# Supplementary material for: Gut microbiome diversity and biogeography for Chinese bumblebee Bombus pyrosoma
Source: mSystems. 2024 Jun 27;9(7):e00459-24. doi: 10.1128/msystems.00459-24 (PMC11264632; doi:10.1128/msystems.00459-24)
Supplement: Supplemental tables — Tables S1 to S9. [file msystems.00459-24-s0006.xlsx]

## Sheet: Index
Supplemental Table
Table S1	Sampling information of Bombus pyrosoma.
Table S2	Screening of environmental factors.
Table S3	Ecological processes per sample pairs.
Table S4	Sequence count per sample.
Table S5	ASVs, feature table and taxonomy.
Table S6	The accumulation curve based on observed_features.
Table S7	The alpha diversity based on chao1 and faith_pd of samples.
Table S8	Enterotype analysis and relative abundance in Gansu.
Table S9	Generalize linear fitting of external factors and alpha diversity.

## Sheet: S1
sample	longitude	latitude	elevation (m)	annual mean temperature (℃)	annual precipitation (ｍｍ)	population density ( per km2)	human footprint (per km2)	site	province	caste
B10W1	106.215	35.4789	2595	3.2625	573	55.7721	19	Nx10	Ningxia	worker
B10W10	106.215	35.4789	2595	3.2625	573	55.7721	19	Nx10	Ningxia	worker
B10W2	106.215	35.4789	2595	3.2625	573	55.7721	19	Nx10	Ningxia	worker
B10W3	106.215	35.4789	2595	3.2625	573	55.7721	19	Nx10	Ningxia	worker
B10W4	106.215	35.4789	2595	3.2625	573	55.7721	19	Nx10	Ningxia	worker
B10W5	106.215	35.4789	2595	3.2625	573	55.7721	19	Nx10	Ningxia	worker
B10W6	106.215	35.4789	2595	3.2625	573	55.7721	19	Nx10	Ningxia	worker
B10W7	106.215	35.4789	2595	3.2625	573	55.7721	19	Nx10	Ningxia	worker
B10W8	106.215	35.4789	2595	3.2625	573	55.7721	19	Nx10	Ningxia	worker
B10W9	106.215	35.4789	2595	3.2625	573	55.7721	19	Nx10	Ningxia	worker
B11W1	106.268	35.8113	2006	5.9625	473	134.838	22	Nx11	Ningxia	worker
B11W10	106.268	35.8113	2006	5.9625	473	134.838	22	Nx11	Ningxia	worker
B11W2	106.268	35.8113	2006	5.9625	473	134.838	22	Nx11	Ningxia	worker
B11W3	106.268	35.8113	2006	5.9625	473	134.838	22	Nx11	Ningxia	worker
B11W4	106.268	35.8113	2006	5.9625	473	134.838	22	Nx11	Ningxia	worker
B11W6	106.268	35.8113	2006	5.9625	473	134.838	22	Nx11	Ningxia	worker
B11W7	106.268	35.8113	2006	5.9625	473	134.838	22	Nx11	Ningxia	worker
B11W8	106.268	35.8113	2006	5.9625	473	134.838	22	Nx11	Ningxia	worker
B11W9	106.268	35.8113	2006	5.9625	473	134.838	22	Nx11	Ningxia	worker
B12W1	108.878	33.7937	1484	8.4125	769	17.5509	13	Sxs12	Shaanxi	worker
B12W10	108.878	33.7937	1484	8.4125	769	17.5509	13	Sxs12	Shaanxi	worker
B12W2	108.878	33.7937	1484	8.4125	769	17.5509	13	Sxs12	Shaanxi	worker
B12W3	108.878	33.7937	1484	8.4125	769	17.5509	13	Sxs12	Shaanxi	worker
B12W4	108.878	33.7937	1484	8.4125	769	17.5509	13	Sxs12	Shaanxi	worker
B12W5	108.878	33.7937	1484	8.4125	769	17.5509	13	Sxs12	Shaanxi	worker
B12W6	108.878	33.7937	1484	8.4125	769	17.5509	13	Sxs12	Shaanxi	worker
B12W7	108.878	33.7937	1484	8.4125	769	17.5509	13	Sxs12	Shaanxi	worker
B12W8	108.878	33.7937	1484	8.4125	769	17.5509	13	Sxs12	Shaanxi	worker
B12W9	108.878	33.7937	1484	8.4125	769	17.5509	13	Sxs12	Shaanxi	worker
B13W1	109.043	33.8811	1679	7.76667	771	17.5509	14	Sxs13	Shaanxi	worker
B13W10	109.043	33.8811	1679	7.76667	771	17.5509	14	Sxs13	Shaanxi	worker
B13W2	109.043	33.8811	1679	7.76667	771	17.5509	14	Sxs13	Shaanxi	worker
B13W3	109.043	33.8811	1679	7.76667	771	17.5509	14	Sxs13	Shaanxi	worker
B13W4	109.043	33.8811	1679	7.76667	771	17.5509	14	Sxs13	Shaanxi	worker
B13W5	109.043	33.8811	1679	7.76667	771	17.5509	14	Sxs13	Shaanxi	worker
B13W6	109.043	33.8811	1679	7.76667	771	17.5509	14	Sxs13	Shaanxi	worker
B13W7	109.043	33.8811	1679	7.76667	771	17.5509	14	Sxs13	Shaanxi	worker
B13W8	109.043	33.8811	1679	7.76667	771	17.5509	14	Sxs13	Shaanxi	worker
B13W9	109.043	33.8811	1679	7.76667	771	17.5509	14	Sxs13	Shaanxi	worker
B14W1	111.724	35.8309	902	11.1917	537	174.317	17	Sxj14	Shanxi	worker
B14W10	111.724	35.8309	902	11.1917	537	174.317	17	Sxj14	Shanxi	worker
B14W2	111.724	35.8309	902	11.1917	537	174.317	17	Sxj14	Shanxi	worker
B14W3	111.724	35.8309	902	11.1917	537	174.317	17	Sxj14	Shanxi	worker
B14W4	111.724	35.8309	902	11.1917	537	174.317	17	Sxj14	Shanxi	worker
B14W5	111.724	35.8309	902	11.1917	537	174.317	17	Sxj14	Shanxi	worker
B14W6	111.724	35.8309	902	11.1917	537	174.317	17	Sxj14	Shanxi	worker
B14W7	111.724	35.8309	902	11.1917	537	174.317	17	Sxj14	Shanxi	worker
B14W8	111.724	35.8309	902	11.1917	537	174.317	17	Sxj14	Shanxi	worker
B14W9	111.724	35.8309	902	11.1917	537	174.317	17	Sxj14	Shanxi	worker
B15W1	114.951	39.945	1443	4.04167	466	151.382	8	Hb15	Heibei	worker
B15W2	114.951	39.945	1443	4.04167	466	151.382	8	Hb15	Heibei	worker
B15W3	114.951	39.945	1443	4.04167	466	151.382	8	Hb15	Heibei	worker
B15W4	114.951	39.945	1443	4.04167	466	151.382	8	Hb15	Heibei	worker
B15W5	114.951	39.945	1443	4.04167	466	151.382	8	Hb15	Heibei	worker
B16W1	106.128	33.8144	1021	12.9167	690	485.54	17	Gs16	Gansu	worker
B16W10	106.128	33.8144	1021	12.9167	690	485.54	17	Gs16	Gansu	worker
B16W2	106.128	33.8144	1021	12.9167	690	485.54	17	Gs16	Gansu	worker
B16W3	106.128	33.8144	1021	12.9167	690	485.54	17	Gs16	Gansu	worker
B16W4	106.128	33.8144	1021	12.9167	690	485.54	17	Gs16	Gansu	worker
B16W5	106.128	33.8144	1021	12.9167	690	485.54	17	Gs16	Gansu	worker
B16W6	106.128	33.8144	1021	12.9167	690	485.54	17	Gs16	Gansu	worker
B16W7	106.128	33.8144	1021	12.9167	690	485.54	17	Gs16	Gansu	worker
B16W8	106.128	33.8144	1021	12.9167	690	485.54	17	Gs16	Gansu	worker
B16W9	106.128	33.8144	1021	12.9167	690	485.54	17	Gs16	Gansu	worker
B17W1	113.633	39.1323	1667	3.24167	488	64.7184	7	Sxj17	Shanxi	worker
B17W10	113.633	39.1323	1667	3.24167	488	64.7184	7	Sxj17	Shanxi	worker
B17W2	113.633	39.1323	1667	3.24167	488	64.7184	7	Sxj17	Shanxi	worker
B17W3	113.633	39.1323	1667	3.24167	488	64.7184	7	Sxj17	Shanxi	worker
B17W4	113.633	39.1323	1667	3.24167	488	64.7184	7	Sxj17	Shanxi	worker
B17W5	113.633	39.1323	1667	3.24167	488	64.7184	7	Sxj17	Shanxi	worker
B17W6	113.633	39.1323	1667	3.24167	488	64.7184	7	Sxj17	Shanxi	worker
B17W7	113.633	39.1323	1667	3.24167	488	64.7184	7	Sxj17	Shanxi	worker
B17W8	113.633	39.1323	1667	3.24167	488	64.7184	7	Sxj17	Shanxi	worker
B17W9	113.633	39.1323	1667	3.24167	488	64.7184	7	Sxj17	Shanxi	worker
B18W1	102.009	36.8656	2625	3.30417	414	330.1	21	Qh18	Qinghai	worker
B18W10	102.009	36.8656	2625	3.30417	414	330.1	21	Qh18	Qinghai	worker
B18W2	102.009	36.8656	2625	3.30417	414	330.1	21	Qh18	Qinghai	worker
B18W3	102.009	36.8656	2625	3.30417	414	330.1	21	Qh18	Qinghai	worker
B18W4	102.009	36.8656	2625	3.30417	414	330.1	21	Qh18	Qinghai	worker
B18W5	102.009	36.8656	2625	3.30417	414	330.1	21	Qh18	Qinghai	worker
B18W6	102.009	36.8656	2625	3.30417	414	330.1	21	Qh18	Qinghai	worker
B18W7	102.009	36.8656	2625	3.30417	414	330.1	21	Qh18	Qinghai	worker
B18W8	102.009	36.8656	2625	3.30417	414	330.1	21	Qh18	Qinghai	worker
B18W9	102.009	36.8656	2625	3.30417	414	330.1	21	Qh18	Qinghai	worker
B19W1	119.764	40.5456	235	9.1	558	126.024	22	Ln19	Liaoning	worker
B19W10	119.764	40.5456	235	9.1	558	126.024	22	Ln19	Liaoning	worker
B19W2	119.764	40.5456	235	9.1	558	126.024	22	Ln19	Liaoning	worker
B19W3	119.764	40.5456	235	9.1	558	126.024	22	Ln19	Liaoning	worker
B19W4	119.764	40.5456	235	9.1	558	126.024	22	Ln19	Liaoning	worker
B19W5	119.764	40.5456	235	9.1	558	126.024	22	Ln19	Liaoning	worker
B19W6	119.764	40.5456	235	9.1	558	126.024	22	Ln19	Liaoning	worker
B19W7	119.764	40.5456	235	9.1	558	126.024	22	Ln19	Liaoning	worker
B19W8	119.764	40.5456	235	9.1	558	126.024	22	Ln19	Liaoning	worker
B1W1	104.519	32.9292	1373	11.45	666	23.1231	12	Gs1	Gansu	worker
B1W10	104.519	32.9292	1373	11.45	666	23.1231	12	Gs1	Gansu	worker
B1W2	104.519	32.9292	1373	11.45	666	23.1231	12	Gs1	Gansu	worker
B1W3	104.519	32.9292	1373	11.45	666	23.1231	12	Gs1	Gansu	worker
B1W4	104.519	32.9292	1373	11.45	666	23.1231	12	Gs1	Gansu	worker
B1W5	104.519	32.9292	1373	11.45	666	23.1231	12	Gs1	Gansu	worker
B1W6	104.519	32.9292	1373	11.45	666	23.1231	12	Gs1	Gansu	worker
B1W7	104.519	32.9292	1373	11.45	666	23.1231	12	Gs1	Gansu	worker
B1W8	104.519	32.9292	1373	11.45	666	23.1231	12	Gs1	Gansu	worker
B1W9	104.519	32.9292	1373	11.45	666	23.1231	12	Gs1	Gansu	worker
B20W1	106.391	35.4077	1786	7.14167	541	287.259	13	Nx20	Ningxia	worker
B20W10	106.391	35.4077	1786	7.14167	541	287.259	13	Nx20	Ningxia	worker
B20W2	106.391	35.4077	1786	7.14167	541	287.259	13	Nx20	Ningxia	worker
B20W3	106.391	35.4077	1786	7.14167	541	287.259	13	Nx20	Ningxia	worker
B20W5	106.391	35.4077	1786	7.14167	541	287.259	13	Nx20	Ningxia	worker
B20W6	106.391	35.4077	1786	7.14167	541	287.259	13	Nx20	Ningxia	worker
B20W7	106.391	35.4077	1786	7.14167	541	287.259	13	Nx20	Ningxia	worker
B20W8	106.391	35.4077	1786	7.14167	541	287.259	13	Nx20	Ningxia	worker
B20W9	106.391	35.4077	1786	7.14167	541	287.259	13	Nx20	Ningxia	worker
B21W1	103.194	36.8705	2304	5.125	329	49.6	26	Gs21	Gansu	worker
B21W10	103.194	36.8705	2304	5.125	329	49.6	26	Gs21	Gansu	worker
B21W2	103.194	36.8705	2304	5.125	329	49.6	26	Gs21	Gansu	worker
B21W3	103.194	36.8705	2304	5.125	329	49.6	26	Gs21	Gansu	worker
B21W4	103.194	36.8705	2304	5.125	329	49.6	26	Gs21	Gansu	worker
B21W5	103.194	36.8705	2304	5.125	329	49.6	26	Gs21	Gansu	worker
B21W6	103.194	36.8705	2304	5.125	329	49.6	26	Gs21	Gansu	worker
B21W7	103.194	36.8705	2304	5.125	329	49.6	26	Gs21	Gansu	worker
B21W8	103.194	36.8705	2304	5.125	329	49.6	26	Gs21	Gansu	worker
B21W9	103.194	36.8705	2304	5.125	329	49.6	26	Gs21	Gansu	worker
B22W1	104.035	35.7777	2455	4.14167	442	98.7028	22	Gs22	Gansu	worker
B22W10	104.035	35.7777	2455	4.14167	442	98.7028	22	Gs22	Gansu	worker
B22W2	104.035	35.7777	2455	4.14167	442	98.7028	22	Gs22	Gansu	worker
B22W3	104.035	35.7777	2455	4.14167	442	98.7028	22	Gs22	Gansu	worker
B22W4	104.035	35.7777	2455	4.14167	442	98.7028	22	Gs22	Gansu	worker
B22W5	104.035	35.7777	2455	4.14167	442	98.7028	22	Gs22	Gansu	worker
B22W6	104.035	35.7777	2455	4.14167	442	98.7028	22	Gs22	Gansu	worker
B22W7	104.035	35.7777	2455	4.14167	442	98.7028	22	Gs22	Gansu	worker
B22W8	104.035	35.7777	2455	4.14167	442	98.7028	22	Gs22	Gansu	worker
B22W9	104.035	35.7777	2455	4.14167	442	98.7028	22	Gs22	Gansu	worker
B23W1	120.546	41.9861	346	8.04583	465	21.6004	23	Ln23	Liaoning	worker
B23W3	120.546	41.9861	346	8.04583	465	21.6004	23	Ln23	Liaoning	worker
B23W4	120.546	41.9861	346	8.04583	465	21.6004	23	Ln23	Liaoning	worker
B23W6	120.546	41.9861	346	8.04583	465	21.6004	23	Ln23	Liaoning	worker
B23W7	120.546	41.9861	346	8.04583	465	21.6004	23	Ln23	Liaoning	worker
B24W1	108.596	36.0914	1248	8.8	509	8.84256	8	Gs24	Gansu	worker
B24W2	108.596	36.0914	1248	8.8	509	8.84256	8	Gs24	Gansu	worker
B24W3	108.596	36.0914	1248	8.8	509	8.84256	8	Gs24	Gansu	worker
B24W4	108.596	36.0914	1248	8.8	509	8.84256	8	Gs24	Gansu	worker
B25W1	111.729	37.656	1214	7.55833	470	11.2165	23	Sxj25	Shanxi	worker
B25W10	111.729	37.656	1214	7.55833	470	11.2165	23	Sxj25	Shanxi	worker
B25W2	111.729	37.656	1214	7.55833	470	11.2165	23	Sxj25	Shanxi	worker
B25W3	111.729	37.656	1214	7.55833	470	11.2165	23	Sxj25	Shanxi	worker
B25W4	111.729	37.656	1214	7.55833	470	11.2165	23	Sxj25	Shanxi	worker
B25W5	111.729	37.656	1214	7.55833	470	11.2165	23	Sxj25	Shanxi	worker
B25W6	111.729	37.656	1214	7.55833	470	11.2165	23	Sxj25	Shanxi	worker
B25W7	111.729	37.656	1214	7.55833	470	11.2165	23	Sxj25	Shanxi	worker
B25W8	111.729	37.656	1214	7.55833	470	11.2165	23	Sxj25	Shanxi	worker
B25W9	111.729	37.656	1214	7.55833	470	11.2165	23	Sxj25	Shanxi	worker
B26W1	102.357	37.0284	2525	2.87083	379	13.9843	21	Qh26	Qinghai	worker
B26W10	102.357	37.0284	2525	2.87083	379	13.9843	21	Qh26	Qinghai	worker
B26W2	102.357	37.0284	2525	2.87083	379	13.9843	21	Qh26	Qinghai	worker
B26W3	102.357	37.0284	2525	2.87083	379	13.9843	21	Qh26	Qinghai	worker
B26W4	102.357	37.0284	2525	2.87083	379	13.9843	21	Qh26	Qinghai	worker
B26W5	102.357	37.0284	2525	2.87083	379	13.9843	21	Qh26	Qinghai	worker
B26W6	102.357	37.0284	2525	2.87083	379	13.9843	21	Qh26	Qinghai	worker
B26W8	102.357	37.0284	2525	2.87083	379	13.9843	21	Qh26	Qinghai	worker
B26W9	102.357	37.0284	2525	2.87083	379	13.9843	21	Qh26	Qinghai	worker
B27W1	106.269	35.4911	2266	4.70833	542	169.147	15	Nx27	Ningxia	worker
B27W10	106.269	35.4911	2266	4.70833	542	169.147	15	Nx27	Ningxia	worker
B27W2	106.269	35.4911	2266	4.70833	542	169.147	15	Nx27	Ningxia	worker
B27W3	106.269	35.4911	2266	4.70833	542	169.147	15	Nx27	Ningxia	worker
B27W4	106.269	35.4911	2266	4.70833	542	169.147	15	Nx27	Ningxia	worker
B27W5	106.269	35.4911	2266	4.70833	542	169.147	15	Nx27	Ningxia	worker
B27W6	106.269	35.4911	2266	4.70833	542	169.147	15	Nx27	Ningxia	worker
B27W9	106.269	35.4911	2266	4.70833	542	169.147	15	Nx27	Ningxia	worker
B28W1	109.647	35.5118	1122	10.025	554	119.559	16	Sxs28	Shaanxi	worker
B28W2	109.647	35.5118	1122	10.025	554	119.559	16	Sxs28	Shaanxi	worker
B28W3	109.647	35.5118	1122	10.025	554	119.559	16	Sxs28	Shaanxi	worker
B28W4	109.647	35.5118	1122	10.025	554	119.559	16	Sxs28	Shaanxi	worker
B29W1	109.36	36.3173	1095	9.63333	523	150.652	16	Sxs29	Shaanxi	worker
B29W10	109.36	36.3173	1095	9.63333	523	150.652	16	Sxs29	Shaanxi	worker
B29W2	109.36	36.3173	1095	9.63333	523	150.652	16	Sxs29	Shaanxi	worker
B29W3	109.36	36.3173	1095	9.63333	523	150.652	16	Sxs29	Shaanxi	worker
B29W4	109.36	36.3173	1095	9.63333	523	150.652	16	Sxs29	Shaanxi	worker
B29W5	109.36	36.3173	1095	9.63333	523	150.652	16	Sxs29	Shaanxi	worker
B29W6	109.36	36.3173	1095	9.63333	523	150.652	16	Sxs29	Shaanxi	worker
B29W7	109.36	36.3173	1095	9.63333	523	150.652	16	Sxs29	Shaanxi	worker
B29W8	109.36	36.3173	1095	9.63333	523	150.652	16	Sxs29	Shaanxi	worker
B29W9	109.36	36.3173	1095	9.63333	523	150.652	16	Sxs29	Shaanxi	worker
B2W1	101.775	36.2412	2680	4.175	456	49.9096	12	Qh2	Qinghai	worker
B2W10	101.775	36.2412	2680	4.175	456	49.9096	12	Qh2	Qinghai	worker
B2W2	101.775	36.2412	2680	4.175	456	49.9096	12	Qh2	Qinghai	worker
B2W3	101.775	36.2412	2680	4.175	456	49.9096	12	Qh2	Qinghai	worker
B2W4	101.775	36.2412	2680	4.175	456	49.9096	12	Qh2	Qinghai	worker
B2W6	101.775	36.2412	2680	4.175	456	49.9096	12	Qh2	Qinghai	worker
B2W7	101.775	36.2412	2680	4.175	456	49.9096	12	Qh2	Qinghai	worker
B2W8	101.775	36.2412	2680	4.175	456	49.9096	12	Qh2	Qinghai	worker
B2W9	101.775	36.2412	2680	4.175	456	49.9096	12	Qh2	Qinghai	worker
B30W1	102.435	36.8931	2748	1.80833	406	10.6651	8	Gs30	Gansu	worker
B30W3	102.435	36.8931	2748	1.80833	406	10.6651	8	Gs30	Gansu	worker
B30W4	102.435	36.8931	2748	1.80833	406	10.6651	8	Gs30	Gansu	worker
B30W5	102.435	36.8931	2748	1.80833	406	10.6651	8	Gs30	Gansu	worker
B30W6	102.435	36.8931	2748	1.80833	406	10.6651	8	Gs30	Gansu	worker
B30W7	102.435	36.8931	2748	1.80833	406	10.6651	8	Gs30	Gansu	worker
B31W1	115.505	40.0326	1643	4.44583	528	14.2072	7	Bj31	Beijing	worker
B31W10	115.505	40.0326	1643	4.44583	528	14.2072	7	Bj31	Beijing	worker
B31W2	115.505	40.0326	1643	4.44583	528	14.2072	7	Bj31	Beijing	worker
B31W3	115.505	40.0326	1643	4.44583	528	14.2072	7	Bj31	Beijing	worker
B31W4	115.505	40.0326	1643	4.44583	528	14.2072	7	Bj31	Beijing	worker
B31W5	115.505	40.0326	1643	4.44583	528	14.2072	7	Bj31	Beijing	worker
B31W6	115.505	40.0326	1643	4.44583	528	14.2072	7	Bj31	Beijing	worker
B31W7	115.505	40.0326	1643	4.44583	528	14.2072	7	Bj31	Beijing	worker
B31W8	115.505	40.0326	1643	4.44583	528	14.2072	7	Bj31	Beijing	worker
B31W9	115.505	40.0326	1643	4.44583	528	14.2072	7	Bj31	Beijing	worker
B32W1	103.158	34.24	3269	1.87917	661	7.27521	5	Gs32	Gansu	worker
B32W10	103.158	34.24	3269	1.87917	661	7.27521	5	Gs32	Gansu	worker
B32W2	103.158	34.24	3269	1.87917	661	7.27521	5	Gs32	Gansu	worker
B32W3	103.158	34.24	3269	1.87917	661	7.27521	5	Gs32	Gansu	worker
B32W4	103.158	34.24	3269	1.87917	661	7.27521	5	Gs32	Gansu	worker
B32W5	103.158	34.24	3269	1.87917	661	7.27521	5	Gs32	Gansu	worker
B32W6	103.158	34.24	3269	1.87917	661	7.27521	5	Gs32	Gansu	worker
B32W7	103.158	34.24	3269	1.87917	661	7.27521	5	Gs32	Gansu	worker
B32W8	103.158	34.24	3269	1.87917	661	7.27521	5	Gs32	Gansu	worker
B32W9	103.158	34.24	3269	1.87917	661	7.27521	5	Gs32	Gansu	worker
B33W1	103.242	36.758	2128	6.03333	315	289.394	28	Gs33	Gansu	worker
B33W2	103.242	36.758	2128	6.03333	315	289.394	28	Gs33	Gansu	worker
B33W3	103.242	36.758	2128	6.03333	315	289.394	28	Gs33	Gansu	worker
B33W4	103.242	36.758	2128	6.03333	315	289.394	28	Gs33	Gansu	worker
B33W5	103.242	36.758	2128	6.03333	315	289.394	28	Gs33	Gansu	worker
B33W6	103.242	36.758	2128	6.03333	315	289.394	28	Gs33	Gansu	worker
B33W7	103.242	36.758	2128	6.03333	315	289.394	28	Gs33	Gansu	worker
B34W1	105.631	36.4021	2500	3.9	396	28.4854	7	Nx34	Ningxia	worker
B34W10	105.631	36.4021	2500	3.9	396	28.4854	7	Nx34	Ningxia	worker
B34W2	105.631	36.4021	2500	3.9	396	28.4854	7	Nx34	Ningxia	worker
B34W3	105.631	36.4021	2500	3.9	396	28.4854	7	Nx34	Ningxia	worker
B34W4	105.631	36.4021	2500	3.9	396	28.4854	7	Nx34	Ningxia	worker
B34W5	105.631	36.4021	2500	3.9	396	28.4854	7	Nx34	Ningxia	worker
B34W6	105.631	36.4021	2500	3.9	396	28.4854	7	Nx34	Ningxia	worker
B34W7	105.631	36.4021	2500	3.9	396	28.4854	7	Nx34	Ningxia	worker
B34W8	105.631	36.4021	2500	3.9	396	28.4854	7	Nx34	Ningxia	worker
B34W9	105.631	36.4021	2500	3.9	396	28.4854	7	Nx34	Ningxia	worker
B35W1	109.349	31.7875	1601	10.2042	1191	12.507	6	Sxs35	Shaanxi	worker
B35W10	109.349	31.7875	1601	10.2042	1191	12.507	6	Sxs35	Shaanxi	worker
B35W2	109.349	31.7875	1601	10.2042	1191	12.507	6	Sxs35	Shaanxi	worker
B35W3	109.349	31.7875	1601	10.2042	1191	12.507	6	Sxs35	Shaanxi	worker
B35W4	109.349	31.7875	1601	10.2042	1191	12.507	6	Sxs35	Shaanxi	worker
B35W5	109.349	31.7875	1601	10.2042	1191	12.507	6	Sxs35	Shaanxi	worker
B35W6	109.349	31.7875	1601	10.2042	1191	12.507	6	Sxs35	Shaanxi	worker
B35W7	109.349	31.7875	1601	10.2042	1191	12.507	6	Sxs35	Shaanxi	worker
B35W8	109.349	31.7875	1601	10.2042	1191	12.507	6	Sxs35	Shaanxi	worker
B35W9	109.349	31.7875	1601	10.2042	1191	12.507	6	Sxs35	Shaanxi	worker
B36W1	101.556	36.2494	2769	3.725	461	16.9609	11	Qh36	Qinghai	worker
B36W10	101.556	36.2494	2769	3.725	461	16.9609	11	Qh36	Qinghai	worker
B36W2	101.556	36.2494	2769	3.725	461	16.9609	11	Qh36	Qinghai	worker
B36W3	101.556	36.2494	2769	3.725	461	16.9609	11	Qh36	Qinghai	worker
B36W4	101.556	36.2494	2769	3.725	461	16.9609	11	Qh36	Qinghai	worker
B36W5	101.556	36.2494	2769	3.725	461	16.9609	11	Qh36	Qinghai	worker
B36W6	101.556	36.2494	2769	3.725	461	16.9609	11	Qh36	Qinghai	worker
B36W8	101.556	36.2494	2769	3.725	461	16.9609	11	Qh36	Qinghai	worker
B36W9	101.556	36.2494	2769	3.725	461	16.9609	11	Qh36	Qinghai	worker
B37W1	101.731	36.4426	2653	4.09167	433	200.174	17	Qh37	Qinghai	worker
B37W10	101.731	36.4426	2653	4.09167	433	200.174	17	Qh37	Qinghai	worker
B37W2	101.731	36.4426	2653	4.09167	433	200.174	17	Qh37	Qinghai	worker
B37W3	101.731	36.4426	2653	4.09167	433	200.174	17	Qh37	Qinghai	worker
B37W4	101.731	36.4426	2653	4.09167	433	200.174	17	Qh37	Qinghai	worker
B37W5	101.731	36.4426	2653	4.09167	433	200.174	17	Qh37	Qinghai	worker
B37W6	101.731	36.4426	2653	4.09167	433	200.174	17	Qh37	Qinghai	worker
B37W7	101.731	36.4426	2653	4.09167	433	200.174	17	Qh37	Qinghai	worker
B37W8	101.731	36.4426	2653	4.09167	433	200.174	17	Qh37	Qinghai	worker
B37W9	101.731	36.4426	2653	4.09167	433	200.174	17	Qh37	Qinghai	worker
B38W1	111.729	37.656	1214	7.55833	470	11.2165	23	Sxj25	Shanxi	worker
B38W10	111.729	37.656	1214	7.55833	470	11.2165	23	Sxj25	Shanxi	worker
B38W2	111.729	37.656	1214	7.55833	470	11.2165	23	Sxj25	Shanxi	worker
B38W3	111.729	37.656	1214	7.55833	470	11.2165	23	Sxj25	Shanxi	worker
B38W4	111.729	37.656	1214	7.55833	470	11.2165	23	Sxj25	Shanxi	worker
B38W5	111.729	37.656	1214	7.55833	470	11.2165	23	Sxj25	Shanxi	worker
B38W6	111.729	37.656	1214	7.55833	470	11.2165	23	Sxj25	Shanxi	worker
B38W7	111.729	37.656	1214	7.55833	470	11.2165	23	Sxj25	Shanxi	worker
B38W8	111.729	37.656	1214	7.55833	470	11.2165	23	Sxj25	Shanxi	worker
B38W9	111.729	37.656	1214	7.55833	470	11.2165	23	Sxj25	Shanxi	worker
B39W1	109.424	35.913	1148	9.55833	530	69.2613	17	Sxs39	Shaanxi	worker
B39W10	109.424	35.913	1148	9.55833	530	69.2613	17	Sxs39	Shaanxi	worker
B39W2	109.424	35.913	1148	9.55833	530	69.2613	17	Sxs39	Shaanxi	worker
B39W3	109.424	35.913	1148	9.55833	530	69.2613	17	Sxs39	Shaanxi	worker
B39W4	109.424	35.913	1148	9.55833	530	69.2613	17	Sxs39	Shaanxi	worker
B39W5	109.424	35.913	1148	9.55833	530	69.2613	17	Sxs39	Shaanxi	worker
B39W6	109.424	35.913	1148	9.55833	530	69.2613	17	Sxs39	Shaanxi	worker
B39W7	109.424	35.913	1148	9.55833	530	69.2613	17	Sxs39	Shaanxi	worker
B39W8	109.424	35.913	1148	9.55833	530	69.2613	17	Sxs39	Shaanxi	worker
B39W9	109.424	35.913	1148	9.55833	530	69.2613	17	Sxs39	Shaanxi	worker
B3W1	101.933	36.5541	2213	6.4375	363	333.099	26	Qh3	Qinghai	worker
B3W2	101.933	36.5541	2213	6.4375	363	333.099	26	Qh3	Qinghai	worker
B3W3	101.933	36.5541	2213	6.4375	363	333.099	26	Qh3	Qinghai	worker
B3W4	101.933	36.5541	2213	6.4375	363	333.099	26	Qh3	Qinghai	worker
B3W5	101.933	36.5541	2213	6.4375	363	333.099	26	Qh3	Qinghai	worker
B3W6	101.933	36.5541	2213	6.4375	363	333.099	26	Qh3	Qinghai	worker
B3W7	101.933	36.5541	2213	6.4375	363	333.099	26	Qh3	Qinghai	worker
B3W8	101.933	36.5541	2213	6.4375	363	333.099	26	Qh3	Qinghai	worker
B3W9	101.933	36.5541	2213	6.4375	363	333.099	26	Qh3	Qinghai	worker
B40W1	102.052	35.5621	2432	5.74583	472	85.6128	20	Qh40	Qinghai	worker
B40W10	102.052	35.5621	2432	5.74583	472	85.6128	20	Qh40	Qinghai	worker
B40W2	102.052	35.5621	2432	5.74583	472	85.6128	20	Qh40	Qinghai	worker
B40W3	102.052	35.5621	2432	5.74583	472	85.6128	20	Qh40	Qinghai	worker
B40W4	102.052	35.5621	2432	5.74583	472	85.6128	20	Qh40	Qinghai	worker
B40W5	102.052	35.5621	2432	5.74583	472	85.6128	20	Qh40	Qinghai	worker
B40W6	102.052	35.5621	2432	5.74583	472	85.6128	20	Qh40	Qinghai	worker
B40W7	102.052	35.5621	2432	5.74583	472	85.6128	20	Qh40	Qinghai	worker
B40W8	102.052	35.5621	2432	5.74583	472	85.6128	20	Qh40	Qinghai	worker
B40W9	102.052	35.5621	2432	5.74583	472	85.6128	20	Qh40	Qinghai	worker
B41W1	108.439	37.5194	1375	8.3	404	60.9395	14	Sxs41	Shaanxi	worker
B41W10	108.439	37.5194	1375	8.3	404	60.9395	14	Sxs41	Shaanxi	worker
B41W2	108.439	37.5194	1375	8.3	404	60.9395	14	Sxs41	Shaanxi	worker
B41W3	108.439	37.5194	1375	8.3	404	60.9395	14	Sxs41	Shaanxi	worker
B41W4	108.439	37.5194	1375	8.3	404	60.9395	14	Sxs41	Shaanxi	worker
B41W5	108.439	37.5194	1375	8.3	404	60.9395	14	Sxs41	Shaanxi	worker
B41W6	108.439	37.5194	1375	8.3	404	60.9395	14	Sxs41	Shaanxi	worker
B41W7	108.439	37.5194	1375	8.3	404	60.9395	14	Sxs41	Shaanxi	worker
B41W8	108.439	37.5194	1375	8.3	404	60.9395	14	Sxs41	Shaanxi	worker
B41W9	108.439	37.5194	1375	8.3	404	60.9395	14	Sxs41	Shaanxi	worker
B42W1	102.052	35.5621	2432	5.74583	472	85.6128	20	Qh40	Qinghai	worker
B42W10	102.052	35.5621	2432	5.74583	472	85.6128	20	Qh40	Qinghai	worker
B42W2	102.052	35.5621	2432	5.74583	472	85.6128	20	Qh40	Qinghai	worker
B42W3	102.052	35.5621	2432	5.74583	472	85.6128	20	Qh40	Qinghai	worker
B42W4	102.052	35.5621	2432	5.74583	472	85.6128	20	Qh40	Qinghai	worker
B42W5	102.052	35.5621	2432	5.74583	472	85.6128	20	Qh40	Qinghai	worker
B42W6	102.052	35.5621	2432	5.74583	472	85.6128	20	Qh40	Qinghai	worker
B42W7	102.052	35.5621	2432	5.74583	472	85.6128	20	Qh40	Qinghai	worker
B42W8	102.052	35.5621	2432	5.74583	472	85.6128	20	Qh40	Qinghai	worker
B42W9	102.052	35.5621	2432	5.74583	472	85.6128	20	Qh40	Qinghai	worker
B43W1	102.052	35.5621	2432	5.74583	472	85.6128	20	Qh40	Qinghai	worker
B43W10	102.052	35.5621	2432	5.74583	472	85.6128	20	Qh40	Qinghai	worker
B43W2	102.052	35.5621	2432	5.74583	472	85.6128	20	Qh40	Qinghai	worker
B43W3	102.052	35.5621	2432	5.74583	472	85.6128	20	Qh40	Qinghai	worker
B43W4	102.052	35.5621	2432	5.74583	472	85.6128	20	Qh40	Qinghai	worker
B43W5	102.052	35.5621	2432	5.74583	472	85.6128	20	Qh40	Qinghai	worker
B43W6	102.052	35.5621	2432	5.74583	472	85.6128	20	Qh40	Qinghai	worker
B43W7	102.052	35.5621	2432	5.74583	472	85.6128	20	Qh40	Qinghai	worker
B43W8	102.052	35.5621	2432	5.74583	472	85.6128	20	Qh40	Qinghai	worker
B43W9	102.052	35.5621	2432	5.74583	472	85.6128	20	Qh40	Qinghai	worker
B44W1	104.083	35.7151	2579	3.79167	458	64.0558	14	Gs44	Gansu	worker
B44W10	104.083	35.7151	2579	3.79167	458	64.0558	14	Gs44	Gansu	worker
B44W2	104.083	35.7151	2579	3.79167	458	64.0558	14	Gs44	Gansu	worker
B44W4	104.083	35.7151	2579	3.79167	458	64.0558	14	Gs44	Gansu	worker
B44W5	104.083	35.7151	2579	3.79167	458	64.0558	14	Gs44	Gansu	worker
B44W6	104.083	35.7151	2579	3.79167	458	64.0558	14	Gs44	Gansu	worker
B44W7	104.083	35.7151	2579	3.79167	458	64.0558	14	Gs44	Gansu	worker
B44W8	104.083	35.7151	2579	3.79167	458	64.0558	14	Gs44	Gansu	worker
B44W9	104.083	35.7151	2579	3.79167	458	64.0558	14	Gs44	Gansu	worker
B45W1	106.742	36.0155	1780	7.36667	486	96.558	16	Gs45	Gansu	worker
B45W10	106.742	36.0155	1780	7.36667	486	96.558	16	Gs45	Gansu	worker
B45W2	106.742	36.0155	1780	7.36667	486	96.558	16	Gs45	Gansu	worker
B45W3	106.742	36.0155	1780	7.36667	486	96.558	16	Gs45	Gansu	worker
B45W4	106.742	36.0155	1780	7.36667	486	96.558	16	Gs45	Gansu	worker
B45W5	106.742	36.0155	1780	7.36667	486	96.558	16	Gs45	Gansu	worker
B45W6	106.742	36.0155	1780	7.36667	486	96.558	16	Gs45	Gansu	worker
B45W7	106.742	36.0155	1780	7.36667	486	96.558	16	Gs45	Gansu	worker
B45W8	106.742	36.0155	1780	7.36667	486	96.558	16	Gs45	Gansu	worker
B45W9	106.742	36.0155	1780	7.36667	486	96.558	16	Gs45	Gansu	worker
B46W1	112.102	35.735	1098	9.74583	576	142.671	15	Sxj46	Shanxi	worker
B46W10	112.102	35.735	1098	9.74583	576	142.671	15	Sxj46	Shanxi	worker
B46W2	112.102	35.735	1098	9.74583	576	142.671	15	Sxj46	Shanxi	worker
B46W3	112.102	35.735	1098	9.74583	576	142.671	15	Sxj46	Shanxi	worker
B46W4	112.102	35.735	1098	9.74583	576	142.671	15	Sxj46	Shanxi	worker
B46W5	112.102	35.735	1098	9.74583	576	142.671	15	Sxj46	Shanxi	worker
B46W6	112.102	35.735	1098	9.74583	576	142.671	15	Sxj46	Shanxi	worker
B46W7	112.102	35.735	1098	9.74583	576	142.671	15	Sxj46	Shanxi	worker
B46W8	112.102	35.735	1098	9.74583	576	142.671	15	Sxj46	Shanxi	worker
B46W9	112.102	35.735	1098	9.74583	576	142.671	15	Sxj46	Shanxi	worker
B47W1	102.888	36.6591	2253	5.4125	342	63.3252	14	Gs47	Gansu	worker
B47W10	102.888	36.6591	2253	5.4125	342	63.3252	14	Gs47	Gansu	worker
B47W2	102.888	36.6591	2253	5.4125	342	63.3252	14	Gs47	Gansu	worker
B47W3	102.888	36.6591	2253	5.4125	342	63.3252	14	Gs47	Gansu	worker
B47W4	102.888	36.6591	2253	5.4125	342	63.3252	14	Gs47	Gansu	worker
B47W5	102.888	36.6591	2253	5.4125	342	63.3252	14	Gs47	Gansu	worker
B47W6	102.888	36.6591	2253	5.4125	342	63.3252	14	Gs47	Gansu	worker
B47W7	102.888	36.6591	2253	5.4125	342	63.3252	14	Gs47	Gansu	worker
B47W8	102.888	36.6591	2253	5.4125	342	63.3252	14	Gs47	Gansu	worker
B47W9	102.888	36.6591	2253	5.4125	342	63.3252	14	Gs47	Gansu	worker
B48W1	101.873	36.5987	2249	6.38333	361	1760.8	42	Qh48	Qinghai	worker
B48W10	101.873	36.5987	2249	6.38333	361	1760.8	42	Qh48	Qinghai	worker
B48W2	101.873	36.5987	2249	6.38333	361	1760.8	42	Qh48	Qinghai	worker
B48W3	101.873	36.5987	2249	6.38333	361	1760.8	42	Qh48	Qinghai	worker
B48W4	101.873	36.5987	2249	6.38333	361	1760.8	42	Qh48	Qinghai	worker
B48W5	101.873	36.5987	2249	6.38333	361	1760.8	42	Qh48	Qinghai	worker
B48W8	101.873	36.5987	2249	6.38333	361	1760.8	42	Qh48	Qinghai	worker
B48W9	101.873	36.5987	2249	6.38333	361	1760.8	42	Qh48	Qinghai	worker
B49W1	105.347	33.8707	1635	9.34167	638	136.37	18	Gs49	Gansu	worker
B49W10	105.347	33.8707	1635	9.34167	638	136.37	18	Gs49	Gansu	worker
B49W2	105.347	33.8707	1635	9.34167	638	136.37	18	Gs49	Gansu	worker
B49W3	105.347	33.8707	1635	9.34167	638	136.37	18	Gs49	Gansu	worker
B49W4	105.347	33.8707	1635	9.34167	638	136.37	18	Gs49	Gansu	worker
B49W5	105.347	33.8707	1635	9.34167	638	136.37	18	Gs49	Gansu	worker
B49W6	105.347	33.8707	1635	9.34167	638	136.37	18	Gs49	Gansu	worker
B49W7	105.347	33.8707	1635	9.34167	638	136.37	18	Gs49	Gansu	worker
B49W8	105.347	33.8707	1635	9.34167	638	136.37	18	Gs49	Gansu	worker
B49W9	105.347	33.8707	1635	9.34167	638	136.37	18	Gs49	Gansu	worker
B4W1	107.489	34.4368	715	12.2292	665	694.243	15	Sxs4	Shaanxi	worker
B4W2	107.489	34.4368	715	12.2292	665	694.243	15	Sxs4	Shaanxi	worker
B4W3	107.489	34.4368	715	12.2292	665	694.243	15	Sxs4	Shaanxi	worker
B4W4	107.489	34.4368	715	12.2292	665	694.243	15	Sxs4	Shaanxi	worker
B4W5	107.489	34.4368	715	12.2292	665	694.243	15	Sxs4	Shaanxi	worker
B4W6	107.489	34.4368	715	12.2292	665	694.243	15	Sxs4	Shaanxi	worker
B4W7	107.489	34.4368	715	12.2292	665	694.243	15	Sxs4	Shaanxi	worker
B4W8	107.489	34.4368	715	12.2292	665	694.243	15	Sxs4	Shaanxi	worker
B4W9	107.489	34.4368	715	12.2292	665	694.243	15	Sxs4	Shaanxi	worker
B5W1	101.812	36.483	2441	5.16667	398	114.113	22	Qh5	Qinghai	worker
B5W10	101.812	36.483	2441	5.16667	398	114.113	22	Qh5	Qinghai	worker
B5W2	101.812	36.483	2441	5.16667	398	114.113	22	Qh5	Qinghai	worker
B5W3	101.812	36.483	2441	5.16667	398	114.113	22	Qh5	Qinghai	worker
B5W4	101.812	36.483	2441	5.16667	398	114.113	22	Qh5	Qinghai	worker
B5W5	101.812	36.483	2441	5.16667	398	114.113	22	Qh5	Qinghai	worker
B5W6	101.812	36.483	2441	5.16667	398	114.113	22	Qh5	Qinghai	worker
B5W7	101.812	36.483	2441	5.16667	398	114.113	22	Qh5	Qinghai	worker
B5W8	101.812	36.483	2441	5.16667	398	114.113	22	Qh5	Qinghai	worker
B5W9	101.812	36.483	2441	5.16667	398	114.113	22	Qh5	Qinghai	worker
B6W1	107.027	33.9966	1385	9.8875	723	56.5503	19	Sxs6	Shaanxi	worker
B6W10	107.027	33.9966	1385	9.8875	723	56.5503	19	Sxs6	Shaanxi	worker
B6W2	107.027	33.9966	1385	9.8875	723	56.5503	19	Sxs6	Shaanxi	worker
B6W3	107.027	33.9966	1385	9.8875	723	56.5503	19	Sxs6	Shaanxi	worker
B6W4	107.027	33.9966	1385	9.8875	723	56.5503	19	Sxs6	Shaanxi	worker
B6W5	107.027	33.9966	1385	9.8875	723	56.5503	19	Sxs6	Shaanxi	worker
B6W7	107.027	33.9966	1385	9.8875	723	56.5503	19	Sxs6	Shaanxi	worker
B6W9	107.027	33.9966	1385	9.8875	723	56.5503	19	Sxs6	Shaanxi	worker
B7W1	104.844	34.5999	1841	6.48333	591	341.077	16	Gs7	Gansu	worker
B7W10	104.844	34.5999	1841	6.48333	591	341.077	16	Gs7	Gansu	worker
B7W2	104.844	34.5999	1841	6.48333	591	341.077	16	Gs7	Gansu	worker
B7W3	104.844	34.5999	1841	6.48333	591	341.077	16	Gs7	Gansu	worker
B7W4	104.844	34.5999	1841	6.48333	591	341.077	16	Gs7	Gansu	worker
B7W5	104.844	34.5999	1841	6.48333	591	341.077	16	Gs7	Gansu	worker
B7W6	104.844	34.5999	1841	6.48333	591	341.077	16	Gs7	Gansu	worker
B7W7	104.844	34.5999	1841	6.48333	591	341.077	16	Gs7	Gansu	worker
B7W8	104.844	34.5999	1841	6.48333	591	341.077	16	Gs7	Gansu	worker
B7W9	104.844	34.5999	1841	6.48333	591	341.077	16	Gs7	Gansu	worker
B8W1	105.589	36.1325	2154	5.35417	417	75.9652	12	Nx8	Ningxia	worker
B8W10	105.589	36.1325	2154	5.35417	417	75.9652	12	Nx8	Ningxia	worker
B8W2	105.589	36.1325	2154	5.35417	417	75.9652	12	Nx8	Ningxia	worker
B8W3	105.589	36.1325	2154	5.35417	417	75.9652	12	Nx8	Ningxia	worker
B8W4	105.589	36.1325	2154	5.35417	417	75.9652	12	Nx8	Ningxia	worker
B8W5	105.589	36.1325	2154	5.35417	417	75.9652	12	Nx8	Ningxia	worker
B8W6	105.589	36.1325	2154	5.35417	417	75.9652	12	Nx8	Ningxia	worker
B8W7	105.589	36.1325	2154	5.35417	417	75.9652	12	Nx8	Ningxia	worker
B8W8	105.589	36.1325	2154	5.35417	417	75.9652	12	Nx8	Ningxia	worker
B9W1	108.261	36.074	1316	8.7875	520	6.65761	16	Gs9	Gansu	worker
B9W2	108.261	36.074	1316	8.7875	520	6.65761	16	Gs9	Gansu	worker
B9W3	108.261	36.074	1316	8.7875	520	6.65761	16	Gs9	Gansu	worker
B9W4	108.261	36.074	1316	8.7875	520	6.65761	16	Gs9	Gansu	worker
B9W5	108.261	36.074	1316	8.7875	520	6.65761	16	Gs9	Gansu	worker
B9W6	108.261	36.074	1316	8.7875	520	6.65761	16	Gs9	Gansu	worker
S10W1	117.59	42.124	1113	4.65	422	70.3273	16	HbS10	Heibei	worker
S10W2	117.59	42.124	1113	4.65	422	70.3273	16	HbS10	Heibei	worker
S10W3	117.59	42.124	1113	4.65	422	70.3273	16	HbS10	Heibei	worker
S10W4	117.59	42.124	1113	4.65	422	70.3273	16	HbS10	Heibei	worker
S10W5	117.59	42.124	1113	4.65	422	70.3273	16	HbS10	Heibei	worker
S10W6	117.59	42.124	1113	4.65	422	70.3273	16	HbS10	Heibei	worker
S10W7	117.59	42.124	1113	4.65	422	70.3273	16	HbS10	Heibei	worker
S10W8	117.59	42.124	1113	4.65	422	70.3273	16	HbS10	Heibei	worker
S11W1	102.435	36.8931	2748	1.80833	406	10.6651	8	Gs30	Gansu	worker
S11W2	102.435	36.8931	2748	1.80833	406	10.6651	8	Gs30	Gansu	worker
S11W3	102.435	36.8931	2748	1.80833	406	10.6651	8	Gs30	Gansu	worker
S11W4	102.435	36.8931	2748	1.80833	406	10.6651	8	Gs30	Gansu	worker
S12W1	117.615	42.1153	1093	4.7875	425	110.35	16	HbS12	Heibei	worker
S12W2	117.615	42.1153	1093	4.7875	425	110.35	16	HbS12	Heibei	worker
S12W3	117.615	42.1153	1093	4.7875	425	110.35	16	HbS12	Heibei	worker
S12W4	117.615	42.1153	1093	4.7875	425	110.35	16	HbS12	Heibei	worker
S12W5	117.615	42.1153	1093	4.7875	425	110.35	16	HbS12	Heibei	worker
S12W6	117.615	42.1153	1093	4.7875	425	110.35	16	HbS12	Heibei	worker
S12W7	117.615	42.1153	1093	4.7875	425	110.35	16	HbS12	Heibei	worker
S13W1	102.713	36.9882	2960	1.24167	417	14.4877	12	GsS13	Gansu	worker
S13W2	102.713	36.9882	2960	1.24167	417	14.4877	12	GsS13	Gansu	worker
S13W3	102.713	36.9882	2960	1.24167	417	14.4877	12	GsS13	Gansu	worker
S14W1	109.07	33.8689	1490	8.65417	758	17.5509	10	SxsS14	Shaanxi	worker
S14W2	109.07	33.8689	1490	8.65417	758	17.5509	10	SxsS14	Shaanxi	worker
S14W3	109.07	33.8689	1490	8.65417	758	17.5509	10	SxsS14	Shaanxi	worker
S15W1	102.577	36.7513	3120	0.625	466	41.0248	17	QhS15	Qinghai	worker
S15W2	102.577	36.7513	3120	0.625	466	41.0248	17	QhS15	Qinghai	worker
S15W3	102.577	36.7513	3120	0.625	466	41.0248	17	QhS15	Qinghai	worker
S1W1	103.689	34.9095	3002	2.51667	579	45.2983	20	GsS1	Gansu	worker
S1W2	103.689	34.9095	3002	2.51667	579	45.2983	20	GsS1	Gansu	worker
S1W3	103.689	34.9095	3002	2.51667	579	45.2983	20	GsS1	Gansu	worker
S1W4	103.689	34.9095	3002	2.51667	579	45.2983	20	GsS1	Gansu	worker
S1W5	103.689	34.9095	3002	2.51667	579	45.2983	20	GsS1	Gansu	worker
S1W6	103.689	34.9095	3002	2.51667	579	45.2983	20	GsS1	Gansu	worker
S1W7	103.689	34.9095	3002	2.51667	579	45.2983	20	GsS1	Gansu	worker
S2W1	106.14	34.3574	1599	8.70417	650	6.52022	11	GsS2	Gansu	worker
S2W2	106.14	34.3574	1599	8.70417	650	6.52022	11	GsS2	Gansu	worker
S2W3	106.14	34.3574	1599	8.70417	650	6.52022	11	GsS2	Gansu	worker
S2W4	106.14	34.3574	1599	8.70417	650	6.52022	11	GsS2	Gansu	worker
S3W1	105.236	34.3256	1822	7.64583	646	110.603	13	GsS3	Gansu	worker
S3W2	105.236	34.3256	1822	7.64583	646	110.603	13	GsS3	Gansu	worker
S3W3	105.236	34.3256	1822	7.64583	646	110.603	13	GsS3	Gansu	worker
S3W4	105.236	34.3256	1822	7.64583	646	110.603	13	GsS3	Gansu	worker
S3W5	105.236	34.3256	1822	7.64583	646	110.603	13	GsS3	Gansu	worker
S3W6	105.236	34.3256	1822	7.64583	646	110.603	13	GsS3	Gansu	worker
S3W7	105.236	34.3256	1822	7.64583	646	110.603	13	GsS3	Gansu	worker
S4W1	103.736	35.3987	1973	6.8	463	334.491	23	GsS4	Gansu	worker
S4W2	103.736	35.3987	1973	6.8	463	334.491	23	GsS4	Gansu	worker
S4W3	103.736	35.3987	1973	6.8	463	334.491	23	GsS4	Gansu	worker
S5W1	105.347	33.8707	1635	9.34167	638	136.37	18	Gs49	Gansu	worker
S5W2	105.347	33.8707	1635	9.34167	638	136.37	18	Gs49	Gansu	worker
S5W3	105.347	33.8707	1635	9.34167	638	136.37	18	Gs49	Gansu	worker
S5W4	105.347	33.8707	1635	9.34167	638	136.37	18	Gs49	Gansu	worker
S5W5	105.347	33.8707	1635	9.34167	638	136.37	18	Gs49	Gansu	worker
S5W6	105.347	33.8707	1635	9.34167	638	136.37	18	Gs49	Gansu	worker
S6W1	101.841	36.5055	2384	5.40417	387	114.113	22	QhS6	Qinghai	worker
S6W2	101.841	36.5055	2384	5.40417	387	114.113	22	QhS6	Qinghai	worker
S6W3	101.841	36.5055	2384	5.40417	387	114.113	22	QhS6	Qinghai	worker
S6W4	101.841	36.5055	2384	5.40417	387	114.113	22	QhS6	Qinghai	worker
S7W1	102.657	36.9708	2924	1.5375	406	14.4877	12	GsS7	Gansu	worker
S7W2	102.657	36.9708	2924	1.5375	406	14.4877	12	GsS7	Gansu	worker
S7W3	102.657	36.9708	2924	1.5375	406	14.4877	12	GsS7	Gansu	worker
S7W4	102.657	36.9708	2924	1.5375	406	14.4877	12	GsS7	Gansu	worker
S9W1	117.632	43.5058	1309	1.94167	389	4.1537	6	NmgS9	Inner Mongolia	worker
S9W2	117.632	43.5058	1309	1.94167	389	4.1537	6	NmgS9	Inner Mongolia	worker
S9W3	117.632	43.5058	1309	1.94167	389	4.1537	6	NmgS9	Inner Mongolia	worker
S9W4	117.632	43.5058	1309	1.94167	389	4.1537	6	NmgS9	Inner Mongolia	worker
S9W5	117.632	43.5058	1309	1.94167	389	4.1537	6	NmgS9	Inner Mongolia	worker
S9W6	117.632	43.5058	1309	1.94167	389	4.1537	6	NmgS9	Inner Mongolia	worker
S9W7	117.632	43.5058	1309	1.94167	389	4.1537	6	NmgS9	Inner Mongolia	worker
S9W8	117.632	43.5058	1309	1.94167	389	4.1537	6	NmgS9	Inner Mongolia	worker
S9W9	117.632	43.5058	1309	1.94167	389	4.1537	6	NmgS9	Inner Mongolia	worker

## Sheet: S2
	ASV-feature-table	variance inflation factor
latitude	0.001	6.17968
elevation	0.001	5.91634
annual mean temperature	0.001	4.67471
annual precipitation	0.001	4.3224
population density	0.002	1.52685
human footprint	0.029	1.92141

## Sheet: S3
Var1	Var2	bNTI	RC	Ecological processes
B1W2	B1W1	-0.96893	-0.93	stochastic_drift
B1W3	B1W1	-0.390599	-1	homogeneous_dispersal
B1W4	B1W1	-0.411775	-0.9	stochastic_drift
B1W5	B1W1	-0.435727	-1	homogeneous_dispersal
B1W6	B1W1	-1.22709	-0.84	stochastic_drift
B1W7	B1W1	-0.13548	-0.83	stochastic_drift
B1W8	B1W1	-0.773547	-0.95	stochastic_drift
B1W9	B1W1	1.76935	-0.93	stochastic_drift
B1W10	B1W1	-0.173612	-0.93	stochastic_drift
B2W1	B1W1	-0.881084	-0.39	stochastic_drift
B2W2	B1W1	-0.323	-0.25	stochastic_drift
B2W3	B1W1	-0.277895	0.4	stochastic_drift
B2W4	B1W1	-0.156192	-0.2	stochastic_drift
B2W6	B1W1	-0.420976	-0.61	stochastic_drift
B2W7	B1W1	-0.924746	-0.05	stochastic_drift
B2W8	B1W1	-0.0110601	0.04	stochastic_drift
B2W9	B1W1	-0.722733	-0.63	stochastic_drift
B2W10	B1W1	-0.888143	-0.22	stochastic_drift
B3W1	B1W1	0.141784	-0.88	stochastic_drift
B3W2	B1W1	-0.551854	-0.01	stochastic_drift
B3W3	B1W1	-0.564454	-0.46	stochastic_drift
B3W4	B1W1	0.799038	-0.25	stochastic_drift
B3W5	B1W1	0.344692	0.49	stochastic_drift
B3W6	B1W1	-0.476363	-0.35	stochastic_drift
B3W7	B1W1	-0.608431	-0.01	stochastic_drift
B3W8	B1W1	1.25362	-0.13	stochastic_drift
B3W9	B1W1	0.350086	-0.2	stochastic_drift
B4W1	B1W1	1.24101	-0.39	stochastic_drift
B4W2	B1W1	-0.265062	-0.35	stochastic_drift
B4W3	B1W1	-0.198413	-0.63	stochastic_drift
B4W4	B1W1	-0.215961	-0.2	stochastic_drift
B4W5	B1W1	-0.872858	-0.09	stochastic_drift
B4W6	B1W1	-0.328657	0.41	stochastic_drift
B4W7	B1W1	0.107943	0.03	stochastic_drift
B4W8	B1W1	0.269669	-0.51	stochastic_drift
B4W9	B1W1	0.343901	0.22	stochastic_drift
B5W1	B1W1	0.405914	-0.25	stochastic_drift
B5W2	B1W1	-0.641427	0.18	stochastic_drift
B5W3	B1W1	-1.02245	0.63	stochastic_drift
B5W4	B1W1	0.0241341	-0.2	stochastic_drift
B5W5	B1W1	-0.672443	-0.16	stochastic_drift
B5W6	B1W1	-0.565087	0.09	stochastic_drift
B5W7	B1W1	-0.602013	-0.09	stochastic_drift
B5W8	B1W1	-0.465928	0.22	stochastic_drift
B5W9	B1W1	-0.661115	-0.29	stochastic_drift
B5W10	B1W1	-0.298333	0.27	stochastic_drift
B6W1	B1W1	-0.204983	-0.09	stochastic_drift
B6W2	B1W1	-0.225617	-0.93	stochastic_drift
B6W3	B1W1	-0.431553	-0.78	stochastic_drift
B6W4	B1W1	-0.446271	0.07	stochastic_drift
B6W5	B1W1	-0.417105	-0.2	stochastic_drift
B6W7	B1W1	-0.896438	-0.49	stochastic_drift
B6W9	B1W1	-0.276968	-0.01	stochastic_drift
B6W10	B1W1	-0.211727	-0.86	stochastic_drift
B7W1	B1W1	0.522203	0.63	stochastic_drift
B7W2	B1W1	-0.157059	-0.35	stochastic_drift
B7W3	B1W1	0.173752	-0.78	stochastic_drift
B7W4	B1W1	-0.333639	-0.86	stochastic_drift
B7W5	B1W1	0.236276	-0.92	stochastic_drift
B7W6	B1W1	-0.186272	-0.93	stochastic_drift
B7W7	B1W1	-0.200204	0.67	stochastic_drift
B7W8	B1W1	0.155507	-0.56	stochastic_drift
B7W9	B1W1	0.231545	-0.66	stochastic_drift
B7W10	B1W1	0.479922	-0.25	stochastic_drift
B8W1	B1W1	-0.803377	-0.05	stochastic_drift
B8W2	B1W1	0.357412	-0.78	stochastic_drift
B8W3	B1W1	-0.684675	-0.63	stochastic_drift
B8W4	B1W1	-0.871178	0.03	stochastic_drift
B8W5	B1W1	-0.56118	-0.89	stochastic_drift
B8W6	B1W1	-0.29353	-0.63	stochastic_drift
B8W7	B1W1	0.834769	-0.73	stochastic_drift
B8W8	B1W1	-0.678073	-0.78	stochastic_drift
B8W10	B1W1	-0.697675	-0.73	stochastic_drift
B9W1	B1W1	-0.502087	-0.35	stochastic_drift
B9W2	B1W1	-0.432961	0.56	stochastic_drift
B9W3	B1W1	-0.803555	-0.35	stochastic_drift
B9W4	B1W1	-0.688815	-0.05	stochastic_drift
B9W5	B1W1	-0.0531956	-0.78	stochastic_drift
B9W6	B1W1	-0.592007	-0.09	stochastic_drift
B10W1	B1W1	-0.429444	-0.84	stochastic_drift
B10W2	B1W1	-0.917598	-0.39	stochastic_drift
B10W3	B1W1	-0.85744	-0.05	stochastic_drift
B10W4	B1W1	-0.601907	-0.63	stochastic_drift
B10W5	B1W1	-0.706862	-0.64	stochastic_drift
B10W6	B1W1	-0.741919	-0.63	stochastic_drift
B10W7	B1W1	-0.809421	-0.61	stochastic_drift
B10W8	B1W1	-0.746033	-0.94	stochastic_drift
B10W9	B1W1	-0.201183	-0.78	stochastic_drift
B10W10	B1W1	-0.876244	-0.51	stochastic_drift
B11W1	B1W1	-0.312589	-0.35	stochastic_drift
B11W2	B1W1	-0.218757	0.03	stochastic_drift
B11W3	B1W1	-0.0722203	-0.84	stochastic_drift
B11W4	B1W1	-0.492155	-0.94	stochastic_drift
B11W6	B1W1	-0.99771	-0.73	stochastic_drift
B11W7	B1W1	-0.685803	-0.25	stochastic_drift
B11W8	B1W1	-0.615492	-0.13	stochastic_drift
B11W9	B1W1	-0.33565	-0.93	stochastic_drift
B11W10	B1W1	0.00343024	-0.2	stochastic_drift
B12W1	B1W1	-0.474101	0.22	stochastic_drift
B12W2	B1W1	-0.907356	-0.66	stochastic_drift
B12W3	B1W1	-0.536769	0.56	stochastic_drift
B12W4	B1W1	-0.964273	-0.6	stochastic_drift
B12W5	B1W1	-1.79001	-0.62	stochastic_drift
B12W6	B1W1	0.529183	-0.2	stochastic_drift
B12W7	B1W1	-1.14611	-0.29	stochastic_drift
B12W8	B1W1	-0.517609	-0.91	stochastic_drift
B12W9	B1W1	-1.43139	-0.78	stochastic_drift
B12W10	B1W1	-0.759532	-0.83	stochastic_drift
B13W1	B1W1	1.53778	-0.78	stochastic_drift
B13W2	B1W1	0.497638	-0.88	stochastic_drift
B13W3	B1W1	3.14494	-0.98	variable_selection
B13W4	B1W1	-0.359354	-0.2	stochastic_drift
B13W5	B1W1	-0.209178	-0.98	homogeneous_dispersal
B13W6	B1W1	1.31004	-0.31	stochastic_drift
B13W7	B1W1	-0.684563	-0.92	stochastic_drift
B13W8	B1W1	1.13856	-0.92	stochastic_drift
B13W9	B1W1	0.681798	-0.96	homogeneous_dispersal
B13W10	B1W1	0.0204417	-0.74	stochastic_drift
B14W1	B1W1	-0.557889	0.18	stochastic_drift
B14W2	B1W1	0.343868	0.52	stochastic_drift
B14W3	B1W1	-0.697729	-0.64	stochastic_drift
B14W4	B1W1	0.185998	-0.74	stochastic_drift
B14W5	B1W1	-0.300936	0.95	stochastic_drift
B14W6	B1W1	-0.519283	-0.2	stochastic_drift
B14W7	B1W1	3.03878	0.74	variable_selection
B14W8	B1W1	-0.527119	-0.74	stochastic_drift
B14W9	B1W1	-0.598178	0.63	stochastic_drift
B14W10	B1W1	-0.836927	0.79	stochastic_drift
B15W1	B1W1	3.11224	0.96	variable_selection
B15W2	B1W1	2.16379	0.76	variable_selection
B15W3	B1W1	3.14143	0.76	variable_selection
B15W4	B1W1	1.60536	0.63	stochastic_drift
B15W5	B1W1	-0.0930962	0.29	stochastic_drift
B16W1	B1W1	-0.513503	-0.13	stochastic_drift
B16W2	B1W1	0.542582	0.99	dispersal_limitation
B16W3	B1W1	-0.672246	0.42	stochastic_drift
B16W4	B1W1	-0.80579	-0.19	stochastic_drift
B16W5	B1W1	-0.750132	-0.26	stochastic_drift
B16W6	B1W1	0.286585	0.84	stochastic_drift
B16W7	B1W1	-1.16833	-0.6	stochastic_drift
B16W8	B1W1	-0.450956	0.86	stochastic_drift
B16W9	B1W1	-0.755663	-0.79	stochastic_drift
B16W10	B1W1	1.6618	1	dispersal_limitation
B17W1	B1W1	-0.086381	-0.55	stochastic_drift
B17W2	B1W1	-0.377815	-0.93	stochastic_drift
B17W3	B1W1	-0.355277	-0.84	stochastic_drift
B17W4	B1W1	1.36222	0.22	stochastic_drift
B17W5	B1W1	-0.601456	0.18	stochastic_drift
B17W6	B1W1	-0.739826	-0.87	stochastic_drift
B17W7	B1W1	4.06497	-0.16	variable_selection
B17W8	B1W1	0.438883	0.49	stochastic_drift
B17W9	B1W1	3.0115	0.21	variable_selection
B17W10	B1W1	1.19468	0.47	stochastic_drift
B18W1	B1W1	-0.988123	-0.73	stochastic_drift
B18W2	B1W1	0.187679	0.09	stochastic_drift
B18W3	B1W1	-0.363267	-0.09	stochastic_drift
B18W4	B1W1	0.00678439	0.48	stochastic_drift
B18W5	B1W1	-0.591886	-0.73	stochastic_drift
B18W6	B1W1	-0.733143	-0.01	stochastic_drift
B18W7	B1W1	-0.725771	-0.73	stochastic_drift
B18W8	B1W1	-0.784259	0.26	stochastic_drift
B18W9	B1W1	-0.879454	-0.39	stochastic_drift
B18W10	B1W1	-0.525508	-0.74	stochastic_drift
B19W1	B1W1	-0.57738	0.09	stochastic_drift
B19W2	B1W1	0.685754	-0.55	stochastic_drift
B19W3	B1W1	0.0732397	-0.55	stochastic_drift
B19W4	B1W1	-0.118432	-0.63	stochastic_drift
B19W5	B1W1	0.823184	-0.55	stochastic_drift
B19W6	B1W1	-0.159178	-0.16	stochastic_drift
B19W7	B1W1	0.914099	-0.84	stochastic_drift
B19W8	B1W1	-0.329539	-0.93	stochastic_drift
B19W10	B1W1	1.67947	0.18	stochastic_drift
B20W1	B1W1	-0.634257	-0.74	stochastic_drift
B20W2	B1W1	-0.759388	-0.79	stochastic_drift
B20W3	B1W1	-0.957695	-0.61	stochastic_drift
B20W5	B1W1	-0.99832	-0.95	stochastic_drift
B20W6	B1W1	-0.625403	-0.49	stochastic_drift
B20W7	B1W1	-1.04095	-0.56	stochastic_drift
B20W8	B1W1	-0.613443	-0.35	stochastic_drift
B20W9	B1W1	-0.698608	-0.74	stochastic_drift
B20W10	B1W1	-0.670877	-0.49	stochastic_drift
B21W1	B1W1	0.171676	-0.46	stochastic_drift
B21W2	B1W1	-0.550517	-0.25	stochastic_drift
B21W3	B1W1	-1.32679	-0.39	stochastic_drift
B21W4	B1W1	-0.203781	-0.81	stochastic_drift
B21W5	B1W1	-0.641225	-0.25	stochastic_drift
B21W6	B1W1	-1.45272	-0.46	stochastic_drift
B21W7	B1W1	-0.300664	-0.55	stochastic_drift
B21W8	B1W1	-0.121857	-0.55	stochastic_drift
B21W9	B1W1	-0.822234	0.03	stochastic_drift
B21W10	B1W1	-0.491465	-0.78	stochastic_drift
B22W1	B1W1	-0.215156	-0.13	stochastic_drift
B22W2	B1W1	0.0532734	-0.89	stochastic_drift
B22W3	B1W1	-0.526146	-0.4	stochastic_drift
B22W4	B1W1	-0.901989	-0.63	stochastic_drift
B22W5	B1W1	-0.586645	-1	homogeneous_dispersal
B22W6	B1W1	-0.473868	-0.46	stochastic_drift
B22W7	B1W1	-0.378815	-0.31	stochastic_drift
B22W8	B1W1	-0.536742	0.48	stochastic_drift
B22W9	B1W1	0.315033	-0.53	stochastic_drift
B22W10	B1W1	1.03189	-0.53	stochastic_drift
B23W1	B1W1	3.10889	-0.25	variable_selection
B23W3	B1W1	-0.269361	0.26	stochastic_drift
B23W4	B1W1	-0.154541	-0.94	stochastic_drift
B23W6	B1W1	-1.01165	-0.73	stochastic_drift
B23W7	B1W1	-0.0729056	-0.46	stochastic_drift
B24W1	B1W1	-0.886905	-0.01	stochastic_drift
B24W2	B1W1	-1.36512	-0.01	stochastic_drift
B24W3	B1W1	-0.712262	-0.98	homogeneous_dispersal
B24W4	B1W1	-0.585509	-0.86	stochastic_drift
B25W1	B1W1	-0.201466	-0.83	stochastic_drift
B25W2	B1W1	0.259842	-0.83	stochastic_drift
B25W3	B1W1	0.50537	0.55	stochastic_drift
B25W4	B1W1	-0.285443	0.4	stochastic_drift
B25W5	B1W1	-0.426399	-0.49	stochastic_drift
B25W6	B1W1	2.43244	0.36	variable_selection
B25W7	B1W1	0.319254	0.38	stochastic_drift
B25W8	B1W1	0.604804	-0.46	stochastic_drift
B25W9	B1W1	0.463357	-0.31	stochastic_drift
B25W10	B1W1	1.248	0.36	stochastic_drift
B26W1	B1W1	-0.316874	0.36	stochastic_drift
B26W2	B1W1	0.686836	0.63	stochastic_drift
B26W3	B1W1	-0.665961	-0.2	stochastic_drift
B26W4	B1W1	-0.450083	-0.19	stochastic_drift
B26W5	B1W1	0.283109	-0.13	stochastic_drift
B26W6	B1W1	0.546265	-0.35	stochastic_drift
B26W8	B1W1	-0.82024	0.4	stochastic_drift
B26W9	B1W1	-0.392304	-0.2	stochastic_drift
B26W10	B1W1	0.0268567	0.11	stochastic_drift
B27W1	B1W1	-1.29433	-0.98	homogeneous_dispersal
B27W2	B1W1	-1.00144	-0.94	stochastic_drift
B27W3	B1W1	-1.26543	-0.83	stochastic_drift
B27W4	B1W1	-0.872866	-0.51	stochastic_drift
B27W5	B1W1	-0.269599	-0.55	stochastic_drift
B27W6	B1W1	-1.07293	-0.86	stochastic_drift
B27W9	B1W1	-0.462476	-0.63	stochastic_drift
B27W10	B1W1	-0.737333	-0.55	stochastic_drift
B28W1	B1W1	0.667474	0.86	stochastic_drift
B28W2	B1W1	1.18909	-0.73	stochastic_drift
B28W3	B1W1	0.65764	-0.78	stochastic_drift
B28W4	B1W1	-0.528683	-0.84	stochastic_drift
B29W1	B1W1	-0.286529	0.42	stochastic_drift
B29W2	B1W1	-0.872631	-0.53	stochastic_drift
B29W3	B1W1	0.6882	-0.84	stochastic_drift
B29W4	B1W1	0.0709201	0.26	stochastic_drift
B29W5	B1W1	0.464933	-0.95	stochastic_drift
B29W6	B1W1	-0.671521	0.52	stochastic_drift
B29W7	B1W1	-0.283832	-0.49	stochastic_drift
B29W8	B1W1	0.387966	-0.6	stochastic_drift
B29W9	B1W1	-0.748306	-0.43	stochastic_drift
B29W10	B1W1	1.345	-0.74	stochastic_drift
B30W1	B1W1	-0.639273	-0.62	stochastic_drift
B30W3	B1W1	2.74201	0.04	variable_selection
B30W4	B1W1	0.652086	-0.89	stochastic_drift
B30W5	B1W1	-1.20184	-0.53	stochastic_drift
B30W6	B1W1	-0.948821	-0.26	stochastic_drift
B30W7	B1W1	-1.10045	-0.94	stochastic_drift
B31W1	B1W1	4.48739	-0.87	variable_selection
B31W2	B1W1	-0.930967	-0.2	stochastic_drift
B31W3	B1W1	-0.343467	0.92	stochastic_drift
B31W4	B1W1	-0.183392	0.03	stochastic_drift
B31W5	B1W1	-1.01794	-0.24	stochastic_drift
B31W6	B1W1	-1.07314	-0.35	stochastic_drift
B31W7	B1W1	1.22117	-0.55	stochastic_drift
B31W8	B1W1	-0.624497	0.57	stochastic_drift
B31W9	B1W1	0.89841	-0.35	stochastic_drift
B31W10	B1W1	0.052155	-0.46	stochastic_drift
B32W1	B1W1	0.482273	-0.89	stochastic_drift
B32W2	B1W1	-0.620705	-0.39	stochastic_drift
B32W3	B1W1	-0.782508	-0.81	stochastic_drift
B32W4	B1W1	-0.850391	0.81	stochastic_drift
B32W5	B1W1	-0.00937595	0.81	stochastic_drift
B32W6	B1W1	0.0213658	-0.35	stochastic_drift
B32W7	B1W1	0.551176	-0.84	stochastic_drift
B32W8	B1W1	-0.527451	-0.55	stochastic_drift
B32W9	B1W1	-0.827575	0.03	stochastic_drift
B32W10	B1W1	0.543977	0.98	dispersal_limitation
B33W1	B1W1	1.06112	-0.99	homogeneous_dispersal
B33W2	B1W1	-0.249974	-0.78	stochastic_drift
B33W3	B1W1	0.139278	-0.35	stochastic_drift
B33W4	B1W1	-1.28654	-0.55	stochastic_drift
B33W5	B1W1	-0.751496	-0.63	stochastic_drift
B33W6	B1W1	-0.359646	-0.88	stochastic_drift
B33W7	B1W1	-0.896126	-0.73	stochastic_drift
B34W1	B1W1	0.48865	-0.25	stochastic_drift
B34W2	B1W1	-0.62282	0.09	stochastic_drift
B34W3	B1W1	-0.573764	-0.55	stochastic_drift
B34W4	B1W1	-0.694174	-0.89	stochastic_drift
B34W5	B1W1	-0.861003	-0.55	stochastic_drift
B34W6	B1W1	-0.685629	-0.55	stochastic_drift
B34W7	B1W1	-0.248643	0.21	stochastic_drift
B34W8	B1W1	1.13865	-0.46	stochastic_drift
B34W9	B1W1	0.42209	-0.63	stochastic_drift
B34W10	B1W1	0.102045	-0.78	stochastic_drift
B35W1	B1W1	-0.146238	-0.25	stochastic_drift
B35W2	B1W1	0.866179	-0.56	stochastic_drift
B35W3	B1W1	-0.210347	0.16	stochastic_drift
B35W4	B1W1	0.00426663	0.38	stochastic_drift
B35W5	B1W1	0.00230916	-0.46	stochastic_drift
B35W6	B1W1	-0.0427204	-0.66	stochastic_drift
B35W7	B1W1	-0.629149	-0.73	stochastic_drift
B35W8	B1W1	-0.43568	-0.09	stochastic_drift
B35W9	B1W1	0.307011	0.16	stochastic_drift
B35W10	B1W1	0.445633	-0.1	stochastic_drift
B36W1	B1W1	-0.0307638	-0.35	stochastic_drift
B36W2	B1W1	-0.617513	-0.32	stochastic_drift
B36W3	B1W1	2.33362	-0.09	variable_selection
B36W4	B1W1	-0.654217	0.09	stochastic_drift
B36W5	B1W1	-0.0709024	0.31	stochastic_drift
B36W6	B1W1	-1.05327	0.18	stochastic_drift
B36W8	B1W1	-0.251506	-0.39	stochastic_drift
B36W9	B1W1	0.096388	-0.25	stochastic_drift
B36W10	B1W1	-0.527148	-0.55	stochastic_drift
B37W1	B1W1	0.0248999	-0.55	stochastic_drift
B37W2	B1W1	-0.777128	0.22	stochastic_drift
B37W3	B1W1	2.17071	0.29	variable_selection
B37W4	B1W1	0.863859	-0.64	stochastic_drift
B37W5	B1W1	0.939241	0.09	stochastic_drift
B37W6	B1W1	-0.635603	-0.01	stochastic_drift
B37W7	B1W1	-0.141514	-0.67	stochastic_drift
B37W8	B1W1	-0.508611	-0.73	stochastic_drift
B37W9	B1W1	1.93723	0.22	stochastic_drift
B37W10	B1W1	-0.788593	0.04	stochastic_drift
B38W1	B1W1	-0.491751	0.56	stochastic_drift
B38W2	B1W1	-0.801101	-0.39	stochastic_drift
B38W3	B1W1	0.901344	-0.92	stochastic_drift
B38W4	B1W1	-0.427311	0.27	stochastic_drift
B38W5	B1W1	-0.858377	-0.81	stochastic_drift
B38W6	B1W1	-0.919488	-0.32	stochastic_drift
B38W7	B1W1	0.0114304	0.38	stochastic_drift
B38W8	B1W1	-0.0727095	-0.94	stochastic_drift
B38W9	B1W1	3.56093	-0.53	variable_selection
B38W10	B1W1	0.0955272	-0.89	stochastic_drift
B39W1	B1W1	-0.498531	-0.84	stochastic_drift
B39W2	B1W1	0.815526	-0.73	stochastic_drift
B39W3	B1W1	0.0245983	-0.55	stochastic_drift
B39W4	B1W1	0.219428	-0.46	stochastic_drift
B39W5	B1W1	-0.285206	0.07	stochastic_drift
B39W6	B1W1	1.37731	-0.78	stochastic_drift
B39W7	B1W1	4.00682	-0.09	variable_selection
B39W8	B1W1	0.987161	-0.09	stochastic_drift
B39W9	B1W1	0.0533166	-0.63	stochastic_drift
B39W10	B1W1	-0.829596	-0.86	stochastic_drift
B40W1	B1W1	-0.759931	0.56	stochastic_drift
B40W2	B1W1	0.587873	-0.89	stochastic_drift
B40W3	B1W1	-1.02422	-0.39	stochastic_drift
B40W4	B1W1	-0.881533	-0.49	stochastic_drift
B40W5	B1W1	-1.01824	0.81	stochastic_drift
B40W6	B1W1	-0.659293	-0.73	stochastic_drift
B40W7	B1W1	0.156363	-0.63	stochastic_drift
B40W8	B1W1	-0.185026	-0.78	stochastic_drift
B40W9	B1W1	-0.924634	-0.9	stochastic_drift
B40W10	B1W1	-0.260929	-0.94	stochastic_drift
B41W1	B1W1	0.838575	-0.09	stochastic_drift
B41W2	B1W1	-0.73694	0.67	stochastic_drift
B41W3	B1W1	-0.016347	-0.73	stochastic_drift
B41W4	B1W1	-0.591298	-0.09	stochastic_drift
B41W5	B1W1	0.725634	-0.49	stochastic_drift
B41W6	B1W1	-0.892382	0.55	stochastic_drift
B41W7	B1W1	-0.849662	-0.2	stochastic_drift
B41W8	B1W1	1.44337	-0.55	stochastic_drift
B41W9	B1W1	-0.820903	-0.55	stochastic_drift
B41W10	B1W1	-0.177609	0.09	stochastic_drift
B42W1	B1W1	0.331343	0.07	stochastic_drift
B42W2	B1W1	0.554149	-0.05	stochastic_drift
B42W3	B1W1	0.369583	0.44	stochastic_drift
B42W4	B1W1	-0.520322	-0.66	stochastic_drift
B42W5	B1W1	-0.438329	-0.09	stochastic_drift
B42W6	B1W1	-0.784895	-0.13	stochastic_drift
B42W7	B1W1	0.471281	-0.25	stochastic_drift
B42W8	B1W1	-0.564085	0.74	stochastic_drift
B42W9	B1W1	1.69458	0.76	stochastic_drift
B42W10	B1W1	2.36164	0.59	variable_selection
B43W1	B1W1	1.13977	-0.55	stochastic_drift
B43W2	B1W1	4.38126	-0.96	variable_selection
B43W3	B1W1	-0.601878	-0.78	stochastic_drift
B43W4	B1W1	-0.473862	-0.35	stochastic_drift
B43W5	B1W1	-0.718628	-0.73	stochastic_drift
B43W6	B1W1	-0.669623	-0.84	stochastic_drift
B43W7	B1W1	1.17857	-0.93	stochastic_drift
B43W8	B1W1	-0.502696	-0.89	stochastic_drift
B43W9	B1W1	-0.641042	0.03	stochastic_drift
B43W10	B1W1	3.97993	-0.64	variable_selection
B44W1	B1W1	0.156763	-0.66	stochastic_drift
B44W2	B1W1	-0.776627	-0.35	stochastic_drift
B44W4	B1W1	0.719553	0.49	stochastic_drift
B44W5	B1W1	1.84117	-0.39	stochastic_drift
B44W6	B1W1	-0.438587	-0.86	stochastic_drift
B44W7	B1W1	-0.877547	-0.09	stochastic_drift
B44W8	B1W1	-0.352511	-0.01	stochastic_drift
B44W9	B1W1	-0.402297	-0.26	stochastic_drift
B44W10	B1W1	-0.840306	-0.46	stochastic_drift
B45W1	B1W1	-0.555086	0.26	stochastic_drift
B45W2	B1W1	-0.4656	-0.25	stochastic_drift
B45W3	B1W1	0.61704	-0.73	stochastic_drift
B45W4	B1W1	-0.857241	-0.46	stochastic_drift
B45W5	B1W1	-0.6633	-0.39	stochastic_drift
B45W6	B1W1	2.3622	-0.64	variable_selection
B45W7	B1W1	0.0303191	-0.63	stochastic_drift
B45W8	B1W1	-0.765601	-0.78	stochastic_drift
B45W9	B1W1	0.245314	-0.55	stochastic_drift
B45W10	B1W1	0.206118	-0.73	stochastic_drift
B46W1	B1W1	0.265598	-0.51	stochastic_drift
B46W2	B1W1	-0.973137	0.03	stochastic_drift
B46W3	B1W1	-0.310682	-0.39	stochastic_drift
B46W4	B1W1	0.242457	-0.35	stochastic_drift
B46W5	B1W1	-0.297704	-0.87	stochastic_drift
B46W6	B1W1	0.304423	0.56	stochastic_drift
B46W7	B1W1	-0.546795	0.03	stochastic_drift
B46W8	B1W1	-0.249908	-0.55	stochastic_drift
B46W9	B1W1	0.246765	-0.73	stochastic_drift
B46W10	B1W1	-0.939862	-0.1	stochastic_drift
B47W1	B1W1	-0.417038	-0.19	stochastic_drift
B47W2	B1W1	-0.809362	-0.73	stochastic_drift
B47W3	B1W1	0.420108	-0.46	stochastic_drift
B47W4	B1W1	-0.000999401	0.09	stochastic_drift
B47W5	B1W1	-0.181617	-0.25	stochastic_drift
B47W6	B1W1	-0.474651	-0.63	stochastic_drift
B47W7	B1W1	1.42895	-0.46	stochastic_drift
B47W8	B1W1	-0.238726	0.36	stochastic_drift
B47W9	B1W1	-0.622283	-0.92	stochastic_drift
B47W10	B1W1	-0.384597	-0.63	stochastic_drift
B48W1	B1W1	0.0794001	-0.78	stochastic_drift
B48W2	B1W1	-0.858713	-0.25	stochastic_drift
B48W3	B1W1	-0.0548814	-0.63	stochastic_drift
B48W4	B1W1	-0.535167	-0.16	stochastic_drift
B48W5	B1W1	1.17399	-0.63	stochastic_drift
B48W8	B1W1	-0.414729	-0.35	stochastic_drift
B48W9	B1W1	-0.504264	0.21	stochastic_drift
B48W10	B1W1	-0.493653	0.03	stochastic_drift
B49W1	B1W1	-0.494649	-0.46	stochastic_drift
B49W2	B1W1	2.43332	0.64	variable_selection
B49W3	B1W1	-0.0799192	-0.29	stochastic_drift
B49W4	B1W1	-0.39642	0.04	stochastic_drift
B49W5	B1W1	-0.80187	0.04	stochastic_drift
B49W6	B1W1	-0.894883	-0.31	stochastic_drift
B49W7	B1W1	-0.836451	-0.64	stochastic_drift
B49W8	B1W1	0.0367318	0.22	stochastic_drift
B49W9	B1W1	-0.688804	-0.25	stochastic_drift
B49W10	B1W1	0.096925	-0.49	stochastic_drift
S1W1	B1W1	2.35394	-0.42	variable_selection
S1W2	B1W1	0.0698982	-0.64	stochastic_drift
S1W3	B1W1	1.20771	-0.93	stochastic_drift
S1W4	B1W1	0.00156242	-0.63	stochastic_drift
S1W5	B1W1	3.15347	-0.46	variable_selection
S1W6	B1W1	0.378062	-0.09	stochastic_drift
S1W7	B1W1	-0.97742	0.03	stochastic_drift
S2W1	B1W1	-0.911129	-0.64	stochastic_drift
S2W2	B1W1	-0.562713	0.63	stochastic_drift
S2W3	B1W1	1.89435	-0.65	stochastic_drift
S2W4	B1W1	-0.636082	-0.86	stochastic_drift
S3W1	B1W1	-0.287058	-0.99	homogeneous_dispersal
S3W2	B1W1	0.11881	-0.09	stochastic_drift
S3W3	B1W1	0.486884	-0.13	stochastic_drift
S3W4	B1W1	0.72788	-0.65	stochastic_drift
S3W5	B1W1	2.12873	0.64	variable_selection
S3W6	B1W1	-0.284236	-0.93	stochastic_drift
S3W7	B1W1	1.48636	0.41	stochastic_drift
S4W1	B1W1	-0.42945	0.21	stochastic_drift
S4W2	B1W1	-0.29189	-0.09	stochastic_drift
S4W3	B1W1	0.87732	0.09	stochastic_drift
S5W1	B1W1	1.9278	-0.15	stochastic_drift
S5W2	B1W1	-0.0413051	0.31	stochastic_drift
S5W3	B1W1	0.528584	-0.24	stochastic_drift
S5W4	B1W1	0.163619	-0.55	stochastic_drift
S5W5	B1W1	-0.0018472	-0.26	stochastic_drift
S5W6	B1W1	0.36449	0.18	stochastic_drift
S6W1	B1W1	1.43048	-0.25	stochastic_drift
S6W2	B1W1	-0.623889	-0.89	stochastic_drift
S6W3	B1W1	-0.532734	-0.01	stochastic_drift
S6W4	B1W1	1.5662	-0.26	stochastic_drift
S7W1	B1W1	0.601462	-0.98	homogeneous_dispersal
S7W2	B1W1	3.65105	-0.55	variable_selection
S7W3	B1W1	0.130536	-0.66	stochastic_drift
S7W4	B1W1	-0.163232	0.74	stochastic_drift
S9W1	B1W1	0.50343	0.31	stochastic_drift
S9W2	B1W1	0.546751	-0.93	stochastic_drift
S9W3	B1W1	-0.256129	-0.16	stochastic_drift
S9W4	B1W1	-0.00179648	-0.61	stochastic_drift
S9W5	B1W1	-0.363608	0.56	stochastic_drift
S9W6	B1W1	1.34623	-0.94	stochastic_drift
S9W7	B1W1	1.1257	-0.55	stochastic_drift
S9W8	B1W1	-0.286043	0.25	stochastic_drift
S9W9	B1W1	-0.328558	-0.16	stochastic_drift
S10W1	B1W1	-0.363273	-0.55	stochastic_drift
S10W2	B1W1	-0.232043	-0.55	stochastic_drift
S10W3	B1W1	-0.551722	0.8	stochastic_drift
S10W4	B1W1	-0.659783	-0.67	stochastic_drift
S10W5	B1W1	-0.547633	-0.72	stochastic_drift
S10W6	B1W1	-0.339028	0.09	stochastic_drift
S10W7	B1W1	0.369535	-0.01	stochastic_drift
S10W8	B1W1	-0.407342	-0.55	stochastic_drift
S11W1	B1W1	-0.761919	-0.75	stochastic_drift
S11W2	B1W1	-0.0794035	-0.96	homogeneous_dispersal
S11W3	B1W1	1.4831	0	stochastic_drift
S11W4	B1W1	-0.601004	0.43	stochastic_drift
S12W1	B1W1	0.674034	-0.88	stochastic_drift
S12W2	B1W1	-0.43133	-0.78	stochastic_drift
S12W3	B1W1	0.0652288	-0.89	stochastic_drift
S12W4	B1W1	-0.667915	-0.25	stochastic_drift
S12W5	B1W1	-0.638462	-0.92	stochastic_drift
S12W6	B1W1	0.366259	-0.13	stochastic_drift
S12W7	B1W1	0.743929	0.48	stochastic_drift
S13W1	B1W1	-0.988889	-0.73	stochastic_drift
S13W2	B1W1	2.06948	0.92	variable_selection
S13W3	B1W1	-0.97824	-0.49	stochastic_drift
S14W1	B1W1	-0.806385	0.07	stochastic_drift
S14W2	B1W1	-0.254539	-0.13	stochastic_drift
S14W3	B1W1	-0.677065	-0.26	stochastic_drift
S15W1	B1W1	0.312928	-0.99	homogeneous_dispersal
S15W2	B1W1	-0.189884	-0.19	stochastic_drift
S15W3	B1W1	-0.912164	-0.89	stochastic_drift
B1W3	B1W2	0.570526	-0.95	stochastic_drift
B1W4	B1W2	0.889606	-0.69	stochastic_drift
B1W5	B1W2	-0.770583	-0.88	stochastic_drift
B1W6	B1W2	-0.569237	-1	homogeneous_dispersal
B1W7	B1W2	1.27055	-1	homogeneous_dispersal
B1W8	B1W2	-0.0372197	-1	homogeneous_dispersal
B1W9	B1W2	-0.449345	-1	homogeneous_dispersal
B1W10	B1W2	-0.0493033	-1	homogeneous_dispersal
B2W1	B1W2	1.32879	-0.98	homogeneous_dispersal
B2W2	B1W2	1.74653	-0.94	stochastic_drift
B2W3	B1W2	2.43493	-0.38	variable_selection
B2W4	B1W2	2.23953	-0.93	variable_selection
B2W6	B1W2	0.101463	-0.94	stochastic_drift
B2W7	B1W2	0.978491	-0.67	stochastic_drift
B2W8	B1W2	5.05262	-0.7	variable_selection
B2W9	B1W2	0.655097	-0.99	homogeneous_dispersal
B2W10	B1W2	0.695745	-0.32	stochastic_drift
B3W1	B1W2	1.1209	-1	homogeneous_dispersal
B3W2	B1W2	2.35922	-0.98	variable_selection
B3W3	B1W2	1.0005	-0.98	homogeneous_dispersal
B3W4	B1W2	2.63433	-0.78	variable_selection
B3W5	B1W2	1.74719	-1	homogeneous_dispersal
B3W6	B1W2	2.71416	-0.97	variable_selection
B3W7	B1W2	2.23298	-0.98	variable_selection
B3W8	B1W2	2.86	-0.93	variable_selection
B3W9	B1W2	2.30657	-0.98	variable_selection
B4W1	B1W2	3.1361	-0.98	variable_selection
B4W2	B1W2	2.09406	-0.85	variable_selection
B4W3	B1W2	1.53919	-0.95	stochastic_drift
B4W4	B1W2	2.24958	0.07	variable_selection
B4W5	B1W2	1.62413	-0.89	stochastic_drift
B4W6	B1W2	1.85133	-0.64	stochastic_drift
B4W7	B1W2	1.33605	-0.62	stochastic_drift
B4W8	B1W2	1.81938	-0.99	homogeneous_dispersal
B4W9	B1W2	2.47097	-0.94	variable_selection
B5W1	B1W2	0.419734	-0.94	stochastic_drift
B5W2	B1W2	0.8203	-0.95	stochastic_drift
B5W3	B1W2	-0.477344	-0.55	stochastic_drift
B5W4	B1W2	1.57127	-0.93	stochastic_drift
B5W5	B1W2	1.64595	-0.99	homogeneous_dispersal
B5W6	B1W2	2.98822	-0.97	variable_selection
B5W7	B1W2	2.15184	-0.89	variable_selection
B5W8	B1W2	2.35165	-0.79	variable_selection
B5W9	B1W2	2.41846	-0.81	variable_selection
B5W10	B1W2	3.11855	-0.77	variable_selection
B6W1	B1W2	2.16743	-0.98	variable_selection
B6W2	B1W2	1.0445	-1	homogeneous_dispersal
B6W3	B1W2	1.93847	-1	homogeneous_dispersal
B6W4	B1W2	0.476226	-0.67	stochastic_drift
B6W5	B1W2	1.52665	-0.93	stochastic_drift
B6W7	B1W2	2.43716	-1	variable_selection
B6W9	B1W2	2.19523	-0.98	variable_selection
B6W10	B1W2	1.11887	-0.97	homogeneous_dispersal
B7W1	B1W2	2.59063	-0.99	variable_selection
B7W2	B1W2	3.97152	-0.85	variable_selection
B7W3	B1W2	2.13291	-1	variable_selection
B7W4	B1W2	1.15385	-1	homogeneous_dispersal
B7W5	B1W2	2.87566	-1	variable_selection
B7W6	B1W2	1.63375	-0.99	homogeneous_dispersal
B7W7	B1W2	0.136845	-0.85	stochastic_drift
B7W8	B1W2	2.84805	-1	variable_selection
B7W9	B1W2	2.66429	-0.99	variable_selection
B7W10	B1W2	3.43162	-1	variable_selection
B8W1	B1W2	2.07009	-0.9	variable_selection
B8W2	B1W2	1.68723	-1	homogeneous_dispersal
B8W3	B1W2	1.91662	-1	homogeneous_dispersal
B8W4	B1W2	0.69258	-0.62	stochastic_drift
B8W5	B1W2	1.72728	-0.95	stochastic_drift
B8W6	B1W2	1.85502	-0.99	homogeneous_dispersal
B8W7	B1W2	1.58611	-0.99	homogeneous_dispersal
B8W8	B1W2	1.8981	-1	homogeneous_dispersal
B8W10	B1W2	1.45943	-0.99	homogeneous_dispersal
B9W1	B1W2	2.67769	-1	variable_selection
B9W2	B1W2	1.91447	-0.15	stochastic_drift
B9W3	B1W2	-0.0454947	-1	homogeneous_dispersal
B9W4	B1W2	1.85887	-0.9	stochastic_drift
B9W5	B1W2	1.90624	-1	homogeneous_dispersal
B9W6	B1W2	1.59975	-0.89	stochastic_drift
B10W1	B1W2	1.48339	-1	homogeneous_dispersal
B10W2	B1W2	1.90711	-0.98	homogeneous_dispersal
B10W3	B1W2	-0.0535947	-0.67	stochastic_drift
B10W4	B1W2	0.715786	-0.99	homogeneous_dispersal
B10W5	B1W2	0.212731	-0.98	homogeneous_dispersal
B10W6	B1W2	1.74552	-0.95	stochastic_drift
B10W7	B1W2	0.966603	-0.94	stochastic_drift
B10W8	B1W2	0.956965	-1	homogeneous_dispersal
B10W9	B1W2	0.440556	-0.99	homogeneous_dispersal
B10W10	B1W2	1.86879	-1	homogeneous_dispersal
B11W1	B1W2	1.69549	-1	homogeneous_dispersal
B11W2	B1W2	1.95393	-0.88	stochastic_drift
B11W3	B1W2	1.67844	-1	homogeneous_dispersal
B11W4	B1W2	1.58998	-1	homogeneous_dispersal
B11W6	B1W2	-0.530983	-1	homogeneous_dispersal
B11W7	B1W2	2.33132	-0.78	variable_selection
B11W8	B1W2	2.58306	-0.93	variable_selection
B11W9	B1W2	1.66925	-1	homogeneous_dispersal
B11W10	B1W2	2.04962	-0.93	variable_selection
B12W1	B1W2	1.13976	-0.99	homogeneous_dispersal
B12W2	B1W2	0.407415	-1	homogeneous_dispersal
B12W3	B1W2	0.734943	-0.59	stochastic_drift
B12W4	B1W2	-0.18576	-0.97	homogeneous_dispersal
B12W5	B1W2	0.995491	-0.61	stochastic_drift
B12W6	B1W2	-1.05234	-1	homogeneous_dispersal
B12W7	B1W2	0.40419	-0.99	homogeneous_dispersal
B12W8	B1W2	-0.953698	-1	homogeneous_dispersal
B12W9	B1W2	-0.0703947	-0.88	stochastic_drift
B12W10	B1W2	0.0838872	-0.98	homogeneous_dispersal
B13W1	B1W2	1.55835	-1	homogeneous_dispersal
B13W2	B1W2	1.27111	-1	homogeneous_dispersal
B13W3	B1W2	1.81736	-1	homogeneous_dispersal
B13W4	B1W2	0.676361	-1	homogeneous_dispersal
B13W5	B1W2	0.0417067	-1	homogeneous_dispersal
B13W6	B1W2	0.62398	-1	homogeneous_dispersal
B13W7	B1W2	-0.745559	-1	homogeneous_dispersal
B13W8	B1W2	1.0504	-1	homogeneous_dispersal
B13W9	B1W2	2.44293	-1	variable_selection
B13W10	B1W2	1.46572	-0.97	homogeneous_dispersal
B14W1	B1W2	1.96775	-0.95	stochastic_drift
B14W2	B1W2	3.07861	-0.86	variable_selection
B14W3	B1W2	2.35622	-0.79	variable_selection
B14W4	B1W2	1.42823	-0.97	homogeneous_dispersal
B14W5	B1W2	3.31843	-0.33	variable_selection
B14W6	B1W2	0.679779	-0.77	stochastic_drift
B14W7	B1W2	5.01629	-0.69	variable_selection
B14W8	B1W2	1.22238	-0.85	stochastic_drift
B14W9	B1W2	1.81421	0.37	stochastic_drift
B14W10	B1W2	1.13071	-0.34	stochastic_drift
B15W1	B1W2	2.58539	-0.56	variable_selection
B15W2	B1W2	3.49378	-0.36	variable_selection
B15W3	B1W2	2.57792	-0.89	variable_selection
B15W4	B1W2	2.46738	-0.12	variable_selection
B15W5	B1W2	0.302546	-0.44	stochastic_drift
B16W1	B1W2	1.41842	-0.98	homogeneous_dispersal
B16W2	B1W2	3.98625	0.36	variable_selection
B16W3	B1W2	1.6579	-0.72	stochastic_drift
B16W4	B1W2	2.51539	-0.97	variable_selection
B16W5	B1W2	0.823791	-0.49	stochastic_drift
B16W6	B1W2	1.68948	-0.49	stochastic_drift
B16W7	B1W2	1.5003	-0.92	stochastic_drift
B16W8	B1W2	2.24952	-0.13	variable_selection
B16W9	B1W2	0.357859	-0.98	homogeneous_dispersal
B16W10	B1W2	4.93024	0.99	variable_selection
B17W1	B1W2	1.51601	-1	homogeneous_dispersal
B17W2	B1W2	1.32361	-0.99	homogeneous_dispersal
B17W3	B1W2	1.45169	-1	homogeneous_dispersal
B17W4	B1W2	4.37395	-1	variable_selection
B17W5	B1W2	2.21227	-0.99	variable_selection
B17W6	B1W2	2.24036	-1	variable_selection
B17W7	B1W2	3.84287	-0.95	variable_selection
B17W8	B1W2	3.29574	-0.7	variable_selection
B17W9	B1W2	3.45495	-0.85	variable_selection
B17W10	B1W2	1.43256	-0.25	stochastic_drift
B18W1	B1W2	2.21256	-1	variable_selection
B18W2	B1W2	1.10103	-0.99	homogeneous_dispersal
B18W3	B1W2	1.86242	-0.71	stochastic_drift
B18W4	B1W2	1.91198	-0.9	stochastic_drift
B18W5	B1W2	1.88947	-1	homogeneous_dispersal
B18W6	B1W2	1.78914	-0.7	stochastic_drift
B18W7	B1W2	2.3494	-1	variable_selection
B18W8	B1W2	1.33601	-0.94	stochastic_drift
B18W9	B1W2	1.99702	-1	homogeneous_dispersal
B18W10	B1W2	0.984939	-1	homogeneous_dispersal
B19W1	B1W2	1.06139	-0.59	stochastic_drift
B19W2	B1W2	1.36526	-0.9	stochastic_drift
B19W3	B1W2	1.64999	-0.97	homogeneous_dispersal
B19W4	B1W2	0.478761	-0.77	stochastic_drift
B19W5	B1W2	1.97917	-0.97	homogeneous_dispersal
B19W6	B1W2	1.1808	-0.77	stochastic_drift
B19W7	B1W2	0.28632	-0.99	homogeneous_dispersal
B19W8	B1W2	1.25224	-0.99	homogeneous_dispersal
B19W10	B1W2	2.13386	-0.83	variable_selection
B20W1	B1W2	-0.118873	-0.85	stochastic_drift
B20W2	B1W2	0.563103	-1	homogeneous_dispersal
B20W3	B1W2	0.641131	-1	homogeneous_dispersal
B20W5	B1W2	-0.0591251	-0.77	stochastic_drift
B20W6	B1W2	1.84899	-0.7	stochastic_drift
B20W7	B1W2	0.968301	-0.89	stochastic_drift
B20W8	B1W2	1.40976	-0.97	homogeneous_dispersal
B20W9	B1W2	1.72573	-0.97	homogeneous_dispersal
B20W10	B1W2	0.831549	-0.98	homogeneous_dispersal
B21W1	B1W2	0.309131	-0.99	homogeneous_dispersal
B21W2	B1W2	1.61756	-0.94	stochastic_drift
B21W3	B1W2	-0.430827	-0.86	stochastic_drift
B21W4	B1W2	0.737508	-0.98	homogeneous_dispersal
B21W5	B1W2	1.27549	-0.99	homogeneous_dispersal
B21W6	B1W2	0.102455	-0.88	stochastic_drift
B21W7	B1W2	1.78823	-0.9	stochastic_drift
B21W8	B1W2	1.93571	-0.97	homogeneous_dispersal
B21W9	B1W2	1.28813	-0.88	stochastic_drift
B21W10	B1W2	1.29068	-1	homogeneous_dispersal
B22W1	B1W2	2.78115	-0.4	variable_selection
B22W2	B1W2	-0.101411	-0.99	homogeneous_dispersal
B22W3	B1W2	1.07089	-1	homogeneous_dispersal
B22W4	B1W2	1.05263	-0.99	homogeneous_dispersal
B22W5	B1W2	-0.0257397	-0.99	homogeneous_dispersal
B22W6	B1W2	0.641601	-0.99	homogeneous_dispersal
B22W7	B1W2	2.10115	-0.83	variable_selection
B22W8	B1W2	3.83608	-0.9	variable_selection
B22W9	B1W2	1.74252	-0.97	homogeneous_dispersal
B22W10	B1W2	3.30638	-0.89	variable_selection
B23W1	B1W2	2.20426	-0.46	variable_selection
B23W3	B1W2	1.93667	-0.94	stochastic_drift
B23W4	B1W2	0.81043	-1	homogeneous_dispersal
B23W6	B1W2	-0.576841	-0.96	homogeneous_dispersal
B23W7	B1W2	1.51613	-0.98	homogeneous_dispersal
B24W1	B1W2	0.757747	-0.9	stochastic_drift
B24W2	B1W2	0.0654957	-0.9	stochastic_drift
B24W3	B1W2	-1.04193	-1	homogeneous_dispersal
B24W4	B1W2	0.511059	-1	homogeneous_dispersal
B25W1	B1W2	0.165127	-0.93	stochastic_drift
B25W2	B1W2	0.696313	-0.93	stochastic_drift
B25W3	B1W2	2.5619	-0.82	variable_selection
B25W4	B1W2	2.58161	-0.89	variable_selection
B25W5	B1W2	1.76411	-0.7	stochastic_drift
B25W6	B1W2	3.70347	-0.93	variable_selection
B25W7	B1W2	2.72326	-0.35	variable_selection
B25W8	B1W2	1.59972	-1	homogeneous_dispersal
B25W9	B1W2	2.58084	-0.99	variable_selection
B25W10	B1W2	3.21147	-0.93	variable_selection
B26W1	B1W2	1.34519	0.09	stochastic_drift
B26W2	B1W2	1.4698	-0.83	stochastic_drift
B26W3	B1W2	1.24694	-0.93	stochastic_drift
B26W4	B1W2	1.65995	-0.92	stochastic_drift
B26W5	B1W2	2.57932	-0.75	variable_selection
B26W6	B1W2	4.24949	-1	variable_selection
B26W8	B1W2	1.47955	-0.89	stochastic_drift
B26W9	B1W2	-0.0236526	-0.93	stochastic_drift
B26W10	B1W2	2.79026	-0.61	variable_selection
B27W1	B1W2	-1.41407	-1	homogeneous_dispersal
B27W2	B1W2	-0.16597	-0.98	homogeneous_dispersal
B27W3	B1W2	-0.355662	-0.98	homogeneous_dispersal
B27W4	B1W2	0.643824	-1	homogeneous_dispersal
B27W5	B1W2	2.25808	-0.9	variable_selection
B27W6	B1W2	0.176185	-0.9	stochastic_drift
B27W9	B1W2	1.1218	-1	homogeneous_dispersal
B27W10	B1W2	1.35782	-1	homogeneous_dispersal
B28W1	B1W2	2.10308	-0.92	variable_selection
B28W2	B1W2	1.7494	-1	homogeneous_dispersal
B28W3	B1W2	2.20683	-1	variable_selection
B28W4	B1W2	1.41423	-1	homogeneous_dispersal
B29W1	B1W2	3.03164	-0.72	variable_selection
B29W2	B1W2	0.875756	0.11	stochastic_drift
B29W3	B1W2	2.51634	-0.43	variable_selection
B29W4	B1W2	1.56525	-0.46	stochastic_drift
B29W5	B1W2	2.22275	-0.98	variable_selection
B29W6	B1W2	2.82419	-0.86	variable_selection
B29W7	B1W2	3.80723	-0.9	variable_selection
B29W8	B1W2	2.2825	-0.99	variable_selection
B29W9	B1W2	3.83744	-0.88	variable_selection
B29W10	B1W2	2.08202	-0.97	variable_selection
B30W1	B1W2	-0.98997	-0.49	stochastic_drift
B30W3	B1W2	1.17055	0.08	stochastic_drift
B30W4	B1W2	0.346159	-0.78	stochastic_drift
B30W5	B1W2	0.174616	-0.69	stochastic_drift
B30W6	B1W2	-1.16395	-0.05	stochastic_drift
B30W7	B1W2	-0.79226	-0.9	stochastic_drift
B31W1	B1W2	3.78924	-0.93	variable_selection
B31W2	B1W2	0.0355733	-0.93	stochastic_drift
B31W3	B1W2	-0.696985	0.01	stochastic_drift
B31W4	B1W2	2.55996	-1	variable_selection
B31W5	B1W2	-0.0955275	-0.35	stochastic_drift
B31W6	B1W2	0.126437	-1	homogeneous_dispersal
B31W7	B1W2	2.59171	-1	variable_selection
B31W8	B1W2	0.123778	-0.54	stochastic_drift
B31W9	B1W2	-0.410952	-0.85	stochastic_drift
B31W10	B1W2	1.84273	-0.99	homogeneous_dispersal
B32W1	B1W2	3.01415	-0.94	variable_selection
B32W2	B1W2	1.45753	-0.86	stochastic_drift
B32W3	B1W2	0.308554	-1	homogeneous_dispersal
B32W4	B1W2	1.1992	-0.7	stochastic_drift
B32W5	B1W2	0.394368	0.19	stochastic_drift
B32W6	B1W2	1.46284	-0.97	homogeneous_dispersal
B32W7	B1W2	1.78046	-1	homogeneous_dispersal
B32W8	B1W2	2.196	-1	variable_selection
B32W9	B1W2	0.554931	-0.62	stochastic_drift
B32W10	B1W2	2.41878	0.93	variable_selection
B33W1	B1W2	0.507486	-1	homogeneous_dispersal
B33W2	B1W2	1.76322	-0.98	homogeneous_dispersal
B33W3	B1W2	2.66011	-1	variable_selection
B33W4	B1W2	-0.217378	-1	homogeneous_dispersal
B33W5	B1W2	1.59257	-0.95	stochastic_drift
B33W6	B1W2	1.39466	-1	homogeneous_dispersal
B33W7	B1W2	0.256969	-1	homogeneous_dispersal
B34W1	B1W2	2.53023	-0.94	variable_selection
B34W2	B1W2	1.63286	-0.87	stochastic_drift
B34W3	B1W2	2.13942	-0.97	variable_selection
B34W4	B1W2	2.39639	-1	variable_selection
B34W5	B1W2	1.17706	-0.9	stochastic_drift
B34W6	B1W2	2.13136	-0.97	variable_selection
B34W7	B1W2	1.14908	-0.09	stochastic_drift
B34W8	B1W2	2.50581	-0.98	variable_selection
B34W9	B1W2	2.02429	-0.99	variable_selection
B34W10	B1W2	1.4792	-1	homogeneous_dispersal
B35W1	B1W2	1.44122	-0.94	stochastic_drift
B35W2	B1W2	1.96954	-1	homogeneous_dispersal
B35W3	B1W2	2.95277	-0.99	variable_selection
B35W4	B1W2	-0.373049	-0.69	stochastic_drift
B35W5	B1W2	-0.843525	-0.88	stochastic_drift
B35W6	B1W2	0.143673	-1	homogeneous_dispersal
B35W7	B1W2	1.33783	-0.99	homogeneous_dispersal
B35W8	B1W2	1.8169	-0.89	stochastic_drift
B35W9	B1W2	0.964376	-0.99	homogeneous_dispersal
B35W10	B1W2	2.17543	-0.94	variable_selection
B36W1	B1W2	1.56955	-0.97	homogeneous_dispersal
B36W2	B1W2	0.918144	-0.96	homogeneous_dispersal
B36W3	B1W2	4.37859	-0.97	variable_selection
B36W4	B1W2	0.769466	-0.59	stochastic_drift
B36W5	B1W2	2.51924	-0.93	variable_selection
B36W6	B1W2	-0.31918	-0.52	stochastic_drift
B36W8	B1W2	0.602971	-0.86	stochastic_drift
B36W9	B1W2	0.695913	-0.99	homogeneous_dispersal
B36W10	B1W2	2.21531	-1	variable_selection
B37W1	B1W2	1.98691	-0.97	homogeneous_dispersal
B37W2	B1W2	1.34952	-0.79	stochastic_drift
B37W3	B1W2	3.82611	-0.9	variable_selection
B37W4	B1W2	1.93679	-0.98	homogeneous_dispersal
B37W5	B1W2	2.68835	-0.99	variable_selection
B37W6	B1W2	2.09839	-0.9	variable_selection
B37W7	B1W2	0.509708	-0.95	stochastic_drift
B37W8	B1W2	1.4113	-0.83	stochastic_drift
B37W9	B1W2	4.52221	-0.79	variable_selection
B37W10	B1W2	-0.447288	-0.7	stochastic_drift
B38W1	B1W2	1.34129	-0.59	stochastic_drift
B38W2	B1W2	-0.553529	-0.98	homogeneous_dispersal
B38W3	B1W2	0.456659	-0.97	homogeneous_dispersal
B38W4	B1W2	2.02493	-0.43	variable_selection
B38W5	B1W2	1.02723	-1	homogeneous_dispersal
B38W6	B1W2	0.888756	-0.96	homogeneous_dispersal
B38W7	B1W2	2.59034	-0.97	variable_selection
B38W8	B1W2	0.272169	-1	homogeneous_dispersal
B38W9	B1W2	3.08999	-0.89	variable_selection
B38W10	B1W2	0.296417	-1	homogeneous_dispersal
B39W1	B1W2	1.96289	-1	homogeneous_dispersal
B39W2	B1W2	1.60555	-0.99	homogeneous_dispersal
B39W3	B1W2	3.1145	-0.9	variable_selection
B39W4	B1W2	1.12239	-0.99	homogeneous_dispersal
B39W5	B1W2	1.87132	-0.67	stochastic_drift
B39W6	B1W2	2.99244	-0.88	variable_selection
B39W7	B1W2	4.09307	-0.89	variable_selection
B39W8	B1W2	3.13081	-0.89	variable_selection
B39W9	B1W2	1.9764	-0.99	homogeneous_dispersal
B39W10	B1W2	1.07891	-0.49	stochastic_drift
B40W1	B1W2	1.95398	-0.87	stochastic_drift
B40W2	B1W2	1.99626	-0.99	homogeneous_dispersal
B40W3	B1W2	0.321559	-0.98	homogeneous_dispersal
B40W4	B1W2	1.27459	-0.7	stochastic_drift
B40W5	B1W2	0.981563	-0.29	stochastic_drift
B40W6	B1W2	0.953896	-0.96	homogeneous_dispersal
B40W7	B1W2	1.28457	-1	homogeneous_dispersal
B40W8	B1W2	1.25067	-0.86	stochastic_drift
B40W9	B1W2	0.346238	-0.92	stochastic_drift
B40W10	B1W2	1.59238	-0.99	homogeneous_dispersal
B41W1	B1W2	2.51212	-1	variable_selection
B41W2	B1W2	0.886716	-0.97	homogeneous_dispersal
B41W3	B1W2	1.59599	-0.99	homogeneous_dispersal
B41W4	B1W2	1.34511	-0.98	homogeneous_dispersal
B41W5	B1W2	2.02806	-0.98	variable_selection
B41W6	B1W2	2.59576	-0.19	variable_selection
B41W7	B1W2	1.58011	-0.93	stochastic_drift
B41W8	B1W2	1.63576	-0.9	stochastic_drift
B41W9	B1W2	1.40947	-0.97	homogeneous_dispersal
B41W10	B1W2	2.67537	-0.87	variable_selection
B42W1	B1W2	2.11792	-0.96	variable_selection
B42W2	B1W2	1.39901	-0.97	homogeneous_dispersal
B42W3	B1W2	-0.465785	-0.95	stochastic_drift
B42W4	B1W2	1.46121	-1	homogeneous_dispersal
B42W5	B1W2	0.95358	-1	homogeneous_dispersal
B42W6	B1W2	0.354688	-0.98	homogeneous_dispersal
B42W7	B1W2	1.39212	-0.99	homogeneous_dispersal
B42W8	B1W2	0.418507	-0.89	stochastic_drift
B42W9	B1W2	0.205623	-0.42	stochastic_drift
B42W10	B1W2	0.280881	-0.18	stochastic_drift
B43W1	B1W2	2.05315	-0.97	variable_selection
B43W2	B1W2	3.26736	-0.97	variable_selection
B43W3	B1W2	1.5891	-0.98	homogeneous_dispersal
B43W4	B1W2	0.70316	-0.97	homogeneous_dispersal
B43W5	B1W2	1.54479	-0.99	homogeneous_dispersal
B43W6	B1W2	1.15262	-1	homogeneous_dispersal
B43W7	B1W2	0.995765	-1	homogeneous_dispersal
B43W8	B1W2	0.769212	-1	homogeneous_dispersal
B43W9	B1W2	1.44139	-0.15	stochastic_drift
B43W10	B1W2	4.40973	-0.77	variable_selection
B44W1	B1W2	1.12486	-1	homogeneous_dispersal
B44W2	B1W2	-0.660446	-0.85	stochastic_drift
B44W4	B1W2	2.98253	-0.7	variable_selection
B44W5	B1W2	2.1858	-0.86	variable_selection
B44W6	B1W2	0.549502	-1	homogeneous_dispersal
B44W7	B1W2	1.7693	-0.89	stochastic_drift
B44W8	B1W2	0.871043	-0.98	homogeneous_dispersal
B44W9	B1W2	1.89712	-0.94	stochastic_drift
B44W10	B1W2	0.904455	-0.99	homogeneous_dispersal
B45W1	B1W2	2.21808	-0.99	variable_selection
B45W2	B1W2	1.24823	-0.99	homogeneous_dispersal
B45W3	B1W2	1.56927	-1	homogeneous_dispersal
B45W4	B1W2	0.293907	-0.99	homogeneous_dispersal
B45W5	B1W2	1.1956	-1	homogeneous_dispersal
B45W6	B1W2	1.12356	-0.98	homogeneous_dispersal
B45W7	B1W2	1.87198	-1	homogeneous_dispersal
B45W8	B1W2	0.681965	-1	homogeneous_dispersal
B45W9	B1W2	1.3542	-1	homogeneous_dispersal
B45W10	B1W2	1.53559	-0.99	homogeneous_dispersal
B46W1	B1W2	1.11695	-0.92	stochastic_drift
B46W2	B1W2	1.56477	-0.99	homogeneous_dispersal
B46W3	B1W2	1.36954	-0.98	homogeneous_dispersal
B46W4	B1W2	1.94947	-0.97	homogeneous_dispersal
B46W5	B1W2	2.12387	-1	variable_selection
B46W6	B1W2	2.40662	-0.87	variable_selection
B46W7	B1W2	1.10067	-0.62	stochastic_drift
B46W8	B1W2	1.8303	-1	homogeneous_dispersal
B46W9	B1W2	2.01587	-0.99	variable_selection
B46W10	B1W2	0.777331	-0.71	stochastic_drift
B47W1	B1W2	-0.647337	-0.97	homogeneous_dispersal
B47W2	B1W2	-0.50606	-0.96	homogeneous_dispersal
B47W3	B1W2	1.70375	-0.98	homogeneous_dispersal
B47W4	B1W2	2.2204	-0.87	variable_selection
B47W5	B1W2	2.07116	-0.94	variable_selection
B47W6	B1W2	1.62211	-0.99	homogeneous_dispersal
B47W7	B1W2	2.49508	-0.99	variable_selection
B47W8	B1W2	1.82566	-0.98	homogeneous_dispersal
B47W9	B1W2	0.926197	-1	homogeneous_dispersal
B47W10	B1W2	1.33774	-0.77	stochastic_drift
B48W1	B1W2	1.98421	-1	homogeneous_dispersal
B48W2	B1W2	1.36009	-0.94	stochastic_drift
B48W3	B1W2	2.28769	-1	variable_selection
B48W4	B1W2	1.86867	-0.95	stochastic_drift
B48W5	B1W2	2.20254	-1	variable_selection
B48W8	B1W2	-0.203766	-0.85	stochastic_drift
B48W9	B1W2	2.12038	-0.97	variable_selection
B48W10	B1W2	2.26945	-0.98	variable_selection
B49W1	B1W2	1.68899	-0.98	homogeneous_dispersal
B49W2	B1W2	3.03105	-0.75	variable_selection
B49W3	B1W2	2.98832	-0.8	variable_selection
B49W4	B1W2	0.912256	-0.88	stochastic_drift
B49W5	B1W2	2.35077	-0.97	variable_selection
B49W6	B1W2	1.48872	-0.83	stochastic_drift
B49W7	B1W2	-0.0135706	-1	homogeneous_dispersal
B49W8	B1W2	2.2489	-0.94	variable_selection
B49W9	B1W2	0.768797	-0.94	stochastic_drift
B49W10	B1W2	1.74363	-0.9	stochastic_drift
S1W1	B1W2	3.85144	-0.7	variable_selection
S1W2	B1W2	1.10639	-1	homogeneous_dispersal
S1W3	B1W2	0.550314	-0.99	homogeneous_dispersal
S1W4	B1W2	1.09847	-1	homogeneous_dispersal
S1W5	B1W2	2.90032	-0.98	variable_selection
S1W6	B1W2	1.96865	-1	homogeneous_dispersal
S1W7	B1W2	-0.484618	-0.62	stochastic_drift
S2W1	B1W2	0.78014	-1	homogeneous_dispersal
S2W2	B1W2	1.47783	-0.99	homogeneous_dispersal
S2W3	B1W2	0.594097	-1	homogeneous_dispersal
S2W4	B1W2	-0.180387	-0.81	stochastic_drift
S3W1	B1W2	1.12315	-0.8	stochastic_drift
S3W2	B1W2	0.560177	-1	homogeneous_dispersal
S3W3	B1W2	0.472823	-1	homogeneous_dispersal
S3W4	B1W2	0.79187	-0.81	stochastic_drift
S3W5	B1W2	2.76274	-0.5	variable_selection
S3W6	B1W2	-0.372252	-0.96	homogeneous_dispersal
S3W7	B1W2	1.54352	-0.86	stochastic_drift
S4W1	B1W2	1.58475	-0.85	stochastic_drift
S4W2	B1W2	1.88186	-0.89	stochastic_drift
S4W3	B1W2	2.66651	-0.97	variable_selection
S5W1	B1W2	4.23733	-0.99	variable_selection
S5W2	B1W2	2.02107	-0.93	variable_selection
S5W3	B1W2	1.54248	-0.93	stochastic_drift
S5W4	B1W2	0.191762	-0.98	homogeneous_dispersal
S5W5	B1W2	2.47676	-0.94	variable_selection
S5W6	B1W2	3.01691	-0.95	variable_selection
S6W1	B1W2	2.66625	-0.99	variable_selection
S6W2	B1W2	0.228289	-0.99	homogeneous_dispersal
S6W3	B1W2	2.26729	-1	variable_selection
S6W4	B1W2	2.86111	-0.94	variable_selection
S7W1	B1W2	0.811017	-1	homogeneous_dispersal
S7W2	B1W2	3.38405	-0.97	variable_selection
S7W3	B1W2	0.334503	-0.94	stochastic_drift
S7W4	B1W2	1.92808	0.86	stochastic_drift
S9W1	B1W2	2.00038	-0.77	variable_selection
S9W2	B1W2	1.76374	-1	homogeneous_dispersal
S9W3	B1W2	2.17481	-0.99	variable_selection
S9W4	B1W2	0.404018	-0.71	stochastic_drift
S9W5	B1W2	1.51741	-0.15	stochastic_drift
S9W6	B1W2	0.752719	-1	homogeneous_dispersal
S9W7	B1W2	1.30294	-0.97	homogeneous_dispersal
S9W8	B1W2	0.563376	-0.48	stochastic_drift
S9W9	B1W2	2.11358	-0.95	variable_selection
S10W1	B1W2	-0.151473	0.09	stochastic_drift
S10W2	B1W2	-0.105327	-0.75	stochastic_drift
S10W3	B1W2	-0.292094	0.29	stochastic_drift
S10W4	B1W2	0.231034	-1	homogeneous_dispersal
S10W5	B1W2	-0.29361	-0.67	stochastic_drift
S10W6	B1W2	0.226896	-0.97	homogeneous_dispersal
S10W7	B1W2	0.543229	-1	homogeneous_dispersal
S10W8	B1W2	0.731754	-0.98	homogeneous_dispersal
S11W1	B1W2	-1.11333	-0.59	stochastic_drift
S11W2	B1W2	-1.27491	-0.49	stochastic_drift
S11W3	B1W2	0.127232	0.81	stochastic_drift
S11W4	B1W2	-0.839771	0.09	stochastic_drift
S12W1	B1W2	0.862905	-1	homogeneous_dispersal
S12W2	B1W2	-0.639364	-0.98	homogeneous_dispersal
S12W3	B1W2	0.547916	-0.94	stochastic_drift
S12W4	B1W2	-0.142417	-1	homogeneous_dispersal
S12W5	B1W2	0.293825	-1	homogeneous_dispersal
S12W6	B1W2	1.58048	-0.75	stochastic_drift
S12W7	B1W2	0.53399	-0.9	stochastic_drift
S13W1	B1W2	0.0530064	-0.96	homogeneous_dispersal
S13W2	B1W2	2.44482	0.84	variable_selection
S13W3	B1W2	-0.0361445	-1	homogeneous_dispersal
S14W1	B1W2	0.17508	-0.99	homogeneous_dispersal
S14W2	B1W2	-0.198444	-0.98	homogeneous_dispersal
S14W3	B1W2	0.724167	-1	homogeneous_dispersal
S15W1	B1W2	1.63049	-0.64	stochastic_drift
S15W2	B1W2	-0.334101	-0.43	stochastic_drift
S15W3	B1W2	-1.38031	-0.46	stochastic_drift
B1W4	B1W3	0.283341	-0.98	homogeneous_dispersal
B1W5	B1W3	1.54659	-0.99	homogeneous_dispersal
B1W6	B1W3	-1.12564	-0.93	stochastic_drift
B1W7	B1W3	2.3551	-0.97	variable_selection
B1W8	B1W3	0.129096	-0.9	stochastic_drift
B1W9	B1W3	1.59477	-0.88	stochastic_drift
B1W10	B1W3	1.79109	-0.97	homogeneous_dispersal
B2W1	B1W3	0.857819	-0.52	stochastic_drift
B2W2	B1W3	1.26994	-0.94	stochastic_drift
B2W3	B1W3	0.939828	-0.29	stochastic_drift
B2W4	B1W3	1.32356	-0.4	stochastic_drift
B2W6	B1W3	-0.00332635	-0.67	stochastic_drift
B2W7	B1W3	0.685701	-0.65	stochastic_drift
B2W8	B1W3	1.88253	-0.85	stochastic_drift
B2W9	B1W3	0.256946	-0.73	stochastic_drift
B2W10	B1W3	0.35139	-0.79	stochastic_drift
B3W1	B1W3	1.07886	-0.93	stochastic_drift
B3W2	B1W3	2.2978	-0.87	variable_selection
B3W3	B1W3	0.87254	-0.86	stochastic_drift
B3W4	B1W3	2.42178	-0.43	variable_selection
B3W5	B1W3	2.67896	-0.85	variable_selection
B3W6	B1W3	2.12917	-1	variable_selection
B3W7	B1W3	1.68158	-0.97	homogeneous_dispersal
B3W8	B1W3	1.04268	-0.31	stochastic_drift
B3W9	B1W3	1.12777	-0.94	stochastic_drift
B4W1	B1W3	3.91618	-0.97	variable_selection
B4W2	B1W3	1.7934	-0.53	stochastic_drift
B4W3	B1W3	1.45231	-0.73	stochastic_drift
B4W4	B1W3	2.58988	-0.4	variable_selection
B4W5	B1W3	0.00179805	-0.25	stochastic_drift
B4W6	B1W3	2.96006	-0.16	variable_selection
B4W7	B1W3	1.89524	-0.14	stochastic_drift
B4W8	B1W3	2.08298	-0.9	variable_selection
B4W9	B1W3	3.12551	-0.79	variable_selection
B5W1	B1W3	-0.620074	-0.43	stochastic_drift
B5W2	B1W3	-0.408527	-0.84	stochastic_drift
B5W3	B1W3	-1.2363	-0.56	stochastic_drift
B5W4	B1W3	1.79886	-0.94	stochastic_drift
B5W5	B1W3	0.623039	-0.93	stochastic_drift
B5W6	B1W3	1.56753	-0.83	stochastic_drift
B5W7	B1W3	0.394721	-0.9	stochastic_drift
B5W8	B1W3	2.22315	-0.93	variable_selection
B5W9	B1W3	1.85364	-0.1	stochastic_drift
B5W10	B1W3	3.45976	-0.76	variable_selection
B6W1	B1W3	1.76465	-0.9	stochastic_drift
B6W2	B1W3	1.09327	-0.97	homogeneous_dispersal
B6W3	B1W3	2.18342	-0.97	variable_selection
B6W4	B1W3	0.494097	-0.15	stochastic_drift
B6W5	B1W3	0.510017	0.13	stochastic_drift
B6W7	B1W3	2.65016	-0.87	variable_selection
B6W9	B1W3	1.55524	-0.87	stochastic_drift
B6W10	B1W3	1.56595	-0.89	stochastic_drift
B7W1	B1W3	1.83797	-0.84	stochastic_drift
B7W2	B1W3	1.58153	-0.96	homogeneous_dispersal
B7W3	B1W3	1.96511	-0.97	homogeneous_dispersal
B7W4	B1W3	0.910781	-0.89	stochastic_drift
B7W5	B1W3	0.820718	-0.96	homogeneous_dispersal
B7W6	B1W3	1.27493	-0.77	stochastic_drift
B7W7	B1W3	-1.0398	-0.53	stochastic_drift
B7W8	B1W3	3.2026	-0.99	variable_selection
B7W9	B1W3	0.915802	-0.94	stochastic_drift
B7W10	B1W3	2.84626	-0.99	variable_selection
B8W1	B1W3	2.0812	-0.65	variable_selection
B8W2	B1W3	1.86319	-0.97	homogeneous_dispersal
B8W3	B1W3	1.66328	-0.93	stochastic_drift
B8W4	B1W3	0.519227	-0.14	stochastic_drift
B8W5	B1W3	1.6671	-0.93	stochastic_drift
B8W6	B1W3	1.31776	-0.73	stochastic_drift
B8W7	B1W3	1.52414	-0.77	stochastic_drift
B8W8	B1W3	1.23757	-0.97	homogeneous_dispersal
B8W10	B1W3	0.149445	-0.94	stochastic_drift
B9W1	B1W3	2.97497	-1	variable_selection
B9W2	B1W3	2.07298	-0.55	variable_selection
B9W3	B1W3	-0.557934	-0.82	stochastic_drift
B9W4	B1W3	1.87325	-0.65	stochastic_drift
B9W5	B1W3	2.20612	-0.97	variable_selection
B9W6	B1W3	1.67184	-0.9	stochastic_drift
B10W1	B1W3	0.817988	-0.9	stochastic_drift
B10W2	B1W3	1.64902	-0.86	stochastic_drift
B10W3	B1W3	-1.10103	-0.19	stochastic_drift
B10W4	B1W3	0.469549	-0.93	stochastic_drift
B10W5	B1W3	-0.896039	-0.94	stochastic_drift
B10W6	B1W3	1.15222	-0.29	stochastic_drift
B10W7	B1W3	0.789328	-0.67	stochastic_drift
B10W8	B1W3	0.913214	-1	homogeneous_dispersal
B10W9	B1W3	-0.826016	-0.86	stochastic_drift
B10W10	B1W3	1.29785	-0.9	stochastic_drift
B11W1	B1W3	0.429337	-0.82	stochastic_drift
B11W2	B1W3	1.72498	-0.6	stochastic_drift
B11W3	B1W3	1.17537	-0.99	homogeneous_dispersal
B11W4	B1W3	1.14935	-1	homogeneous_dispersal
B11W6	B1W3	-1.02952	-0.94	stochastic_drift
B11W7	B1W3	1.9848	-0.79	stochastic_drift
B11W8	B1W3	2.05483	-0.67	variable_selection
B11W9	B1W3	1.26998	-0.86	stochastic_drift
B11W10	B1W3	1.10495	-0.4	stochastic_drift
B12W1	B1W3	3.37093	-0.93	variable_selection
B12W2	B1W3	-1.29179	0.1	stochastic_drift
B12W3	B1W3	1.4473	-0.12	stochastic_drift
B12W4	B1W3	-0.716085	-0.76	stochastic_drift
B12W5	B1W3	-0.0822767	-0.54	stochastic_drift
B12W6	B1W3	1.05471	0.13	stochastic_drift
B12W7	B1W3	-0.612754	-0.46	stochastic_drift
B12W8	B1W3	-0.876116	-0.85	stochastic_drift
B12W9	B1W3	-1.15649	-0.6	stochastic_drift
B12W10	B1W3	-0.137668	-0.97	homogeneous_dispersal
B13W1	B1W3	1.89457	-0.99	homogeneous_dispersal
B13W2	B1W3	1.58799	-0.99	homogeneous_dispersal
B13W3	B1W3	-0.741804	-0.43	stochastic_drift
B13W4	B1W3	1.89139	-0.94	stochastic_drift
B13W5	B1W3	-0.709476	-0.86	stochastic_drift
B13W6	B1W3	0.0843838	-0.99	homogeneous_dispersal
B13W7	B1W3	-1.05068	-0.53	stochastic_drift
B13W8	B1W3	2.76715	-0.82	variable_selection
B13W9	B1W3	3.09874	-0.97	variable_selection
B13W10	B1W3	1.64349	-0.82	stochastic_drift
B14W1	B1W3	1.04955	-0.1	stochastic_drift
B14W2	B1W3	3.27748	-0.1	variable_selection
B14W3	B1W3	1.84293	-0.49	stochastic_drift
B14W4	B1W3	1.29791	-0.53	stochastic_drift
B14W5	B1W3	1.97853	0.23	stochastic_drift
B14W6	B1W3	0.405601	-0.4	stochastic_drift
B14W7	B1W3	2.45544	-0.25	variable_selection
B14W8	B1W3	1.09734	-0.53	stochastic_drift
B14W9	B1W3	1.76851	0.4	stochastic_drift
B14W10	B1W3	0.348959	0.68	stochastic_drift
B15W1	B1W3	3.14768	0.68	variable_selection
B15W2	B1W3	2.59366	0.22	variable_selection
B15W3	B1W3	0.774204	0.17	stochastic_drift
B15W4	B1W3	2.58324	-0.1	variable_selection
B15W5	B1W3	-0.445603	0.07	stochastic_drift
B16W1	B1W3	2.1103	-0.88	variable_selection
B16W2	B1W3	1.65035	0.49	stochastic_drift
B16W3	B1W3	0.931314	0.56	stochastic_drift
B16W4	B1W3	1.618	0.07	stochastic_drift
B16W5	B1W3	1.95133	0.01	stochastic_drift
B16W6	B1W3	2.47241	0.01	variable_selection
B16W7	B1W3	1.17866	-0.76	stochastic_drift
B16W8	B1W3	2.40053	0.75	variable_selection
B16W9	B1W3	-1.02043	-0.62	stochastic_drift
B16W10	B1W3	6.03659	1	variable_selection
B17W1	B1W3	0.806433	-0.89	stochastic_drift
B17W2	B1W3	0.439687	-0.77	stochastic_drift
B17W3	B1W3	0.901334	-0.9	stochastic_drift
B17W4	B1W3	1.57039	-0.93	stochastic_drift
B17W5	B1W3	1.84136	-0.84	stochastic_drift
B17W6	B1W3	1.84666	-1	homogeneous_dispersal
B17W7	B1W3	0.685713	-0.29	stochastic_drift
B17W8	B1W3	1.05137	-0.23	stochastic_drift
B17W9	B1W3	0.684424	-0.04	stochastic_drift
B17W10	B1W3	1.9456	0.36	stochastic_drift
B18W1	B1W3	1.79109	-0.94	stochastic_drift
B18W2	B1W3	-1.40629	-0.83	stochastic_drift
B18W3	B1W3	2.00468	-0.9	variable_selection
B18W4	B1W3	2.43704	-0.62	variable_selection
B18W5	B1W3	1.63456	-0.94	stochastic_drift
B18W6	B1W3	1.94138	-0.87	stochastic_drift
B18W7	B1W3	1.95745	-0.99	homogeneous_dispersal
B18W8	B1W3	1.48394	-0.94	stochastic_drift
B18W9	B1W3	1.75342	-0.97	homogeneous_dispersal
B18W10	B1W3	2.39808	-1	variable_selection
B19W1	B1W3	0.688497	-0.12	stochastic_drift
B19W2	B1W3	1.71476	-0.65	stochastic_drift
B19W3	B1W3	1.59086	-0.65	stochastic_drift
B19W4	B1W3	1.0093	-0.29	stochastic_drift
B19W5	B1W3	1.99221	-0.65	stochastic_drift
B19W6	B1W3	1.32777	-0.29	stochastic_drift
B19W7	B1W3	1.09004	-0.9	stochastic_drift
B19W8	B1W3	0.935849	-0.77	stochastic_drift
B19W10	B1W3	2.85172	-0.1	variable_selection
B20W1	B1W3	-0.796524	-0.96	homogeneous_dispersal
B20W2	B1W3	-0.97009	-0.99	homogeneous_dispersal
B20W3	B1W3	0.03628	-0.67	stochastic_drift
B20W5	B1W3	-0.937747	-0.76	stochastic_drift
B20W6	B1W3	0.786197	-0.62	stochastic_drift
B20W7	B1W3	-0.443317	-0.69	stochastic_drift
B20W8	B1W3	0.755331	-0.96	homogeneous_dispersal
B20W9	B1W3	0.518539	-0.53	stochastic_drift
B20W10	B1W3	2.00087	-0.87	variable_selection
B21W1	B1W3	-0.713754	-0.6	stochastic_drift
B21W2	B1W3	0.835544	-0.43	stochastic_drift
B21W3	B1W3	-1.46567	-0.52	stochastic_drift
B21W4	B1W3	0.708282	-0.84	stochastic_drift
B21W5	B1W3	0.845046	-0.79	stochastic_drift
B21W6	B1W3	-0.636451	-0.6	stochastic_drift
B21W7	B1W3	1.34124	-0.65	stochastic_drift
B21W8	B1W3	2.0953	-0.89	variable_selection
B21W9	B1W3	0.613264	-0.14	stochastic_drift
B21W10	B1W3	0.842269	-0.86	stochastic_drift
B22W1	B1W3	0.921742	-0.31	stochastic_drift
B22W2	B1W3	-0.112932	-0.99	homogeneous_dispersal
B22W3	B1W3	2.5951	-1	variable_selection
B22W4	B1W3	0.478033	-0.93	stochastic_drift
B22W5	B1W3	-0.351016	-0.93	stochastic_drift
B22W6	B1W3	1.46904	-0.86	stochastic_drift
B22W7	B1W3	2.28188	-0.56	variable_selection
B22W8	B1W3	1.74671	-0.87	stochastic_drift
B22W9	B1W3	1.71364	-0.25	stochastic_drift
B22W10	B1W3	2.97659	-0.88	variable_selection
B23W1	B1W3	2.72048	0.1	variable_selection
B23W3	B1W3	2.1409	-0.43	variable_selection
B23W4	B1W3	0.964463	-1	homogeneous_dispersal
B23W6	B1W3	-0.99012	-0.39	stochastic_drift
B23W7	B1W3	1.88527	-0.86	stochastic_drift
B24W1	B1W3	-0.469628	-0.19	stochastic_drift
B24W2	B1W3	-1.01491	0.3	stochastic_drift
B24W3	B1W3	-0.0141629	-0.99	homogeneous_dispersal
B24W4	B1W3	0.498139	-0.79	stochastic_drift
B25W1	B1W3	0.0307141	-0.88	stochastic_drift
B25W2	B1W3	0.395993	-0.31	stochastic_drift
B25W3	B1W3	2.15875	-0.56	variable_selection
B25W4	B1W3	1.01581	-0.69	stochastic_drift
B25W5	B1W3	2.11619	-0.97	variable_selection
B25W6	B1W3	2.01693	-0.31	variable_selection
B25W7	B1W3	2.68398	-0.25	variable_selection
B25W8	B1W3	1.96284	-0.96	homogeneous_dispersal
B25W9	B1W3	2.01984	-0.95	variable_selection
B25W10	B1W3	2.95473	-0.67	variable_selection
B26W1	B1W3	2.37789	-0.88	variable_selection
B26W2	B1W3	-0.128078	-0.56	stochastic_drift
B26W3	B1W3	1.46568	-0.99	homogeneous_dispersal
B26W4	B1W3	0.925298	-0.93	stochastic_drift
B26W5	B1W3	2.36191	-0.67	variable_selection
B26W6	B1W3	1.61272	-0.96	homogeneous_dispersal
B26W8	B1W3	2.76192	-0.69	variable_selection
B26W9	B1W3	-1.03775	-0.76	stochastic_drift
B26W10	B1W3	1.76253	-0.94	stochastic_drift
B27W1	B1W3	-1.13473	-0.94	stochastic_drift
B27W2	B1W3	-0.936194	-0.96	homogeneous_dispersal
B27W3	B1W3	-1.3818	-0.67	stochastic_drift
B27W4	B1W3	2.09857	-0.99	variable_selection
B27W5	B1W3	1.24744	-0.65	stochastic_drift
B27W6	B1W3	-1.16165	-0.89	stochastic_drift
B27W9	B1W3	2.27952	-1	variable_selection
B27W10	B1W3	0.844234	-0.97	homogeneous_dispersal
B28W1	B1W3	2.47286	-0.01	variable_selection
B28W2	B1W3	1.74476	-0.99	homogeneous_dispersal
B28W3	B1W3	2.405	-0.99	variable_selection
B28W4	B1W3	1.1384	-0.99	homogeneous_dispersal
B29W1	B1W3	2.78807	-0.66	variable_selection
B29W2	B1W3	1.773	0.88	stochastic_drift
B29W3	B1W3	1.24466	-0.42	stochastic_drift
B29W4	B1W3	1.60913	0.1	stochastic_drift
B29W5	B1W3	1.43702	-0.69	stochastic_drift
B29W6	B1W3	1.91377	-0.1	stochastic_drift
B29W7	B1W3	2.02969	0.3	variable_selection
B29W8	B1W3	0.445572	-0.93	stochastic_drift
B29W9	B1W3	2.60589	-0.22	variable_selection
B29W10	B1W3	2.02609	-0.53	variable_selection
B30W1	B1W3	0.916064	0.48	stochastic_drift
B30W3	B1W3	2.54196	0.58	variable_selection
B30W4	B1W3	2.00611	-0.79	variable_selection
B30W5	B1W3	-1.19327	-0.97	homogeneous_dispersal
B30W6	B1W3	0.379657	0.01	stochastic_drift
B30W7	B1W3	-0.446385	-0.97	homogeneous_dispersal
B31W1	B1W3	-0.774754	-0.4	stochastic_drift
B31W2	B1W3	-1.1619	0.13	stochastic_drift
B31W3	B1W3	1.21028	0.83	stochastic_drift
B31W4	B1W3	3.14277	-0.86	variable_selection
B31W5	B1W3	-0.262609	-0.29	stochastic_drift
B31W6	B1W3	-1.04085	-0.04	stochastic_drift
B31W7	B1W3	2.73544	-0.89	variable_selection
B31W8	B1W3	-0.707587	0.75	stochastic_drift
B31W9	B1W3	0.505449	-0.04	stochastic_drift
B31W10	B1W3	0.870325	-0.96	homogeneous_dispersal
B32W1	B1W3	0.414818	-0.79	stochastic_drift
B32W2	B1W3	1.3957	-0.52	stochastic_drift
B32W3	B1W3	-0.292437	-1	homogeneous_dispersal
B32W4	B1W3	1.88784	-0.62	stochastic_drift
B32W5	B1W3	-0.139056	0.82	stochastic_drift
B32W6	B1W3	2.21656	-1	variable_selection
B32W7	B1W3	1.96444	-0.99	homogeneous_dispersal
B32W8	B1W3	2.08763	-0.89	variable_selection
B32W9	B1W3	0.609788	-0.14	stochastic_drift
B32W10	B1W3	2.24994	0.96	variable_selection
B33W1	B1W3	2.26905	-0.99	variable_selection
B33W2	B1W3	1.90891	-0.97	homogeneous_dispersal
B33W3	B1W3	2.84048	-0.82	variable_selection
B33W4	B1W3	-1.44924	-0.65	stochastic_drift
B33W5	B1W3	1.17195	-0.29	stochastic_drift
B33W6	B1W3	1.4455	-0.99	homogeneous_dispersal
B33W7	B1W3	-1.28571	-0.99	homogeneous_dispersal
B34W1	B1W3	2.96556	-0.79	variable_selection
B34W2	B1W3	1.28747	-0.12	stochastic_drift
B34W3	B1W3	2.75744	-0.97	variable_selection
B34W4	B1W3	2.52475	-0.94	variable_selection
B34W5	B1W3	0.824664	-0.65	stochastic_drift
B34W6	B1W3	1.75783	-0.65	stochastic_drift
B34W7	B1W3	1.29874	-0.04	stochastic_drift
B34W8	B1W3	1.01514	-0.96	homogeneous_dispersal
B34W9	B1W3	1.732	-0.73	stochastic_drift
B34W10	B1W3	0.819828	-0.97	homogeneous_dispersal
B35W1	B1W3	2.16825	-0.94	variable_selection
B35W2	B1W3	1.76195	-0.97	homogeneous_dispersal
B35W3	B1W3	4.01027	-0.81	variable_selection
B35W4	B1W3	1.44632	0.23	stochastic_drift
B35W5	B1W3	1.51986	-0.86	stochastic_drift
B35W6	B1W3	-0.527423	-0.79	stochastic_drift
B35W7	B1W3	1.05594	-0.77	stochastic_drift
B35W8	B1W3	1.58736	-0.88	stochastic_drift
B35W9	B1W3	2.42036	-0.52	variable_selection
B35W10	B1W3	1.52349	-0.93	stochastic_drift
B36W1	B1W3	1.26599	-0.82	stochastic_drift
B36W2	B1W3	1.20451	-0.94	stochastic_drift
B36W3	B1W3	1.47884	-0.97	homogeneous_dispersal
B36W4	B1W3	-0.802952	-0.83	stochastic_drift
B36W5	B1W3	1.66686	-0.94	stochastic_drift
B36W6	B1W3	-1.37815	-0.78	stochastic_drift
B36W8	B1W3	0.682754	-0.52	stochastic_drift
B36W9	B1W3	-1.61206	-0.94	stochastic_drift
B36W10	B1W3	1.68971	-0.97	homogeneous_dispersal
B37W1	B1W3	1.7206	-0.65	stochastic_drift
B37W2	B1W3	1.43236	-0.79	stochastic_drift
B37W3	B1W3	2.74765	-0.72	variable_selection
B37W4	B1W3	1.67844	-1	homogeneous_dispersal
B37W5	B1W3	1.764	-0.95	stochastic_drift
B37W6	B1W3	1.75012	-0.87	stochastic_drift
B37W7	B1W3	3.10473	-0.84	variable_selection
B37W8	B1W3	1.2099	-0.77	stochastic_drift
B37W9	B1W3	1.81406	-0.93	stochastic_drift
B37W10	B1W3	-0.792373	-0.61	stochastic_drift
B38W1	B1W3	1.37167	-0.55	stochastic_drift
B38W2	B1W3	-0.760196	0.07	stochastic_drift
B38W3	B1W3	-1.06899	-0.96	homogeneous_dispersal
B38W4	B1W3	1.7271	0.07	stochastic_drift
B38W5	B1W3	0.416115	-0.97	homogeneous_dispersal
B38W6	B1W3	0.615352	-0.77	stochastic_drift
B38W7	B1W3	1.92509	-0.65	stochastic_drift
B38W8	B1W3	0.455867	-0.96	homogeneous_dispersal
B38W9	B1W3	-0.403448	-0.97	homogeneous_dispersal
B38W10	B1W3	-0.40417	-0.99	homogeneous_dispersal
B39W1	B1W3	1.89477	-0.99	homogeneous_dispersal
B39W2	B1W3	1.73265	-0.77	stochastic_drift
B39W3	B1W3	1.31388	-0.97	homogeneous_dispersal
B39W4	B1W3	2.14482	-0.14	variable_selection
B39W5	B1W3	1.25583	-0.15	stochastic_drift
B39W6	B1W3	0.40177	-0.6	stochastic_drift
B39W7	B1W3	0.890851	-0.69	stochastic_drift
B39W8	B1W3	1.45105	-0.28	stochastic_drift
B39W9	B1W3	1.63732	-0.73	stochastic_drift
B39W10	B1W3	0.586935	0	stochastic_drift
B40W1	B1W3	0.900648	-0.12	stochastic_drift
B40W2	B1W3	1.75714	-0.73	stochastic_drift
B40W3	B1W3	-0.0521115	0.07	stochastic_drift
B40W4	B1W3	0.96035	-0.19	stochastic_drift
B40W5	B1W3	1.60155	-0.62	stochastic_drift
B40W6	B1W3	0.81119	-0.79	stochastic_drift
B40W7	B1W3	0.785395	-0.99	homogeneous_dispersal
B40W8	B1W3	1.1474	-0.86	stochastic_drift
B40W9	B1W3	0.159693	-0.92	stochastic_drift
B40W10	B1W3	0.943712	-0.96	homogeneous_dispersal
B41W1	B1W3	0.854558	-0.9	stochastic_drift
B41W2	B1W3	-0.0285437	0.48	stochastic_drift
B41W3	B1W3	0.556723	-0.99	homogeneous_dispersal
B41W4	B1W3	1.25358	-0.69	stochastic_drift
B41W5	B1W3	0.895495	-0.97	homogeneous_dispersal
B41W6	B1W3	1.96623	0.33	stochastic_drift
B41W7	B1W3	1.0156	0.13	stochastic_drift
B41W8	B1W3	0.829968	-0.97	homogeneous_dispersal
B41W9	B1W3	0.717353	-0.65	stochastic_drift
B41W10	B1W3	2.69589	-0.55	variable_selection
B42W1	B1W3	2.8499	-0.55	variable_selection
B42W2	B1W3	1.3866	-0.89	stochastic_drift
B42W3	B1W3	0.244616	0.58	stochastic_drift
B42W4	B1W3	-0.839016	-0.46	stochastic_drift
B42W5	B1W3	2.95325	-0.9	variable_selection
B42W6	B1W3	-0.989167	-0.88	stochastic_drift
B42W7	B1W3	2.33377	-0.43	variable_selection
B42W8	B1W3	-0.558231	-0.65	stochastic_drift
B42W9	B1W3	2.10802	0.56	variable_selection
B42W10	B1W3	1.8493	0.38	stochastic_drift
B43W1	B1W3	1.70806	-0.89	stochastic_drift
B43W2	B1W3	1.47871	-0.89	stochastic_drift
B43W3	B1W3	1.12017	-0.6	stochastic_drift
B43W4	B1W3	3.33954	-0.96	variable_selection
B43W5	B1W3	1.42944	-0.94	stochastic_drift
B43W6	B1W3	0.167997	-0.9	stochastic_drift
B43W7	B1W3	1.26229	-0.94	stochastic_drift
B43W8	B1W3	0.809994	-0.93	stochastic_drift
B43W9	B1W3	1.52149	-0.09	stochastic_drift
B43W10	B1W3	1.28557	-0.76	stochastic_drift
B44W1	B1W3	2.57986	-0.99	variable_selection
B44W2	B1W3	-0.802429	-0.82	stochastic_drift
B44W4	B1W3	3.1879	-0.85	variable_selection
B44W5	B1W3	2.53158	-0.52	variable_selection
B44W6	B1W3	1.6481	-0.89	stochastic_drift
B44W7	B1W3	2.18984	-0.9	variable_selection
B44W8	B1W3	2.61051	-0.87	variable_selection
B44W9	B1W3	-0.10079	-0.79	stochastic_drift
B44W10	B1W3	2.24812	-0.86	variable_selection
B45W1	B1W3	2.61382	-0.79	variable_selection
B45W2	B1W3	1.26263	-0.79	stochastic_drift
B45W3	B1W3	1.27709	-0.94	stochastic_drift
B45W4	B1W3	-1.07334	-0.6	stochastic_drift
B45W5	B1W3	0.89608	-0.52	stochastic_drift
B45W6	B1W3	-0.945137	-0.76	stochastic_drift
B45W7	B1W3	3.14995	-1	variable_selection
B45W8	B1W3	-0.5911	-1	homogeneous_dispersal
B45W9	B1W3	2.21405	-0.89	variable_selection
B45W10	B1W3	1.53166	-0.94	stochastic_drift
B46W1	B1W3	1.3085	-0.62	stochastic_drift
B46W2	B1W3	1.21821	-0.86	stochastic_drift
B46W3	B1W3	1.36626	-0.52	stochastic_drift
B46W4	B1W3	1.59819	-0.53	stochastic_drift
B46W5	B1W3	2.2184	-0.94	variable_selection
B46W6	B1W3	0.774562	-0.12	stochastic_drift
B46W7	B1W3	1.09633	-0.14	stochastic_drift
B46W8	B1W3	1.45602	-0.65	stochastic_drift
B46W9	B1W3	2.40619	-0.94	variable_selection
B46W10	B1W3	0.617955	-0.14	stochastic_drift
B47W1	B1W3	-1.25605	-0.42	stochastic_drift
B47W2	B1W3	-0.780671	-0.94	stochastic_drift
B47W3	B1W3	1.11607	-0.86	stochastic_drift
B47W4	B1W3	1.67925	-0.55	stochastic_drift
B47W5	B1W3	2.53372	-0.79	variable_selection
B47W6	B1W3	1.94091	-0.99	homogeneous_dispersal
B47W7	B1W3	2.90527	-0.86	variable_selection
B47W8	B1W3	2.53408	-0.88	variable_selection
B47W9	B1W3	2.808	-0.96	variable_selection
B47W10	B1W3	1.15495	-0.73	stochastic_drift
B48W1	B1W3	1.92454	-0.97	homogeneous_dispersal
B48W2	B1W3	0.853694	-0.43	stochastic_drift
B48W3	B1W3	2.20601	-0.93	variable_selection
B48W4	B1W3	1.61439	-0.29	stochastic_drift
B48W5	B1W3	1.32199	-0.93	stochastic_drift
B48W8	B1W3	-0.461429	-0.82	stochastic_drift
B48W9	B1W3	1.84444	-0.04	stochastic_drift
B48W10	B1W3	1.87975	-0.14	stochastic_drift
B49W1	B1W3	1.54098	-0.86	stochastic_drift
B49W2	B1W3	3.19897	0.5	variable_selection
B49W3	B1W3	0.1334	-0.46	stochastic_drift
B49W4	B1W3	2.86247	-0.96	variable_selection
B49W5	B1W3	1.64462	-0.99	homogeneous_dispersal
B49W6	B1W3	1.35773	-0.95	stochastic_drift
B49W7	B1W3	-0.82913	-1	homogeneous_dispersal
B49W8	B1W3	2.53466	-0.93	variable_selection
B49W9	B1W3	1.19054	-0.94	stochastic_drift
B49W10	B1W3	1.86668	-0.97	homogeneous_dispersal
S1W1	B1W3	1.28656	-0.85	stochastic_drift
S1W2	B1W3	2.62788	-0.76	variable_selection
S1W3	B1W3	1.75063	-0.99	homogeneous_dispersal
S1W4	B1W3	1.54161	-0.99	homogeneous_dispersal
S1W5	B1W3	0.885977	-0.86	stochastic_drift
S1W6	B1W3	2.21062	-0.99	variable_selection
S1W7	B1W3	-1.2165	-0.6	stochastic_drift
S2W1	B1W3	-0.587437	-0.93	stochastic_drift
S2W2	B1W3	1.55536	-0.56	stochastic_drift
S2W3	B1W3	1.84031	-0.52	stochastic_drift
S2W4	B1W3	-0.287062	-1	homogeneous_dispersal
S3W1	B1W3	0.369798	-0.99	homogeneous_dispersal
S3W2	B1W3	0.092793	-0.88	stochastic_drift
S3W3	B1W3	-1.08534	-0.67	stochastic_drift
S3W4	B1W3	-0.888705	-0.52	stochastic_drift
S3W5	B1W3	1.66861	-0.01	stochastic_drift
S3W6	B1W3	-0.648308	-0.94	stochastic_drift
S3W7	B1W3	-0.330735	-0.77	stochastic_drift
S4W1	B1W3	1.30647	-0.04	stochastic_drift
S4W2	B1W3	2.31233	-0.65	variable_selection
S4W3	B1W3	2.28215	-0.83	variable_selection
S5W1	B1W3	2.73964	-0.72	variable_selection
S5W2	B1W3	1.25398	-0.76	stochastic_drift
S5W3	B1W3	-0.0181857	-0.04	stochastic_drift
S5W4	B1W3	0.958454	-0.67	stochastic_drift
S5W5	B1W3	1.18973	-0.49	stochastic_drift
S5W6	B1W3	4.36196	-0.84	variable_selection
S6W1	B1W3	1.59595	-0.79	stochastic_drift
S6W2	B1W3	0.55392	-0.93	stochastic_drift
S6W3	B1W3	-0.793958	-0.87	stochastic_drift
S6W4	B1W3	2.50201	-0.93	variable_selection
S7W1	B1W3	-1.27075	-1	homogeneous_dispersal
S7W2	B1W3	2.334	-0.97	variable_selection
S7W3	B1W3	-0.737202	-0.99	homogeneous_dispersal
S7W4	B1W3	1.82484	0.64	stochastic_drift
S9W1	B1W3	1.69944	-0.4	stochastic_drift
S9W2	B1W3	1.50947	-0.86	stochastic_drift
S9W3	B1W3	1.86809	-0.73	stochastic_drift
S9W4	B1W3	0.898735	-0.67	stochastic_drift
S9W5	B1W3	1.13988	-0.55	stochastic_drift
S9W6	B1W3	1.47168	-0.96	homogeneous_dispersal
S9W7	B1W3	2.06488	-0.65	variable_selection
S9W8	B1W3	1.60964	-0.39	stochastic_drift
S9W9	B1W3	2.49352	-0.73	variable_selection
S10W1	B1W3	-0.685709	-0.67	stochastic_drift
S10W2	B1W3	-0.522589	-0.31	stochastic_drift
S10W3	B1W3	-0.306942	0.73	stochastic_drift
S10W4	B1W3	-0.347452	-0.56	stochastic_drift
S10W5	B1W3	-0.956189	-0.95	stochastic_drift
S10W6	B1W3	-0.105439	-0.55	stochastic_drift
S10W7	B1W3	-0.433481	-0.97	homogeneous_dispersal
S10W8	B1W3	-0.738106	-0.67	stochastic_drift
S11W1	B1W3	1.13561	-0.55	stochastic_drift
S11W2	B1W3	1.28305	-0.79	stochastic_drift
S11W3	B1W3	2.14981	0.22	variable_selection
S11W4	B1W3	1.40748	-0.22	stochastic_drift
S12W1	B1W3	0.0364581	-0.67	stochastic_drift
S12W2	B1W3	-0.575659	-0.52	stochastic_drift
S12W3	B1W3	0.160361	-0.43	stochastic_drift
S12W4	B1W3	-0.75953	-0.43	stochastic_drift
S12W5	B1W3	-1.1529	-0.82	stochastic_drift
S12W6	B1W3	0.808063	-0.31	stochastic_drift
S12W7	B1W3	0.0101069	-0.87	stochastic_drift
S13W1	B1W3	-0.849251	-0.94	stochastic_drift
S13W2	B1W3	-0.20762	0.97	dispersal_limitation
S13W3	B1W3	-0.582272	-0.62	stochastic_drift
S14W1	B1W3	-0.76	-0.15	stochastic_drift
S14W2	B1W3	-0.072032	-0.67	stochastic_drift
S14W3	B1W3	0.147235	-0.79	stochastic_drift
S15W1	B1W3	0.0563148	-0.99	homogeneous_dispersal
S15W2	B1W3	0.805581	-0.42	stochastic_drift
S15W3	B1W3	-0.400356	-0.94	stochastic_drift
B1W5	B1W4	2.47228	-0.98	variable_selection
B1W6	B1W4	-0.48219	-1	homogeneous_dispersal
B1W7	B1W4	1.60732	-0.96	homogeneous_dispersal
B1W8	B1W4	0.723375	-1	homogeneous_dispersal
B1W9	B1W4	2.24319	-0.99	variable_selection
B1W10	B1W4	1.93083	-0.97	homogeneous_dispersal
B2W1	B1W4	-0.612136	-0.54	stochastic_drift
B2W2	B1W4	-0.0977943	-0.31	stochastic_drift
B2W3	B1W4	-0.499316	-0.32	stochastic_drift
B2W4	B1W4	-0.275331	-0.18	stochastic_drift
B2W6	B1W4	-0.720424	-0.76	stochastic_drift
B2W7	B1W4	-0.495559	0.37	stochastic_drift
B2W8	B1W4	-0.0623712	0.16	stochastic_drift
B2W9	B1W4	-0.536208	-0.32	stochastic_drift
B2W10	B1W4	-0.673708	0.05	stochastic_drift
B3W1	B1W4	-0.428611	-0.96	homogeneous_dispersal
B3W2	B1W4	0.269521	-0.45	stochastic_drift
B3W3	B1W4	-0.0531527	-0.81	stochastic_drift
B3W4	B1W4	0.0207977	-0.31	stochastic_drift
B3W5	B1W4	2.74862	0.16	variable_selection
B3W6	B1W4	0.192539	-0.74	stochastic_drift
B3W7	B1W4	0.197999	-0.45	stochastic_drift
B3W8	B1W4	0.142187	0	stochastic_drift
B3W9	B1W4	0.178726	-0.18	stochastic_drift
B4W1	B1W4	1.44963	-0.03	stochastic_drift
B4W2	B1W4	0.0530925	0.09	stochastic_drift
B4W3	B1W4	-0.18072	-0.72	stochastic_drift
B4W4	B1W4	1.22981	0.3	stochastic_drift
B4W5	B1W4	0.339022	-0.36	stochastic_drift
B4W6	B1W4	-0.423353	-0.69	stochastic_drift
B4W7	B1W4	-0.0134734	-0.07	stochastic_drift
B4W8	B1W4	-0.282704	-0.7	stochastic_drift
B4W9	B1W4	0.168648	0.31	stochastic_drift
B5W1	B1W4	0.100466	-0.31	stochastic_drift
B5W2	B1W4	0.382592	0.22	stochastic_drift
B5W3	B1W4	-0.38882	0.22	stochastic_drift
B5W4	B1W4	1.44299	-0.58	stochastic_drift
B5W5	B1W4	0.17618	-0.72	stochastic_drift
B5W6	B1W4	0.497951	-0.36	stochastic_drift
B5W7	B1W4	0.0451908	-0.1	stochastic_drift
B5W8	B1W4	1.035	0.31	stochastic_drift
B5W9	B1W4	-0.403555	-0.09	stochastic_drift
B5W10	B1W4	0.166442	0.35	stochastic_drift
B6W1	B1W4	0.544079	-0.55	stochastic_drift
B6W2	B1W4	-0.497808	-0.97	homogeneous_dispersal
B6W3	B1W4	-0.477953	-0.84	stochastic_drift
B6W4	B1W4	-0.387335	-0.6	stochastic_drift
B6W5	B1W4	-0.836437	-0.58	stochastic_drift
B6W7	B1W4	0.360419	-0.75	stochastic_drift
B6W9	B1W4	0.62495	-0.45	stochastic_drift
B6W10	B1W4	-0.297028	-0.85	stochastic_drift
B7W1	B1W4	1.38815	0.22	stochastic_drift
B7W2	B1W4	-0.684247	-0.92	stochastic_drift
B7W3	B1W4	-0.274402	-0.84	stochastic_drift
B7W4	B1W4	-0.24311	-0.85	stochastic_drift
B7W5	B1W4	0.874671	-0.92	stochastic_drift
B7W6	B1W4	-0.240833	-0.94	stochastic_drift
B7W7	B1W4	1.37424	0.09	stochastic_drift
B7W8	B1W4	1.53215	-0.84	stochastic_drift
B7W9	B1W4	0.366536	-0.68	stochastic_drift
B7W10	B1W4	0.0788175	-0.68	stochastic_drift
B8W1	B1W4	-0.274006	0.37	stochastic_drift
B8W2	B1W4	-0.206828	-0.84	stochastic_drift
B8W3	B1W4	-0.374073	-0.72	stochastic_drift
B8W4	B1W4	-0.478644	-0.07	stochastic_drift
B8W5	B1W4	-0.639168	-0.32	stochastic_drift
B8W6	B1W4	-0.270764	-0.72	stochastic_drift
B8W7	B1W4	-0.230971	-0.78	stochastic_drift
B8W8	B1W4	-0.550845	-0.84	stochastic_drift
B8W10	B1W4	-0.565293	-0.78	stochastic_drift
B9W1	B1W4	0.391172	-0.74	stochastic_drift
B9W2	B1W4	1.45794	-0.88	stochastic_drift
B9W3	B1W4	-0.386925	-0.39	stochastic_drift
B9W4	B1W4	-0.305545	-0.13	stochastic_drift
B9W5	B1W4	-0.382764	-0.84	stochastic_drift
B9W6	B1W4	0.694444	-0.55	stochastic_drift
B10W1	B1W4	-0.484406	-0.91	stochastic_drift
B10W2	B1W4	-0.600463	-0.03	stochastic_drift
B10W3	B1W4	-0.429415	0.37	stochastic_drift
B10W4	B1W4	-0.454263	-0.72	stochastic_drift
B10W5	B1W4	1.02565	-0.84	stochastic_drift
B10W6	B1W4	-0.264864	-0.32	stochastic_drift
B10W7	B1W4	-0.64198	-0.76	stochastic_drift
B10W8	B1W4	-0.706478	-0.88	stochastic_drift
B10W9	B1W4	-0.211474	-0.52	stochastic_drift
B10W10	B1W4	-0.63348	-0.25	stochastic_drift
B11W1	B1W4	-0.602937	-0.39	stochastic_drift
B11W2	B1W4	-0.308552	-0.07	stochastic_drift
B11W3	B1W4	-0.413131	-0.98	homogeneous_dispersal
B11W4	B1W4	-0.702385	-0.97	homogeneous_dispersal
B11W6	B1W4	-0.656643	-0.78	stochastic_drift
B11W7	B1W4	-0.136283	0.62	stochastic_drift
B11W8	B1W4	0.717636	-0.43	stochastic_drift
B11W9	B1W4	-0.306453	-0.97	homogeneous_dispersal
B11W10	B1W4	0.0615771	-0.18	stochastic_drift
B12W1	B1W4	1.1971	0.31	stochastic_drift
B12W2	B1W4	-0.488696	-0.31	stochastic_drift
B12W3	B1W4	0.378363	0.09	stochastic_drift
B12W4	B1W4	0.227239	-0.99	homogeneous_dispersal
B12W5	B1W4	-0.463182	-0.33	stochastic_drift
B12W6	B1W4	1.0369	-0.84	stochastic_drift
B12W7	B1W4	-0.0482517	-0.37	stochastic_drift
B12W8	B1W4	0.95396	-0.84	stochastic_drift
B12W9	B1W4	-0.129552	-0.81	stochastic_drift
B12W10	B1W4	0.820686	-0.96	homogeneous_dispersal
B13W1	B1W4	0.573936	-0.97	homogeneous_dispersal
B13W2	B1W4	0.451008	-0.99	homogeneous_dispersal
B13W3	B1W4	1.57187	-0.68	stochastic_drift
B13W4	B1W4	0.346101	-0.58	stochastic_drift
B13W5	B1W4	-0.193567	-0.99	homogeneous_dispersal
B13W6	B1W4	0.767918	-0.22	stochastic_drift
B13W7	B1W4	-0.0460055	-0.74	stochastic_drift
B13W8	B1W4	1.10318	-0.74	stochastic_drift
B13W9	B1W4	0.640667	-0.96	homogeneous_dispersal
B13W10	B1W4	1.23402	-0.74	stochastic_drift
B14W1	B1W4	-0.431167	0.22	stochastic_drift
B14W2	B1W4	0.708568	0.65	stochastic_drift
B14W3	B1W4	-0.466251	0.67	stochastic_drift
B14W4	B1W4	-0.494617	-0.39	stochastic_drift
B14W5	B1W4	0.213258	0.99	dispersal_limitation
B14W6	B1W4	-0.521989	-0.18	stochastic_drift
B14W7	B1W4	2.66763	0.8	variable_selection
B14W8	B1W4	-0.453708	-0.39	stochastic_drift
B14W9	B1W4	7.84E-05	0.85	stochastic_drift
B14W10	B1W4	-0.393323	0.83	stochastic_drift
B15W1	B1W4	0.303763	0.98	dispersal_limitation
B15W2	B1W4	0.79095	0.87	stochastic_drift
B15W3	B1W4	0.763283	0.97	dispersal_limitation
B15W4	B1W4	-0.180984	0.22	stochastic_drift
B15W5	B1W4	-0.34313	0.5	stochastic_drift
B16W1	B1W4	0.967808	0.43	stochastic_drift
B16W2	B1W4	1.76759	0.98	dispersal_limitation
B16W3	B1W4	-0.338514	0.84	stochastic_drift
B16W4	B1W4	-0.0846035	0.35	stochastic_drift
B16W5	B1W4	-0.313989	0.05	stochastic_drift
B16W6	B1W4	0.346606	0.78	stochastic_drift
B16W7	B1W4	-0.797403	-0.11	stochastic_drift
B16W8	B1W4	-0.0173297	0.98	dispersal_limitation
B16W9	B1W4	-0.0321753	-0.75	stochastic_drift
B16W10	B1W4	2.02263	1	variable_selection
B17W1	B1W4	-0.136373	-0.58	stochastic_drift
B17W2	B1W4	-0.896148	-0.78	stochastic_drift
B17W3	B1W4	-0.400255	-0.91	stochastic_drift
B17W4	B1W4	2.71007	-0.14	variable_selection
B17W5	B1W4	-0.180082	0.22	stochastic_drift
B17W6	B1W4	0.199179	-0.84	stochastic_drift
B17W7	B1W4	2.68397	-0.32	variable_selection
B17W8	B1W4	0.616113	0.57	stochastic_drift
B17W9	B1W4	2.13232	0.09	variable_selection
B17W10	B1W4	0.774181	0.37	stochastic_drift
B18W1	B1W4	-0.69126	-0.78	stochastic_drift
B18W2	B1W4	1.22372	-0.36	stochastic_drift
B18W3	B1W4	0.82589	-0.1	stochastic_drift
B18W4	B1W4	0.116522	-0.45	stochastic_drift
B18W5	B1W4	-0.366336	-0.78	stochastic_drift
B18W6	B1W4	0.374055	-0.03	stochastic_drift
B18W7	B1W4	-0.475171	-0.78	stochastic_drift
B18W8	B1W4	0.132068	-0.31	stochastic_drift
B18W9	B1W4	-0.761129	-0.54	stochastic_drift
B18W10	B1W4	1.67068	-0.74	stochastic_drift
B19W1	B1W4	-0.649267	0.09	stochastic_drift
B19W2	B1W4	-0.241735	-0.58	stochastic_drift
B19W3	B1W4	-0.213886	-0.58	stochastic_drift
B19W4	B1W4	-0.972279	-0.32	stochastic_drift
B19W5	B1W4	-0.109135	-0.58	stochastic_drift
B19W6	B1W4	-0.665514	-0.32	stochastic_drift
B19W7	B1W4	-0.527557	-0.91	stochastic_drift
B19W8	B1W4	-0.415573	-0.94	stochastic_drift
B19W10	B1W4	0.775075	0.22	stochastic_drift
B20W1	B1W4	0.262055	-0.39	stochastic_drift
B20W2	B1W4	0.321859	-0.75	stochastic_drift
B20W3	B1W4	-0.84852	-0.76	stochastic_drift
B20W5	B1W4	-0.576466	0.35	stochastic_drift
B20W6	B1W4	-0.327877	0.42	stochastic_drift
B20W7	B1W4	-0.761039	-0.1	stochastic_drift
B20W8	B1W4	-0.478418	-0.39	stochastic_drift
B20W9	B1W4	-0.572335	-0.74	stochastic_drift
B20W10	B1W4	0.0997773	-0.45	stochastic_drift
B21W1	B1W4	-0.0516122	-0.52	stochastic_drift
B21W2	B1W4	-0.235583	-0.31	stochastic_drift
B21W3	B1W4	-0.866173	-0.54	stochastic_drift
B21W4	B1W4	-0.555768	-0.92	stochastic_drift
B21W5	B1W4	-0.824807	-0.31	stochastic_drift
B21W6	B1W4	-0.353333	-0.07	stochastic_drift
B21W7	B1W4	-0.39515	-0.13	stochastic_drift
B21W8	B1W4	-0.213192	-0.58	stochastic_drift
B21W9	B1W4	-0.427544	-0.07	stochastic_drift
B21W10	B1W4	-0.450711	-0.54	stochastic_drift
B22W1	B1W4	0.322038	-0.43	stochastic_drift
B22W2	B1W4	-0.722721	-0.98	homogeneous_dispersal
B22W3	B1W4	0.173685	-0.88	stochastic_drift
B22W4	B1W4	-0.498117	-0.72	stochastic_drift
B22W5	B1W4	0.528423	-0.83	stochastic_drift
B22W6	B1W4	0.283718	-0.81	stochastic_drift
B22W7	B1W4	0.753552	-0.59	stochastic_drift
B22W8	B1W4	0.318917	0.42	stochastic_drift
B22W9	B1W4	-0.39305	0.07	stochastic_drift
B22W10	B1W4	0.420392	0.07	stochastic_drift
B23W1	B1W4	0.242115	0.17	stochastic_drift
B23W3	B1W4	-0.567946	0.17	stochastic_drift
B23W4	B1W4	-0.562379	-0.88	stochastic_drift
B23W6	B1W4	-0.493703	-0.78	stochastic_drift
B23W7	B1W4	-0.538642	-0.52	stochastic_drift
B24W1	B1W4	-0.439464	-0.45	stochastic_drift
B24W2	B1W4	-0.87835	0.42	stochastic_drift
B24W3	B1W4	-0.483141	-1	homogeneous_dispersal
B24W4	B1W4	-0.723728	-0.94	stochastic_drift
B25W1	B1W4	1.67893	-0.43	stochastic_drift
B25W2	B1W4	-0.162465	0.43	stochastic_drift
B25W3	B1W4	2.18048	0.07	variable_selection
B25W4	B1W4	0.705454	0.4	stochastic_drift
B25W5	B1W4	-0.157098	-0.91	stochastic_drift
B25W6	B1W4	1.30427	0.43	stochastic_drift
B25W7	B1W4	0.706683	0.51	stochastic_drift
B25W8	B1W4	0.0288374	-0.81	stochastic_drift
B25W9	B1W4	-0.0501626	0.22	stochastic_drift
B25W10	B1W4	1.7847	-0.43	stochastic_drift
B26W1	B1W4	0.91131	-0.43	stochastic_drift
B26W2	B1W4	0.404881	0.22	stochastic_drift
B26W3	B1W4	0.494778	-0.18	stochastic_drift
B26W4	B1W4	-0.274569	-0.81	stochastic_drift
B26W5	B1W4	-0.0436002	-0.74	stochastic_drift
B26W6	B1W4	-0.179847	-0.74	stochastic_drift
B26W8	B1W4	0.791865	-0.55	stochastic_drift
B26W9	B1W4	0.183426	-0.18	stochastic_drift
B26W10	B1W4	-0.109765	-0.52	stochastic_drift
B27W1	B1W4	0.342291	-0.89	stochastic_drift
B27W2	B1W4	0.595398	-0.94	stochastic_drift
B27W3	B1W4	0.145134	-0.74	stochastic_drift
B27W4	B1W4	-0.188723	-0.91	stochastic_drift
B27W5	B1W4	-0.142427	-0.13	stochastic_drift
B27W6	B1W4	-0.441198	0.37	stochastic_drift
B27W9	B1W4	0.664897	-0.92	stochastic_drift
B27W10	B1W4	-0.499179	-0.58	stochastic_drift
B28W1	B1W4	0.154898	0.93	stochastic_drift
B28W2	B1W4	-0.257007	-0.78	stochastic_drift
B28W3	B1W4	-0.155607	-0.84	stochastic_drift
B28W4	B1W4	-0.47707	-0.91	stochastic_drift
B29W1	B1W4	1.3191	-0.18	stochastic_drift
B29W2	B1W4	0.964917	0.51	stochastic_drift
B29W3	B1W4	-0.0404285	0.35	stochastic_drift
B29W4	B1W4	-0.356109	-0.98	homogeneous_dispersal
B29W5	B1W4	-0.156888	-0.1	stochastic_drift
B29W6	B1W4	-0.408269	0.65	stochastic_drift
B29W7	B1W4	-0.605685	-0.03	stochastic_drift
B29W8	B1W4	0.493741	0.35	stochastic_drift
B29W9	B1W4	-0.178997	0.87	stochastic_drift
B29W10	B1W4	-0.373856	-0.39	stochastic_drift
B30W1	B1W4	1.25075	-0.69	stochastic_drift
B30W3	B1W4	1.17809	0.42	stochastic_drift
B30W4	B1W4	1.33273	-0.98	homogeneous_dispersal
B30W5	B1W4	-0.706917	-0.87	stochastic_drift
B30W6	B1W4	0.927273	0.48	stochastic_drift
B30W7	B1W4	-0.630454	-0.75	stochastic_drift
B31W1	B1W4	3.96784	-0.84	variable_selection
B31W2	B1W4	-0.319366	-0.18	stochastic_drift
B31W3	B1W4	0.0364743	0.6	stochastic_drift
B31W4	B1W4	-0.233594	-0.07	stochastic_drift
B31W5	B1W4	-0.817537	-0.05	stochastic_drift
B31W6	B1W4	-0.432415	-0.39	stochastic_drift
B31W7	B1W4	-0.0341546	-0.58	stochastic_drift
B31W8	B1W4	-0.670721	0.69	stochastic_drift
B31W9	B1W4	-0.738753	0.09	stochastic_drift
B31W10	B1W4	-0.945473	-0.81	stochastic_drift
B32W1	B1W4	1.03198	-0.31	stochastic_drift
B32W2	B1W4	-0.3703	-0.54	stochastic_drift
B32W3	B1W4	1.05818	-0.68	stochastic_drift
B32W4	B1W4	0.501667	0.42	stochastic_drift
B32W5	B1W4	-0.233772	0.51	stochastic_drift
B32W6	B1W4	0.787786	-0.92	stochastic_drift
B32W7	B1W4	-0.196304	-0.7	stochastic_drift
B32W8	B1W4	-0.270257	-0.13	stochastic_drift
B32W9	B1W4	-0.355096	-0.52	stochastic_drift
B32W10	B1W4	0.501447	0.98	dispersal_limitation
B33W1	B1W4	2.32774	-1	variable_selection
B33W2	B1W4	-0.302231	-0.54	stochastic_drift
B33W3	B1W4	-0.0530096	-0.39	stochastic_drift
B33W4	B1W4	-0.382936	-0.58	stochastic_drift
B33W5	B1W4	-0.447789	-0.72	stochastic_drift
B33W6	B1W4	-0.457547	-0.96	homogeneous_dispersal
B33W7	B1W4	-0.186249	-0.42	stochastic_drift
B34W1	B1W4	0.0360608	-0.31	stochastic_drift
B34W2	B1W4	-0.190251	0.09	stochastic_drift
B34W3	B1W4	-0.137171	-0.85	stochastic_drift
B34W4	B1W4	-0.053627	-0.68	stochastic_drift
B34W5	B1W4	-0.413645	-0.58	stochastic_drift
B34W6	B1W4	-0.593235	-0.13	stochastic_drift
B34W7	B1W4	-0.964979	0.55	stochastic_drift
B34W8	B1W4	2.5086	-0.81	variable_selection
B34W9	B1W4	-0.100699	-0.72	stochastic_drift
B34W10	B1W4	-0.275614	-0.84	stochastic_drift
B35W1	B1W4	1.3606	-0.31	stochastic_drift
B35W2	B1W4	2.06469	-0.84	variable_selection
B35W3	B1W4	1.65258	0.73	stochastic_drift
B35W4	B1W4	1.73618	0.07	stochastic_drift
B35W5	B1W4	2.46762	-0.81	variable_selection
B35W6	B1W4	0.593231	-0.68	stochastic_drift
B35W7	B1W4	-0.400484	-0.78	stochastic_drift
B35W8	B1W4	0.524841	0.07	stochastic_drift
B35W9	B1W4	0.291156	0.34	stochastic_drift
B35W10	B1W4	2.28712	-0.96	variable_selection
B36W1	B1W4	-0.300537	-0.39	stochastic_drift
B36W2	B1W4	0.48051	-0.78	stochastic_drift
B36W3	B1W4	2.71204	-0.68	variable_selection
B36W4	B1W4	0.909584	0.09	stochastic_drift
B36W5	B1W4	2.50274	-0.58	variable_selection
B36W6	B1W4	0.320559	0.44	stochastic_drift
B36W8	B1W4	-0.68278	-0.54	stochastic_drift
B36W9	B1W4	0.421782	-0.31	stochastic_drift
B36W10	B1W4	-0.336026	-0.58	stochastic_drift
B37W1	B1W4	-0.0773703	-0.58	stochastic_drift
B37W2	B1W4	0.68249	-0.14	stochastic_drift
B37W3	B1W4	4.45186	0.14	variable_selection
B37W4	B1W4	0.696409	-0.96	homogeneous_dispersal
B37W5	B1W4	-0.41917	0.09	stochastic_drift
B37W6	B1W4	0.635875	-0.45	stochastic_drift
B37W7	B1W4	0.976591	-0.59	stochastic_drift
B37W8	B1W4	-0.375272	-0.42	stochastic_drift
B37W9	B1W4	3.0079	0.31	variable_selection
B37W10	B1W4	0.0175095	0.16	stochastic_drift
B38W1	B1W4	-0.561941	-0.69	stochastic_drift
B38W2	B1W4	-0.640267	-0.54	stochastic_drift
B38W3	B1W4	-0.235966	-0.74	stochastic_drift
B38W4	B1W4	-1.09322	-0.81	stochastic_drift
B38W5	B1W4	-0.883361	-0.92	stochastic_drift
B38W6	B1W4	-1.05862	-0.78	stochastic_drift
B38W7	B1W4	-0.421792	0.51	stochastic_drift
B38W8	B1W4	-0.707186	-0.97	homogeneous_dispersal
B38W9	B1W4	3.43863	0.07	variable_selection
B38W10	B1W4	-0.218083	-0.72	stochastic_drift
B39W1	B1W4	-0.527846	-0.91	stochastic_drift
B39W2	B1W4	-0.312903	-0.94	stochastic_drift
B39W3	B1W4	-0.235577	-0.96	homogeneous_dispersal
B39W4	B1W4	0.138853	-0.07	stochastic_drift
B39W5	B1W4	-0.501162	-0.26	stochastic_drift
B39W6	B1W4	1.07081	-0.07	stochastic_drift
B39W7	B1W4	2.50433	-0.55	variable_selection
B39W8	B1W4	0.611476	-0.55	stochastic_drift
B39W9	B1W4	-0.195386	-0.92	stochastic_drift
B39W10	B1W4	-0.827532	-0.55	stochastic_drift
B40W1	B1W4	-0.0657133	0.53	stochastic_drift
B40W2	B1W4	-0.123492	-0.72	stochastic_drift
B40W3	B1W4	-0.63836	-0.03	stochastic_drift
B40W4	B1W4	-0.26282	0.42	stochastic_drift
B40W5	B1W4	-0.527207	-0.45	stochastic_drift
B40W6	B1W4	-0.602807	-0.88	stochastic_drift
B40W7	B1W4	0.834859	-0.92	stochastic_drift
B40W8	B1W4	-0.312191	-0.54	stochastic_drift
B40W9	B1W4	-0.913596	-0.81	stochastic_drift
B40W10	B1W4	-0.292064	-0.52	stochastic_drift
B41W1	B1W4	0.809164	-0.1	stochastic_drift
B41W2	B1W4	-0.491814	0.55	stochastic_drift
B41W3	B1W4	0.670489	-0.94	stochastic_drift
B41W4	B1W4	0.22726	-0.55	stochastic_drift
B41W5	B1W4	0.34217	-0.03	stochastic_drift
B41W6	B1W4	-0.170665	0.97	dispersal_limitation
B41W7	B1W4	-0.62869	0.3	stochastic_drift
B41W8	B1W4	1.4029	-0.85	stochastic_drift
B41W9	B1W4	-0.841796	-0.58	stochastic_drift
B41W10	B1W4	1.16847	-0.36	stochastic_drift
B42W1	B1W4	0.733204	-0.26	stochastic_drift
B42W2	B1W4	0.800376	-0.58	stochastic_drift
B42W3	B1W4	0.307579	0.89	stochastic_drift
B42W4	B1W4	-0.726651	-0.71	stochastic_drift
B42W5	B1W4	2.21664	-0.55	variable_selection
B42W6	B1W4	0.0780289	-0.9	stochastic_drift
B42W7	B1W4	2.05777	-0.31	variable_selection
B42W8	B1W4	1.58811	-0.36	stochastic_drift
B42W9	B1W4	2.79041	0.84	variable_selection
B42W10	B1W4	2.36596	0.81	variable_selection
B43W1	B1W4	0.0848349	-0.58	stochastic_drift
B43W2	B1W4	1.44627	-0.58	stochastic_drift
B43W3	B1W4	-0.265909	-0.81	stochastic_drift
B43W4	B1W4	1.01814	-0.74	stochastic_drift
B43W5	B1W4	-0.498253	-0.78	stochastic_drift
B43W6	B1W4	-0.646822	-0.7	stochastic_drift
B43W7	B1W4	0.0434345	-0.78	stochastic_drift
B43W8	B1W4	-0.334586	-0.72	stochastic_drift
B43W9	B1W4	0.44183	0.35	stochastic_drift
B43W10	B1W4	3.38328	-0.18	variable_selection
B44W1	B1W4	1.53101	-0.68	stochastic_drift
B44W2	B1W4	0.317753	-0.74	stochastic_drift
B44W4	B1W4	0.478114	0.57	stochastic_drift
B44W5	B1W4	0.0535397	-0.54	stochastic_drift
B44W6	B1W4	0.330126	-0.85	stochastic_drift
B44W7	B1W4	0.443195	-0.55	stochastic_drift
B44W8	B1W4	1.54841	-0.45	stochastic_drift
B44W9	B1W4	0.835364	-0.94	stochastic_drift
B44W10	B1W4	-0.463908	-0.07	stochastic_drift
B45W1	B1W4	0.214625	-0.31	stochastic_drift
B45W2	B1W4	0.429972	-0.68	stochastic_drift
B45W3	B1W4	-0.540782	-0.78	stochastic_drift
B45W4	B1W4	-0.437632	-0.07	stochastic_drift
B45W5	B1W4	-0.550225	-0.54	stochastic_drift
B45W6	B1W4	0.886258	-0.18	stochastic_drift
B45W7	B1W4	0.870435	-0.92	stochastic_drift
B45W8	B1W4	0.232861	-0.52	stochastic_drift
B45W9	B1W4	0.694547	-0.85	stochastic_drift
B45W10	B1W4	0.151764	-0.94	stochastic_drift
B46W1	B1W4	-0.307761	-0.7	stochastic_drift
B46W2	B1W4	-0.603827	-0.07	stochastic_drift
B46W3	B1W4	-0.419881	-0.54	stochastic_drift
B46W4	B1W4	-0.387634	-0.39	stochastic_drift
B46W5	B1W4	-0.428344	-0.58	stochastic_drift
B46W6	B1W4	-0.0713707	0.53	stochastic_drift
B46W7	B1W4	-0.378374	-0.07	stochastic_drift
B46W8	B1W4	-0.141346	-0.58	stochastic_drift
B46W9	B1W4	-0.181415	-0.78	stochastic_drift
B46W10	B1W4	-0.654146	-0.32	stochastic_drift
B47W1	B1W4	0.184361	0.35	stochastic_drift
B47W2	B1W4	0.0876814	-0.78	stochastic_drift
B47W3	B1W4	-0.0371458	-0.52	stochastic_drift
B47W4	B1W4	-0.0396373	0.09	stochastic_drift
B47W5	B1W4	1.0721	-0.68	stochastic_drift
B47W6	B1W4	0.275307	-0.92	stochastic_drift
B47W7	B1W4	0.121348	-0.52	stochastic_drift
B47W8	B1W4	0.425158	0	stochastic_drift
B47W9	B1W4	0.688511	-0.92	stochastic_drift
B47W10	B1W4	-0.296356	-0.32	stochastic_drift
B48W1	B1W4	-0.250649	-0.54	stochastic_drift
B48W2	B1W4	-0.467742	-0.31	stochastic_drift
B48W3	B1W4	-0.18797	-0.92	stochastic_drift
B48W4	B1W4	-0.227784	-0.32	stochastic_drift
B48W5	B1W4	0.158746	-0.72	stochastic_drift
B48W8	B1W4	1.0197	-0.74	stochastic_drift
B48W9	B1W4	-0.08214	0.09	stochastic_drift
B48W10	B1W4	-0.159588	-0.52	stochastic_drift
B49W1	B1W4	1.40477	-0.52	stochastic_drift
B49W2	B1W4	0.841157	0.78	stochastic_drift
B49W3	B1W4	0.593154	0.05	stochastic_drift
B49W4	B1W4	1.73638	-0.64	stochastic_drift
B49W5	B1W4	0.279626	-0.98	homogeneous_dispersal
B49W6	B1W4	-0.774714	-0.59	stochastic_drift
B49W7	B1W4	-0.548125	-0.94	stochastic_drift
B49W8	B1W4	1.15291	-0.55	stochastic_drift
B49W9	B1W4	0.434079	-0.89	stochastic_drift
B49W10	B1W4	1.15539	-0.91	stochastic_drift
S1W1	B1W4	2.54756	-0.64	variable_selection
S1W2	B1W4	0.0326283	-0.18	stochastic_drift
S1W3	B1W4	-0.203246	-1	homogeneous_dispersal
S1W4	B1W4	-0.548125	-0.72	stochastic_drift
S1W5	B1W4	1.29454	-0.52	stochastic_drift
S1W6	B1W4	2.59193	-0.55	variable_selection
S1W7	B1W4	-0.646982	-0.07	stochastic_drift
S2W1	B1W4	-0.341438	-0.14	stochastic_drift
S2W2	B1W4	-0.348201	0.62	stochastic_drift
S2W3	B1W4	2.2036	-0.09	variable_selection
S2W4	B1W4	-0.677903	-0.78	stochastic_drift
S3W1	B1W4	1.15558	-0.71	stochastic_drift
S3W2	B1W4	1.47361	-0.68	stochastic_drift
S3W3	B1W4	2.98001	-0.43	variable_selection
S3W4	B1W4	0.373735	-0.5	stochastic_drift
S3W5	B1W4	2.64514	0.57	variable_selection
S3W6	B1W4	-0.50086	-0.78	stochastic_drift
S3W7	B1W4	1.78597	0.42	stochastic_drift
S4W1	B1W4	-0.271889	0.09	stochastic_drift
S4W2	B1W4	0.0869482	-0.36	stochastic_drift
S4W3	B1W4	0.39612	-0.36	stochastic_drift
S5W1	B1W4	3.13584	-0.27	variable_selection
S5W2	B1W4	0.0509156	0.3	stochastic_drift
S5W3	B1W4	1.8766	-0.56	stochastic_drift
S5W4	B1W4	0.701826	-0.74	stochastic_drift
S5W5	B1W4	1.69955	0.67	stochastic_drift
S5W6	B1W4	1.28675	-0.22	stochastic_drift
S6W1	B1W4	0.358242	-0.31	stochastic_drift
S6W2	B1W4	-0.584559	-0.98	homogeneous_dispersal
[truncated: 129,329 more rows]

## Sheet: S4
sample ID	sequence count
B14W9	48618
B18W5	47213
B29W6	46473
B40W9	46052
B26W10	46050
B5W4	45864
B29W7	45392
B20W7	45047
B20W5	44757
B23W1	44753
B38W9	44238
B41W6	43895
B8W6	42998
B19W1	42943
B46W1	42809
B25W8	42765
B41W9	42426
B17W1	42395
B22W10	42324
B17W10	42306
B29W9	42180
B7W9	42159
B8W1	42044
B34W7	41749
B46W8	41406
B16W9	41037
B36W6	41021
B41W5	40950
B23W4	40820
B38W6	40808
B21W1	40629
B46W9	40470
B48W9	40462
B36W5	40156
B41W1	40106
B36W4	40090
S10W4	40054
B22W8	39921
B29W5	39577
B23W3	39536
B38W4	39481
B18W3	39359
B34W6	39278
B20W6	39198
S3W7	39076
B26W3	39019
B34W8	38959
B41W7	38842
B39W10	38542
B21W7	38514
S4W2	38490
B14W5	38469
B45W8	38376
B11W6	38373
S9W9	38268
B32W7	38190
B28W2	38048
S3W1	38015
B8W4	37903
S5W6	37838
B25W1	37815
B47W7	37806
B29W3	37797
B36W2	37778
S10W6	37734
S5W5	37702
B6W7	37699
B31W1	37371
S5W2	37324
B35W3	37200
B21W6	37019
S13W1	37015
B22W7	36960
S9W5	36848
B13W7	36831
B23W7	36807
B13W8	36781
B38W10	36777
B7W3	36650
S12W4	36643
B16W2	36604
B46W3	36495
B30W5	36488
B46W4	36450
B33W1	36403
B14W4	36352
B22W1	36189
B45W5	36153
S10W1	36139
B35W2	36135
S6W4	36001
B21W3	35773
B44W1	35675
B9W3	35600
B30W4	35579
B21W9	35536
B21W2	35492
S4W1	35464
S3W2	35456
B35W4	35418
B30W7	35343
S6W3	35242
B14W2	35237
B25W9	35210
B40W7	35166
S5W3	35080
S3W5	35075
B20W3	35047
B31W6	35028
S14W3	35016
B36W9	34983
B26W5	34891
B45W4	34838
B43W10	34819
B19W5	34806
B46W10	34760
B28W4	34734
B20W2	34639
B25W5	34536
B45W1	34493
B16W1	34345
B44W9	34322
B49W6	34318
B36W3	34273
S14W1	34248
B44W2	34207
S9W8	34191
B14W3	34187
B47W6	34156
B24W2	34121
B4W7	34076
S15W1	34064
B25W2	34030
B26W9	34019
B17W2	33968
B43W9	33939
B45W7	33915
B26W8	33847
B26W2	33846
B25W10	33835
B31W5	33819
B40W3	33788
B31W7	33766
B22W2	33756
B41W8	33751
B7W8	33746
B18W2	33730
B46W5	33729
B34W4	33727
B27W3	33682
B11W3	33657
B14W10	33649
B43W8	33646
B29W10	33625
B4W9	33565
B47W3	33533
S2W2	33493
B38W5	33471
B27W4	33440
B49W7	33406
S3W6	33351
B46W6	33314
S14W2	33280
B48W4	33265
B26W4	33243
B9W4	33148
B18W4	33139
S15W3	33091
B17W8	33006
B45W6	32992
B14W1	32934
B42W4	32918
S13W3	32865
B16W8	32863
B25W3	32827
B49W4	32826
B33W4	32794
B20W10	32663
B27W6	32628
B3W4	32599
S12W7	32598
B33W6	32582
B19W8	32557
S11W3	32539
S10W3	32448
B27W1	32445
B45W3	32419
B41W2	32416
B43W4	32395
S9W7	32382
B42W3	32377
S11W4	32346
B19W10	32340
S5W1	32314
B42W5	32211
B37W8	32199
B45W10	32159
B36W8	32069
B21W8	32037
B3W5	32026
B47W10	31935
B22W6	31920
B4W8	31915
B38W7	31889
B47W9	31863
B45W2	31811
B40W1	31789
B21W10	31736
B16W5	31692
B48W8	31660
B32W9	31659
B28W1	31651
S6W2	31640
B7W2	31619
B42W2	31613
B40W8	31580
B47W5	31560
S15W2	31541
B30W1	31534
B39W7	31505
S2W3	31500
B27W2	31482
B27W5	31480
B25W4	31471
B36W1	31460
S2W4	31430
B39W1	31428
B21W5	31391
B15W5	31246
S7W1	31240
B47W2	31182
B38W8	31168
B37W9	31164
B8W10	31160
B48W10	31118
B48W5	31105
B6W9	31079
B34W1	31051
B39W6	31022
B29W2	30999
B25W6	30961
S3W4	30946
B34W3	30921
B25W7	30919
B41W10	30912
B39W8	30888
B38W2	30872
B13W5	30849
B19W6	30843
B24W1	30758
B14W6	30735
B42W7	30735
B47W1	30733
B8W2	30691
B43W3	30661
B40W10	30639
B18W1	30636
B33W2	30618
B5W6	30489
B39W4	30413
S5W4	30409
S10W5	30392
B26W1	30357
B44W8	30349
B8W7	30308
B29W8	30306
S6W1	30287
B5W1	30284
B30W3	30270
B37W1	30268
B44W6	30229
B43W6	30198
B42W6	30195
B39W9	30187
B40W6	30086
B43W2	30069
B7W1	30037
B7W10	30028
B29W1	30024
B37W3	30007
B42W10	30003
B9W1	29991
B16W10	29987
B49W9	29966
S10W7	29953
B39W2	29949
B20W9	29922
B33W5	29907
B30W6	29890
B40W4	29858
B38W1	29779
B31W2	29759
B49W3	29752
B11W7	29741
B43W1	29726
B14W7	29717
B6W4	29703
S1W1	29691
B33W7	29671
B15W3	29664
B36W10	29663
B37W4	29644
B33W3	29633
B20W1	29632
B31W4	29630
B27W10	29627
S9W6	29597
B39W5	29593
B49W8	29554
B44W4	29552
S9W3	29551
B32W1	29546
S4W3	29538
B35W9	29489
B46W2	29413
B17W7	29327
B9W6	29313
S13W2	29270
B15W4	29240
B37W2	29231
S7W2	29228
B43W5	29224
B27W9	29205
B19W2	29197
B12W1	29194
B47W8	29190
B7W4	29148
B17W3	29115
B31W8	29112
B32W8	29082
B28W3	29051
S2W1	29046
B39W3	28978
B12W3	28965
S7W3	28911
S3W3	28905
B32W5	28891
B42W1	28891
B9W2	28862
B22W9	28832
B3W2	28766
B19W7	28722
B40W2	28661
B2W9	28626
B23W6	28609
B10W3	28592
S9W4	28579
B24W4	28578
B22W4	28547
B41W4	28527
S9W1	28521
B37W7	28491
B34W2	28472
B42W9	28457
B34W9	28455
B35W5	28409
B20W8	28402
B35W6	28360
B47W4	28356
B3W6	28353
B14W8	28282
B3W7	28249
B13W9	28249
B15W1	28243
B44W7	28164
B34W10	28145
B3W8	28138
B42W8	28101
B10W6	28056
B2W10	28013
B31W3	27986
B10W9	27963
S11W2	27943
B34W5	27841
B31W10	27824
B45W9	27803
B37W10	27719
B35W7	27630
S1W6	27533
B11W10	27527
B22W3	27505
B6W10	27492
B41W3	27407
B40W5	27360
B2W1	27248
S1W5	27204
S12W1	27151
S12W5	27120
B38W3	27084
B49W2	26980
B35W10	26968
B11W9	26896
B22W5	26874
B24W3	26853
B4W2	26771
B37W5	26718
B12W2	26639
B44W5	26533
B26W6	26414
B44W10	26409
B1W1	26377
B17W9	26257
B12W5	26229
B9W5	26220
B10W8	26206
B13W10	26139
B1W6	26116
S10W8	26106
B1W4	26059
S9W2	25977
B1W7	25971
B2W2	25898
B2W7	25831
B4W1	25817
B6W2	25777
B48W2	25769
B13W1	25644
B6W5	25617
S12W3	25567
S12W2	25548
B11W2	25447
B48W1	25419
B46W7	25294
B17W5	25247
B12W6	25206
B8W8	25205
B10W1	25196
S1W7	25196
B11W4	25104
B11W1	25096
S1W2	25077
B4W3	25067
B18W10	25053
B32W10	25005
B31W9	24926
B49W5	24921
B35W8	24673
B32W6	24602
S10W2	24592
B1W10	24455
S1W3	24419
B18W9	24405
B2W8	24258
B12W9	24212
B10W10	24198
B15W2	24137
B12W8	24124
B8W3	24098
B5W5	24074
B32W4	23957
B10W5	23946
B11W8	23851
B48W3	23757
B10W2	23729
S1W4	23698
B16W7	23572
S7W4	23550
B7W6	23386
B12W4	23368
B13W2	23358
B8W5	23028
B16W6	23016
B13W4	23008
B49W10	22963
B18W6	22952
B49W1	22950
B3W9	22946
B16W3	22935
B1W9	22878
B32W2	22802
B7W7	22657
B18W8	22612
B12W7	22603
S12W6	22596
B17W6	22585
B3W1	22449
B13W3	22392
B2W4	22221
B5W2	22207
B1W8	22130
B5W8	22115
B12W10	22105
B5W9	22015
B35W1	22001
B18W7	21852
B19W4	21827
B4W6	21815
B10W7	21478
B13W6	21346
B7W5	21200
B43W7	21082
B1W2	20984
B16W4	20980
B17W4	20938
B5W3	20691
B6W3	20437
B1W3	20294
B5W10	20280
B1W5	20137
B19W3	20121
B10W4	20085
B32W3	19513
B3W3	19195
B2W6	19025
S11W1	18890
B6W1	18771
B5W7	18167
B4W5	18002
B2W3	15789
B29W4	13590
B21W4	12833
B4W4	12572
B37W6	11487

## Sheet: S5
ASVs	B10W1	B10W10	B10W2	B10W3	B10W4	B10W5	B10W6	B10W7	B10W8	B10W9	B11W1	B11W10	B11W2	B11W3	B11W4	B11W6	B11W7	B11W8	B11W9	B12W1	B12W10	B12W2	B12W3	B12W4	B12W5	B12W6	B12W7	B12W8	B12W9	B13W1	B13W10	B13W2	B13W3	B13W4	B13W5	B13W6	B13W7	B13W8	B13W9	B14W1	B14W10	B14W2	B14W3	B14W4	B14W5	B14W6	B14W7	B14W8	B14W9
0003ae674e2a9b6e75ef779d4a8757bc	0	0	0	0	0	0	0	0	0	0	0	0	0	0	0	0	0	0	0	0	0	0	0	0	0	0	0	0	0	0	0	0	0	0	0	0	0	0	0	0	0	0	0	0	0	0	0	0	0
00243318cb42bae8ff57cacae5d94093	0	0	0	0	0	0	0	0	0	0	0	0	0	0	0	0	0	0	0	0	0	0	0	0	0	0	0	0	0	0	0	0	0	0	0	0	0	0	0	0	0	0	0	0	0	0	0	0	0
002e8dabbd75c8751e34298ea3fa56b5	0	0	0	0	0	0	0	0	0	0	0	0	0	0	0	0	0	0	0	0	0	0	0	0	0	0	0	0	0	0	0	0	0	0	0	0	0	0	0	0	0	0	0	0	0	0	0	0	0
003633ec1fae17fd8d58a1513aae6915	0	0	0	0	0	0	0	0	0	0	0	0	0	0	0	0	0	0	0	0	0	0	0	0	0	0	0	0	0	0	0	0	0	0	0	0	0	0	0	0	0	0	0	0	0	0	0	0	0
008bdb54815f37541bac696e36d9f207	0	0	0	0	0	0	0	0	0	0	0	0	0	0	0	0	0	1033	0	0	0	0	0	0	0	0	0	0	0	0	0	0	0	0	0	0	0	0	0	0	0	0	0	0	0	0	0	0	0
009ce6db75fbaea864ebcd170f4dac6e	0	0	0	0	0	0	0	0	0	0	0	0	0	0	0	0	0	0	0	0	0	0	0	0	0	0	0	0	0	0	0	0	0	0	0	0	0	0	0	0	0	0	0	0	0	0	0	0	0
00c91f5a0fb77ed127a6247c47f85df7	0	0	0	0	0	0	0	0	0	0	0	0	0	0	0	0	0	0	0	0	0	0	0	0	0	0	0	0	0	0	0	0	0	0	0	0	0	0	0	0	0	0	0	0	0	0	0	0	0
00d4384313352b7e5968ee813f650642	0	0	0	0	0	0	0	0	0	0	0	0	0	0	0	0	0	0	0	0	0	0	0	0	0	0	0	0	0	0	0	0	0	0	0	0	0	0	0	0	0	0	0	0	0	0	0	0	0
00e1f6f8b02a7f7849f19189d3bd79b0	0	0	0	0	0	0	0	0	0	0	0	0	0	0	0	0	0	0	0	0	0	0	0	0	0	0	0	0	0	0	0	0	0	0	0	0	0	0	0	0	0	0	0	0	0	0	0	0	0
00fee41b7ac217d93cf83c0a4e52bce9	0	0	0	0	0	0	0	0	0	0	0	0	0	0	0	0	0	0	0	0	0	0	0	0	0	0	0	0	0	0	0	0	0	0	0	0	0	0	0	0	0	0	0	0	0	0	0	0	0
01097bc94ea063caa611262c248f5d3d	0	0	0	0	0	0	0	0	0	0	0	0	0	0	0	0	0	0	0	0	0	0	0	0	0	0	0	0	0	0	0	0	0	0	0	0	0	0	0	0	0	0	0	0	0	21	0	0	0
0127c7240e0030a4137006b509101382	0	0	0	0	0	0	0	0	0	0	0	0	0	0	0	0	0	0	0	0	0	0	0	0	0	0	0	0	0	0	0	0	0	0	0	0	0	0	0	0	0	0	0	0	0	0	0	0	0
0195056954322e4730346fd06dc5a08d	0	0	0	0	0	0	0	0	0	0	0	0	0	0	0	0	51	0	0	0	0	0	0	0	0	0	0	0	0	0	0	0	0	0	0	0	0	0	0	0	0	0	0	0	0	0	0	0	0
01a9340ef021b7e34777d4f47ce30200	0	0	0	0	0	0	0	0	0	0	0	0	0	0	0	0	0	0	0	0	0	0	0	0	0	0	0	0	0	0	0	0	0	0	0	0	0	0	0	0	0	0	0	0	0	0	0	0	0
01bba3ac48108973d4c27bc4406f2ee5	0	0	0	0	0	0	0	0	0	0	0	0	0	0	0	0	0	0	0	0	0	0	0	0	0	0	0	0	10	0	0	0	0	0	0	0	0	0	0	5	0	7	3231	24	7	16	0	11	0
01e157c58f0ed61bf6b08b65761e17e6	0	0	0	0	0	0	0	0	0	0	0	0	0	0	0	0	0	0	0	0	0	194	0	0	0	0	0	0	0	0	0	0	0	0	0	0	0	0	0	0	0	0	0	0	0	0	0	0	0
01f011fc0a6d53f0e66701ee3289d394	0	0	0	0	0	0	0	0	0	0	0	0	0	0	0	0	0	0	0	0	0	0	0	0	0	0	0	0	0	0	0	0	0	0	0	0	0	0	0	0	0	0	0	0	0	0	0	0	0
0210a5a70fda08f63e0ad86234f63f8d	0	0	0	0	0	0	0	0	0	0	0	0	0	0	0	0	0	0	0	0	0	0	0	0	0	0	0	0	0	0	0	0	0	0	0	0	0	0	0	0	0	0	0	0	0	0	0	0	0
0227ba59b0f02e9fc1da04d2fa30e455	0	0	0	0	0	0	0	0	0	0	0	0	0	0	0	0	0	0	0	0	0	0	0	0	0	0	0	0	0	0	0	0	0	0	0	0	0	0	0	0	0	0	0	0	0	0	0	0	0
0288621b93b20ac154c05e17946c2e59	0	0	0	0	0	0	0	0	0	0	0	0	0	0	0	0	975	0	0	0	0	0	0	0	0	0	0	0	0	0	0	0	0	0	0	0	0	0	0	0	0	0	0	0	0	0	0	0	0
02ac8e2b50de1ac985f1e690099272f7	0	0	0	0	169	0	0	0	0	0	0	0	0	0	0	0	0	0	0	0	0	0	0	2423	0	0	0	0	0	0	0	0	0	0	0	0	0	0	0	0	0	0	0	0	0	0	0	0	0
02b03fc6e93009dd3c228e0499aafbfc	0	0	0	0	0	0	0	0	0	0	0	0	0	0	0	0	0	0	0	0	0	0	0	0	0	0	0	0	0	0	0	0	0	0	0	0	0	0	0	0	0	0	0	0	0	0	0	0	0
02b0431f50f794a2e7e3c16cc8970448	0	0	0	0	0	0	0	0	0	0	0	0	0	0	0	0	0	0	0	0	0	0	0	0	0	0	0	0	0	0	0	0	0	0	0	0	0	0	0	0	0	0	0	0	0	0	0	0	0
02b95b1d6cd3ccc1a364463bbdf4a962	0	0	0	0	0	0	0	0	0	0	0	0	0	0	0	0	0	0	0	0	0	0	0	0	0	0	0	0	0	0	0	0	0	0	0	0	0	0	0	0	0	0	0	0	0	0	0	0	0
02cae93223f4a4ed9ba44e4c2178d923	0	0	0	0	0	0	0	0	0	0	0	0	0	0	0	0	0	0	0	0	0	0	0	0	0	0	0	0	0	0	0	0	0	0	0	0	0	0	0	0	0	0	0	0	0	0	0	0	0
02d38eb2e3c81426a57dd345f9cd809e	0	0	0	0	0	0	0	0	0	0	0	0	0	0	0	0	0	0	0	0	0	0	0	0	0	0	0	0	0	0	0	0	0	0	0	0	0	0	0	0	0	0	0	0	0	0	0	0	0
02dc3acbca26f4378fab8704c202bb49	0	0	0	0	0	0	0	0	0	0	0	0	0	0	0	0	0	0	0	0	0	0	0	0	0	0	0	0	0	0	0	0	0	0	0	0	0	0	0	0	0	0	0	0	0	0	0	0	0
030d6b8f88e65eefa22e80d4cf2204ea	0	0	0	0	0	0	0	0	0	0	0	0	0	0	0	0	0	0	0	0	0	0	0	0	0	0	0	0	0	0	0	0	0	0	0	0	0	0	0	0	0	0	0	0	0	0	0	0	0
031baa433342df99e3b343e2a83647a4	0	0	0	0	0	0	0	0	0	0	0	0	0	0	0	0	0	0	0	0	0	0	0	0	0	0	0	0	0	0	0	0	0	0	0	0	0	0	0	0	0	0	0	0	0	0	0	0	0
031cab78ad925e7786655f46417345d8	0	0	0	0	0	0	0	0	0	0	0	0	0	0	0	0	0	0	0	0	0	0	0	0	0	0	0	0	0	0	0	0	0	0	0	0	0	0	0	0	0	0	0	0	0	0	0	0	0
0336000f2c9cf7a7a36c8349fa11be66	0	0	0	0	0	0	0	0	0	0	0	0	0	0	0	0	0	0	0	0	0	0	0	0	0	0	0	0	0	0	0	0	0	0	0	0	0	0	0	0	0	0	0	0	0	0	0	0	0
033b3c57672f242f4e2af1279d994ced	0	0	0	0	0	0	0	0	0	0	0	0	0	0	0	0	0	0	0	0	0	0	0	0	0	0	0	0	0	0	0	0	0	0	0	0	0	0	0	0	0	0	0	0	0	0	0	0	0
03577f47478517f462a5b68c5725d613	0	0	0	0	0	0	0	0	0	0	0	0	0	0	0	0	0	0	0	0	0	0	0	0	0	0	0	0	0	0	0	0	0	0	0	0	0	0	0	0	0	0	0	0	0	0	0	0	0
037770951b21602958dff597d94086c8	0	0	0	0	0	0	0	0	0	0	0	0	0	0	0	0	0	0	0	0	0	0	0	0	0	0	0	0	0	0	0	0	0	0	0	0	0	0	0	0	0	0	0	0	0	0	0	0	0
039033d37f2a48486b6faa630ca3a606	0	0	0	0	0	0	0	0	0	0	0	0	0	0	0	0	0	0	0	0	0	0	0	0	0	0	0	0	0	0	0	0	0	0	0	0	0	0	0	0	0	0	0	0	0	0	0	0	0
03999b097174998e31d5c3c0776e3831	0	0	0	0	0	0	0	0	0	0	0	0	0	0	0	0	0	0	0	0	0	0	0	0	0	0	0	0	0	0	0	0	0	0	0	0	0	0	0	0	0	0	0	0	0	0	0	0	0
03c9dbe54a4994665fddc6018c34142e	0	0	0	0	0	0	0	0	0	0	0	0	0	0	0	0	0	0	0	0	0	0	0	0	0	0	0	0	0	0	0	0	0	0	0	0	0	0	0	0	0	0	0	0	0	0	0	0	0
03cd39145869fd70eb6f9db317bb5889	0	0	0	0	0	0	0	0	0	0	0	0	0	0	0	0	0	0	0	0	0	0	0	0	0	0	0	0	0	0	0	0	0	0	0	0	0	0	0	0	0	0	0	0	0	0	0	0	0
03fb94bee54b152b5210ae1f8d932401	0	0	0	0	0	0	0	0	0	0	0	0	0	0	0	0	0	0	0	0	0	0	0	0	0	0	0	0	0	0	0	0	0	0	0	0	0	0	0	0	0	0	0	0	0	0	0	0	0
040bd7a6c298d51260b6b85a82212291	0	0	0	0	0	0	0	0	0	0	0	0	0	0	0	0	0	0	0	0	0	0	0	0	0	0	0	0	0	0	0	0	0	0	0	0	0	0	0	0	0	0	0	0	0	0	0	0	0
04660e8b389be907bff2bb6b8a5d5fa7	0	0	0	0	0	0	0	0	0	0	0	0	0	0	0	0	0	0	0	0	0	0	0	0	0	0	0	0	0	0	0	0	0	0	0	0	0	0	0	0	0	0	0	0	0	0	0	0	0
04a633fc97ba402b70e1195f7521587b	0	0	0	0	0	0	0	0	0	0	0	0	0	0	0	0	0	0	0	0	0	0	0	0	0	0	0	0	0	0	0	0	0	0	0	0	0	0	0	0	0	0	0	0	0	0	0	0	0
04e8af8dcdf0a54ea4a4a4a53e5682ef	0	0	0	0	0	0	0	0	0	0	0	0	0	0	0	0	0	0	0	0	0	0	0	0	0	0	0	0	0	0	0	0	0	0	0	0	0	0	0	0	0	0	0	0	0	0	0	0	0
04f7e980ee0f170b86db4202aa6351b4	0	0	0	0	0	0	0	0	0	0	0	0	0	0	0	0	0	0	0	0	0	0	0	0	0	0	0	0	0	0	0	0	0	0	0	0	0	0	0	0	0	0	0	0	0	0	0	0	0
057e280104cf5f046c507d0260710c2d	0	0	0	0	0	0	0	0	0	0	0	0	0	0	0	0	0	0	0	0	0	0	0	0	0	0	0	0	0	0	0	0	0	0	0	0	0	0	0	0	0	0	0	0	0	0	0	0	0
0584064183e6fc5cfa02fbfaa426e380	0	0	0	0	0	0	0	0	0	0	0	0	0	0	0	0	0	0	0	0	0	0	0	0	0	0	0	0	0	0	0	0	0	0	0	0	0	0	0	0	0	0	0	0	0	0	0	0	0
06154458f24a92dab8da28fd1acc042a	0	0	0	0	0	0	0	0	0	0	0	0	0	0	0	0	0	0	0	0	79	0	0	0	0	0	0	0	0	0	0	0	0	0	4	0	22	0	15	0	0	0	0	0	0	0	0	0	0
061c17de020be694cb69fb9cabe21f4a	0	0	0	0	0	0	0	0	0	0	0	0	0	0	0	0	0	0	0	0	0	0	0	0	0	0	0	0	0	0	0	0	0	0	0	0	0	0	0	0	0	0	0	0	0	0	0	0	0
0632611771b34a05d0561903e1cfbdb6	0	0	0	0	0	0	0	0	0	0	0	0	0	0	0	0	0	0	0	0	0	0	0	0	0	0	0	0	0	0	0	0	0	0	0	0	0	0	0	0	0	0	0	0	0	0	0	0	0
06b6db01b668859db9c92b90eb5a8f3e	0	0	0	0	0	0	0	0	0	0	0	0	0	0	0	0	0	0	0	0	0	0	0	0	0	0	0	0	0	0	0	0	0	0	0	0	0	0	0	0	0	0	0	0	0	0	0	0	0
06c0da0009a5787a59c10aef157a897d	0	0	0	0	0	0	0	0	0	0	0	0	0	0	0	0	0	0	0	0	0	0	0	0	0	0	0	0	0	0	0	0	0	0	0	0	0	0	0	0	0	0	0	0	0	0	0	0	0
06c6f96ff8add0a2375bb68861b3d322	0	0	0	0	0	0	0	0	0	0	0	0	0	0	0	0	0	0	0	0	0	0	0	0	0	0	0	0	0	0	0	0	0	0	0	0	0	0	0	0	0	0	0	0	0	0	0	0	0
06d8cf480f748ac870fe205cd4e11d2d	0	0	0	0	0	0	0	0	0	0	0	0	0	0	0	0	0	0	0	0	0	0	0	0	0	0	0	0	0	0	0	0	0	0	0	0	0	0	0	0	0	0	0	0	0	0	0	0	0
06f6cc82f5ec1de2ea75093e67ed6f4f	0	0	0	0	0	0	0	0	0	0	0	0	0	0	0	0	0	0	0	0	0	0	0	0	0	0	0	0	0	0	0	0	0	0	0	0	0	0	0	0	0	0	0	0	0	0	0	0	0
0732b51a8cd896079da0d78acfe8f79b	0	0	0	0	0	0	0	0	0	0	0	0	0	0	0	0	0	0	0	0	0	0	0	0	0	0	0	0	0	0	0	0	0	0	0	0	0	0	0	0	0	0	0	0	0	0	0	0	0
074007848c369deb0c9c4b9d36ce9536	0	0	0	0	0	0	0	0	0	0	0	0	0	0	0	0	0	0	0	0	0	0	0	0	0	0	0	0	0	0	0	0	0	0	0	0	0	0	0	0	0	0	0	0	0	0	0	0	0
075b7cda750ac90090487d2ae9145d40	0	0	0	0	0	0	0	0	0	0	0	0	0	0	0	0	0	0	0	0	0	0	0	0	0	0	0	0	0	0	0	0	0	0	0	0	0	0	0	0	0	0	0	0	0	0	0	0	0
07660511f52b7a8c16c8278900d2e672	0	0	0	0	0	0	0	0	0	0	0	0	0	0	0	0	0	0	0	0	0	0	0	0	0	0	0	0	0	0	0	0	0	0	0	0	0	0	0	0	0	0	0	0	0	0	0	0	0
07727458d5e93a935b0e129bd7490ef5	0	0	0	0	0	0	0	0	0	0	0	0	0	0	0	0	0	0	0	0	0	0	0	0	0	0	0	0	0	0	0	0	0	0	0	0	0	0	0	0	0	0	0	0	0	0	0	0	0
0789be427442e98a5609c1197f37daec	0	0	0	0	0	0	0	0	0	0	0	0	0	0	0	0	0	0	0	0	0	0	0	0	0	0	0	0	0	0	0	0	0	0	0	0	0	0	0	0	0	0	0	0	0	0	0	0	0
07a2368496ed927c34a4fb6ae1a628ee	0	0	0	0	0	0	0	0	0	0	0	0	0	0	0	0	0	0	0	0	0	0	0	0	0	0	0	0	0	0	0	0	0	0	0	0	0	0	0	0	0	0	0	0	0	0	0	0	0
07ac967cf354ca79cd1f4f23a8e087a9	0	0	0	0	0	0	0	0	0	0	0	0	0	0	0	0	0	0	0	0	0	0	0	0	0	0	0	0	0	0	0	0	0	0	0	0	0	0	0	0	0	0	0	0	0	0	69	0	0
07c36d0f6d9b347ed7c8c65a1448bf5a	0	0	0	0	0	0	0	0	0	0	0	0	0	0	0	0	0	0	0	0	0	0	0	0	0	0	0	0	0	0	0	0	0	0	0	0	0	0	0	0	0	0	0	0	0	0	0	0	0
07c95147a66225c87b3aa59a8b10c468	0	0	0	0	0	0	0	0	0	0	0	0	0	0	0	0	0	0	0	0	0	0	0	0	0	0	0	0	0	0	0	0	0	0	0	0	0	0	0	177	0	0	0	0	0	0	0	0	0
07e2d687bee3640f1cc444f93f00688c	0	0	0	0	0	0	0	0	0	0	0	0	0	0	0	0	0	0	0	0	0	0	0	0	0	0	0	0	0	0	0	0	0	0	0	0	0	0	0	0	0	0	0	0	0	0	0	0	0
08350e665a18bb126e82ec28dd47c455	0	0	0	0	0	0	0	0	0	0	0	0	0	0	0	0	0	0	0	0	0	0	0	0	0	0	0	0	0	0	0	0	0	0	0	0	0	0	0	0	0	0	0	0	0	0	0	0	0
0845d4e4882624360202fcc3eadfece3	0	0	0	0	0	0	0	0	0	0	0	0	0	0	0	0	0	0	0	0	0	0	0	0	0	0	0	0	0	0	0	0	0	0	0	0	0	0	0	0	0	0	0	0	0	0	0	0	0
084b3d4baef189a6ddf62132d57e4772	0	0	0	0	0	0	0	0	0	0	0	0	0	0	0	0	0	0	0	0	0	0	0	0	0	0	0	0	0	0	0	0	0	0	0	0	0	0	0	0	0	0	0	0	0	0	0	0	0
084e5cbd7373ca46f55371e8d07634b1	0	0	0	0	0	0	0	0	0	0	0	0	0	0	0	0	0	0	0	0	0	0	0	0	0	0	0	0	0	0	0	0	0	0	0	0	0	0	0	0	0	0	0	0	0	0	0	0	0
086cb719fad669d91842cd7a325f06d7	0	0	0	0	0	0	0	0	0	0	0	0	0	0	0	0	0	0	0	0	0	0	0	0	0	0	0	0	0	0	0	0	0	0	0	0	0	0	0	0	0	0	0	0	0	0	0	0	0
08754f2403f05840385fb60ba3f54656	0	0	0	0	0	0	0	0	0	0	0	0	0	0	0	0	0	0	0	0	0	0	0	0	0	0	0	0	0	0	0	0	0	0	0	0	0	0	0	0	0	0	0	0	0	0	23	0	0
0895a036f5f39bd5f527a503b76c9c14	0	0	0	0	0	0	0	0	0	0	0	0	0	0	0	0	0	0	0	0	0	0	0	0	0	0	0	0	0	0	0	0	0	0	0	0	0	0	0	0	0	0	0	0	0	0	0	0	0
08b000733390412ab22b37591b1ef269	0	0	0	0	0	0	0	0	0	0	0	0	0	0	0	0	0	0	0	0	0	0	0	0	0	0	0	0	0	0	0	0	0	0	0	0	0	0	0	0	0	0	0	0	0	0	0	0	0
08b680ee55d002917d15b93a61db0d3d	0	0	0	0	0	0	0	0	0	0	0	0	0	0	0	0	0	0	0	0	0	0	0	0	0	0	0	0	0	0	0	0	0	0	0	0	0	0	0	0	0	0	0	0	0	0	0	0	0
08bab939e974d37b231ab9a702301a9e	0	0	0	0	0	0	0	0	0	0	0	0	0	0	0	0	0	0	0	0	0	0	0	0	0	0	0	0	0	0	0	0	0	0	0	0	0	0	0	0	0	0	0	0	0	0	0	0	0
0907839ffa1ae8b6fce65e5e4d87a923	0	0	0	0	0	0	0	0	0	0	0	0	0	0	0	0	0	0	0	135	0	0	0	0	0	0	0	0	0	0	0	0	0	0	0	0	0	0	325	0	0	354	0	0	0	0	0	0	0
090bcaffa65be411182ea50474e0d4ba	0	0	0	0	0	0	0	0	0	0	0	0	0	0	0	0	0	0	0	0	0	0	0	0	0	0	0	0	0	0	0	0	0	0	0	0	0	0	0	0	0	0	0	0	0	0	0	0	0
0927dbebdfc2409bf023423665586151	0	0	0	0	0	0	0	0	0	0	0	0	0	0	0	0	0	0	0	0	0	0	0	0	0	0	0	0	0	0	0	0	0	0	0	0	0	0	0	0	0	0	0	0	0	0	0	0	0
09363d2662acb4874a1562dc5a702880	0	0	0	0	0	0	0	0	0	0	0	0	0	0	0	0	0	0	0	0	0	0	0	0	0	0	0	0	0	0	0	0	0	0	0	0	0	0	0	0	0	0	0	0	0	0	0	0	0
0942fef6dc68f86eb4d3dd4b2923df4f	0	0	0	0	0	0	0	0	0	0	0	0	0	0	0	0	0	0	0	0	0	0	0	0	0	0	0	0	0	0	0	0	0	0	0	0	0	0	0	0	0	0	0	0	0	0	0	0	0
0950adabf07e1a2d69fbccd48aef3fa3	0	0	0	0	0	0	0	0	0	0	0	0	0	0	0	0	0	0	0	0	0	0	0	0	0	0	0	0	0	0	0	0	0	0	0	0	0	0	0	0	0	0	0	0	0	0	0	0	0
096fb68cced1663534c708db08b83a3f	0	0	0	0	0	0	0	0	0	0	0	0	0	0	0	0	0	0	0	0	0	0	0	0	0	0	0	0	0	0	0	0	0	0	0	0	0	0	0	0	0	0	0	0	0	0	0	0	0
098b92c7f8d24ce1268fd98d58a1261a	0	0	1343	0	0	0	0	0	0	0	0	0	0	0	0	0	0	0	0	0	0	0	0	0	0	0	0	0	0	0	0	0	0	0	0	0	0	0	0	0	0	0	0	0	0	0	0	0	0
09a777f7e12508a9f0a46eb96772a1ae	0	0	0	0	0	0	0	0	0	0	0	0	0	0	0	0	0	0	0	0	0	0	0	0	0	0	0	0	0	0	0	0	0	0	0	0	0	0	0	0	0	0	0	0	0	0	0	0	0
09e872b7d47a6f4f5c0632add8236d12	0	0	0	0	0	0	0	0	0	0	0	0	0	0	0	0	0	0	0	0	0	0	0	0	0	0	0	0	0	0	0	0	0	0	0	0	0	0	0	0	0	0	0	0	0	0	0	0	0
0a0fd839a96fe744b522e9e5c193f7ed	0	0	0	0	0	0	0	0	0	0	0	0	0	0	0	0	0	0	0	0	0	0	0	0	0	0	0	0	0	0	0	0	0	0	0	0	0	0	0	0	0	0	0	0	0	0	0	0	0
0a248132bceeb0fe7fd7a866660912b6	0	0	0	0	0	0	0	0	0	0	0	0	0	0	0	0	0	0	0	0	0	0	0	0	0	0	0	0	0	0	0	0	0	0	0	0	0	0	0	0	0	0	0	0	0	0	0	0	0
0a3865b02fa2825b732ad4268eda9e82	0	0	0	0	0	0	0	0	0	0	0	0	0	0	0	0	0	0	0	0	0	0	0	0	0	0	0	0	0	0	0	0	0	0	0	0	0	0	0	0	0	0	0	0	0	0	0	0	0
0a4cb360e0e1d02fceab3981e792b91b	0	0	0	0	0	0	0	0	0	0	0	0	0	0	0	0	0	0	0	0	0	0	0	0	0	0	0	0	0	0	0	0	0	0	0	0	0	0	0	0	0	0	0	0	0	0	0	0	0
0ac28d18f4791a88cb839d1db18565a3	0	0	0	0	0	0	0	0	0	0	0	0	0	0	0	0	0	0	0	0	0	0	0	0	0	0	0	0	0	0	0	0	0	0	0	0	0	0	0	0	0	0	0	0	0	0	0	0	0
0ac569967020f75283f29fb850d68e37	0	0	0	756	0	0	0	0	0	0	0	0	450	0	0	0	0	0	0	0	47	0	72	0	0	0	0	119	0	204	0	0	197	0	31	35	0	0	368	0	0	0	0	0	0	0	0	0	0
0accc51619dfbc86279e67d1651ae13b	0	0	0	0	0	0	0	0	0	0	0	0	0	0	0	0	0	0	0	0	0	0	0	0	0	0	0	0	0	0	0	0	0	0	0	0	0	0	0	0	0	0	0	0	0	0	0	0	0
0acdc87cc7424163940a050684be4039	0	0	0	0	0	0	0	0	0	0	0	0	0	0	0	0	0	0	0	0	0	0	0	0	0	0	0	0	0	0	0	0	0	0	0	0	0	0	0	0	0	0	0	0	0	0	0	0	0
0ace6f91a5229117f61233dd0a3f0164	0	0	0	0	0	0	0	0	0	0	0	0	0	0	0	0	0	0	0	0	0	0	0	0	0	0	0	0	0	0	0	0	0	0	0	0	0	0	0	0	0	0	0	0	0	0	0	0	0
0b171518bb04ccdc075356d97a931edb	0	0	0	0	0	0	0	0	0	0	0	0	0	0	0	0	0	0	0	0	0	0	0	0	0	0	0	0	0	0	0	0	0	0	0	0	0	0	0	0	0	0	0	0	0	0	0	0	0
0b1c572e602dcbccf310267a6da5d354	0	0	0	0	0	0	0	0	0	0	0	0	0	0	0	0	0	0	0	0	0	0	0	0	0	0	0	0	0	0	0	0	0	0	0	0	0	0	0	0	0	0	0	0	0	0	0	0	0
0b3c011a5c93de3229695660184ac7bf	0	0	0	0	0	0	0	0	0	0	0	0	0	0	0	0	0	0	0	0	0	0	0	0	0	0	0	0	0	0	0	0	0	0	0	0	0	0	0	0	0	0	0	0	0	0	0	0	0
0bdaa4d0cb93e4500b9fd4a6f645ca3e	0	0	0	0	0	0	0	0	0	0	0	0	0	0	0	0	0	0	0	0	0	0	0	0	0	0	0	0	0	0	0	0	0	0	0	0	0	0	0	0	0	0	0	0	0	0	0	0	0
0bf1e4af85c066f10a1a583763940beb	0	0	0	0	0	0	0	0	0	0	0	0	0	0	0	0	0	0	0	0	0	0	0	0	0	0	0	0	0	0	0	0	0	0	0	0	0	0	0	0	0	0	0	0	0	0	0	0	0
0c69debb9baf62729ea9bfbce77a4129	0	0	0	0	0	0	0	0	0	0	0	0	0	0	0	0	0	0	0	0	0	0	0	0	0	0	0	0	0	0	0	0	0	0	0	0	0	0	0	0	0	0	0	0	0	0	0	0	0
0c6afb37990bc2af31eabb124a1223c5	0	0	0	0	0	0	0	0	0	0	0	0	0	0	0	0	0	0	0	0	0	0	0	0	0	0	0	0	0	0	0	0	0	0	0	0	0	0	0	0	0	0	0	0	0	0	0	0	0
0cb25a51cdd9738e0616e49f5bb2b404	0	0	0	0	0	0	0	0	0	0	0	0	0	0	0	0	0	0	0	0	0	0	0	0	0	0	0	0	0	0	0	0	0	0	0	0	0	0	0	0	0	0	0	0	0	0	0	0	0
0ccc51cc09a3f8247c04c0be29e1ca57	0	0	0	0	0	0	0	0	0	0	0	0	0	0	0	0	0	0	0	0	0	0	0	0	0	0	0	0	0	0	0	0	0	0	0	0	0	0	0	0	0	0	0	0	0	36	0	0	0
0cddbc7aa12714f9c0d534fa553dbc63	0	0	0	0	0	0	0	0	0	0	0	0	0	0	0	0	0	0	0	0	0	0	0	0	0	0	0	0	0	0	0	0	0	0	0	0	0	0	0	0	0	0	0	0	0	0	0	0	0
0d2683816d0e3780a5ac14ef9f12bb28	0	0	0	0	0	0	0	0	0	0	0	0	0	0	0	0	0	0	0	0	0	0	0	0	0	0	0	0	0	0	0	0	0	0	0	0	0	0	0	0	0	0	0	0	0	0	0	0	0
0daa0d56a1fc3226067d324a67372897	0	0	0	0	0	0	0	0	0	0	0	0	0	0	0	0	0	0	0	0	0	0	0	0	0	0	0	0	0	0	0	0	0	0	0	0	0	0	0	0	0	0	0	0	0	0	0	0	0
0dfcf997195207bd59e360db77cfc993	0	0	0	0	0	0	0	0	0	0	0	0	0	0	0	0	0	0	0	0	0	0	0	0	0	0	0	0	0	0	0	0	0	0	0	0	0	0	0	0	0	0	0	0	0	0	0	0	0
0e029c09ef95205790ef386040d7446d	0	0	0	0	0	0	0	0	0	0	0	0	0	0	0	0	0	0	0	0	0	0	0	0	0	0	0	0	0	0	0	0	0	0	0	0	0	0	0	0	0	0	0	0	0	0	110	0	0
0e10f6c6021aaac72e49d9dcba3b5f9e	0	0	0	0	0	0	0	0	0	0	0	0	0	0	0	0	0	0	0	0	0	0	0	0	0	0	0	0	0	0	0	0	0	0	0	0	0	0	0	0	0	0	0	0	0	0	0	0	0
0e283301796abb4af32c94891eec6e24	0	0	0	0	0	0	0	0	0	0	0	0	0	0	0	0	0	0	0	0	0	0	0	0	0	0	0	0	0	0	0	0	0	0	0	0	0	0	0	0	0	0	0	0	0	0	0	0	0
0e385087988fa689e257fc951daf09ae	0	0	0	0	0	0	0	0	0	0	0	0	0	0	0	0	0	0	0	0	0	0	0	0	0	0	0	0	0	0	0	0	0	0	0	0	0	0	0	0	0	0	0	0	0	0	0	0	0
0e69004d06500bbf67c3f396280a71d8	0	0	0	0	0	0	0	0	0	0	0	0	0	0	0	0	0	0	0	0	0	0	0	0	0	0	0	0	0	0	0	0	0	0	0	0	0	0	0	0	0	0	0	0	0	0	0	0	0
0ea15d36f4f01d9a7113f5b406e5c05c	0	0	0	0	0	0	0	0	0	0	0	0	0	0	0	0	0	0	0	0	0	0	0	0	0	0	0	0	0	0	0	0	0	0	0	0	0	0	0	0	0	0	0	0	0	0	0	0	0
0ea6cd0bafc132cedae8792bd44b8ea6	0	0	0	0	0	0	0	0	0	0	0	0	0	0	0	0	0	0	0	0	0	0	0	0	0	0	0	0	0	0	0	0	0	0	0	0	0	0	0	0	0	0	0	0	0	0	0	0	0
0eb044b1dc5c16f0eee577b6033625af	0	0	0	0	0	0	0	0	0	0	0	0	0	0	0	0	0	0	0	0	0	0	0	0	0	0	0	0	0	0	0	0	0	0	0	0	0	0	0	0	0	0	0	0	0	0	0	0	0
0eea9a033b1e21474cb61b7a399e0a57	0	0	0	0	0	0	0	0	0	0	0	0	0	0	0	0	0	0	0	0	0	0	0	0	0	0	0	0	0	0	0	0	0	0	0	0	0	0	0	0	0	0	0	0	0	0	0	0	0
0efde52b965d090f74511c105f9f2e2d	0	0	0	0	0	0	0	0	0	0	0	0	0	0	0	0	0	0	0	0	0	0	0	0	0	0	0	0	0	0	0	0	0	0	0	0	0	0	0	0	0	0	0	0	0	0	0	0	0
0f020b0c607fe09d6204180924c96cac	0	0	0	0	0	0	0	0	0	0	0	0	0	0	0	0	0	0	0	0	0	0	0	0	363	0	0	0	0	0	1338	0	0	0	0	0	0	0	0	0	0	0	0	0	0	0	0	0	0
0f1b857c2f0b9cc9ebde2158bbf390c7	0	0	0	0	0	0	0	0	0	0	0	0	0	0	0	0	0	0	0	0	0	0	0	0	0	0	0	0	0	0	0	0	0	0	0	0	0	0	0	0	0	0	0	0	0	0	0	0	0
0f25e2dbfc466e990c0fd54a644ec4bc	0	0	0	0	0	0	0	0	0	0	0	0	0	0	0	0	0	0	0	0	0	0	0	0	0	0	0	0	0	0	0	0	0	0	0	0	0	0	0	0	0	0	0	0	0	0	0	0	0
0f30826bc516f308aafe6b1139b8de9d	0	0	0	0	0	0	0	0	0	0	0	0	0	0	0	0	0	0	0	0	0	0	0	0	0	0	0	0	0	0	0	0	0	0	0	0	0	0	0	0	0	0	0	0	0	0	0	0	0
0f308577945b1cd961f6de652c3250f2	0	0	0	0	0	0	0	0	0	0	0	0	0	0	0	0	0	0	0	0	0	0	0	0	0	0	0	0	0	0	0	0	0	0	0	0	0	0	0	0	0	0	0	0	0	0	0	0	0
0f4e934a7ca1e80c1868a67d55c17e23	0	0	0	0	0	0	0	0	0	0	0	0	0	0	0	0	0	0	0	0	0	0	0	0	0	0	0	0	0	0	0	0	0	0	0	0	0	0	0	0	0	0	0	0	0	0	0	0	0
0f57dab833477d8b4dfb4ce61af7f6fc	0	0	0	0	0	0	0	0	0	0	0	0	0	0	0	0	0	0	0	0	0	0	0	0	0	0	0	0	0	0	0	0	0	0	0	0	0	0	0	0	0	0	0	0	0	0	0	0	0
0fd19c26efbd9e7f964d49f14f3e5e52	0	0	0	0	0	0	0	0	0	0	0	0	0	0	0	0	0	0	0	0	0	0	0	0	0	0	0	0	0	0	0	0	0	0	0	0	0	0	0	0	0	0	0	0	0	0	0	0	0
0ff221a8348a4a38427f6c5c7ff4fb03	0	0	0	0	0	0	0	0	0	0	0	0	0	0	0	0	0	0	0	0	0	0	0	0	0	0	0	0	0	0	0	0	0	0	0	0	0	0	0	0	0	0	0	0	0	0	0	0	0
1002114f1798c0a9f4f2e32384af35f4	0	0	0	0	0	0	0	0	0	0	0	0	0	0	0	0	0	0	0	0	0	0	0	0	0	0	0	0	0	0	0	0	0	0	0	0	0	0	0	0	0	0	0	0	0	0	0	0	0
104f0ab28b958fc8df757750c2ccb36d	0	0	0	0	0	0	0	0	0	0	0	0	0	0	0	0	0	0	0	0	0	0	0	0	0	0	0	0	0	0	0	0	0	0	0	0	0	0	0	0	0	0	0	0	0	0	0	0	0
10bccb48fa809ad698cf6567219e2b4d	0	0	0	0	0	0	0	0	0	0	0	0	0	0	0	0	0	0	0	0	0	0	0	0	0	0	0	0	0	0	0	0	0	0	0	0	0	0	0	0	0	0	0	0	0	0	0	0	0
10cd21870913021b3e97adb40b1c56a0	0	0	0	0	0	0	0	0	0	0	0	0	0	0	0	0	0	0	0	0	0	0	0	0	0	0	0	0	0	0	0	0	0	0	0	0	0	0	0	0	0	0	0	0	0	0	0	0	0
10e9aa5496d1310d0b3fbe6e981c4f9b	0	0	0	0	0	0	0	0	0	0	0	0	74	0	0	0	0	0	0	0	0	0	0	0	0	0	0	0	0	0	0	0	0	0	0	0	0	0	0	0	0	0	0	0	0	0	0	0	0
10f40842548258e5178ca145be174248	0	0	0	0	0	0	0	0	0	0	0	0	0	0	0	0	0	0	0	0	0	0	0	0	0	0	0	0	0	0	0	0	0	0	0	0	0	0	0	0	0	0	0	0	0	0	0	0	0
111313079664a0c8463ff2679d1a7c80	0	0	0	0	0	0	0	0	0	0	0	0	0	0	0	0	0	0	0	0	0	0	0	0	0	0	0	0	0	0	0	0	0	0	0	0	0	0	0	0	0	0	0	0	0	0	0	0	0
1152ffde9b857b5f5af544bfd8ba0996	0	0	0	0	0	0	0	0	0	0	0	0	0	0	0	0	0	0	0	0	0	0	0	0	0	0	0	0	0	0	0	0	0	0	0	0	0	0	0	0	0	0	0	0	0	0	0	0	0
11670f7b3bd61c00a9fabb27fce28940	0	0	0	0	0	0	0	0	0	0	0	0	0	0	0	0	0	0	0	0	0	0	0	0	0	0	0	0	0	0	0	0	0	0	0	0	0	0	0	0	0	0	0	0	0	0	0	0	0
11b2279bee25bc001d0aad1ef6500fe4	0	0	0	0	0	0	0	0	0	0	0	0	0	0	0	0	0	0	0	0	0	0	0	0	0	0	0	0	0	0	0	0	0	0	0	0	0	0	0	0	0	0	83	0	0	0	0	0	0
11c65afc8ba173f9ea1869a677b94610	0	0	0	0	0	0	0	0	0	0	0	0	0	0	0	0	0	0	0	0	0	0	0	0	0	0	0	0	0	0	0	0	0	0	0	0	0	0	0	0	0	0	0	0	0	0	0	0	0
11e8403bb8b40cc579806c9fb51c0de3	0	0	0	0	0	0	0	0	0	0	0	0	0	0	0	0	0	0	0	0	0	0	0	0	0	0	0	0	0	0	0	0	0	0	0	0	0	0	0	0	0	0	0	0	0	0	0	0	0
123136c28b9b0fe82246fdd666fcc039	0	0	0	0	0	0	0	0	0	0	0	0	0	0	0	0	0	0	0	0	0	0	0	0	0	0	0	0	0	0	0	0	0	0	0	0	0	0	0	0	0	0	0	0	0	0	0	0	0
123a05ceb3a3a170e7e991dd9f56db2d	0	0	0	0	0	0	0	0	0	0	0	0	0	0	0	0	0	0	0	0	0	0	0	0	0	0	0	0	0	0	0	0	0	0	0	0	0	0	0	0	0	0	0	0	0	0	0	0	0
125f2627bbf5ae0f021e3396fe5f8fb5	0	0	0	0	0	0	0	0	0	0	0	0	0	0	0	0	0	0	0	0	0	0	0	0	0	0	0	0	0	0	0	0	0	0	0	0	0	0	0	0	0	0	0	0	0	0	0	0	0
12947e830bc7e685b7522859c2ee86c5	0	0	0	0	0	0	0	0	0	0	0	0	0	0	0	0	0	0	0	0	0	0	0	0	0	0	0	0	0	0	0	0	0	0	0	0	0	0	0	0	0	0	0	0	0	0	0	0	0
12a20eb865d1d65f247339ede2bed37a	0	0	0	0	0	0	0	0	0	0	0	0	0	0	0	0	0	0	0	0	0	0	0	0	0	0	0	0	0	0	0	0	0	0	0	0	0	0	0	0	0	0	0	0	0	0	0	0	0
12bf1b178960899bd64931c2bd9e4fdf	0	0	0	0	0	0	0	0	0	0	0	0	0	0	0	0	0	0	0	0	0	0	0	0	0	0	0	0	0	0	0	0	0	0	0	0	0	0	0	0	0	0	0	0	0	0	0	0	0
12ca84c7ffb167b001a148d354d7eefd	0	0	0	0	0	0	0	0	0	0	0	0	0	0	0	0	0	0	0	0	0	0	0	0	0	0	0	0	0	0	0	0	0	0	0	0	0	0	0	0	0	0	0	0	0	0	0	0	0
130f9a2f85baa9bc0e48ade76305874f	0	0	0	0	0	0	0	0	0	0	0	0	0	0	0	0	0	0	0	0	0	0	0	0	0	0	0	0	0	0	0	0	0	0	0	0	0	0	0	0	0	0	0	0	0	0	0	0	0
1343a04e92e6fee43243ab5d6efa44fe	0	0	0	0	0	0	0	0	0	0	0	0	0	0	0	0	0	0	0	0	0	0	0	0	0	0	0	0	0	0	0	0	0	0	0	0	0	0	0	0	0	0	0	0	0	0	0	0	0
1345fff20d196eadf8ce275f54dbbbdb	0	0	0	0	0	0	0	0	0	0	0	0	0	0	0	0	0	0	0	0	0	0	0	0	0	0	0	0	0	0	0	0	0	0	0	0	0	0	0	0	0	0	0	0	0	0	0	0	0
135a33ea264e387148f1e66d7c0acc5f	0	0	0	0	0	0	0	0	0	0	0	0	0	0	0	0	0	0	0	0	0	0	0	0	0	0	0	0	0	0	0	0	0	0	0	0	0	0	0	0	0	0	0	0	0	0	0	0	0
1363632a0f442e3a5b0bf8bcc5899928	0	0	0	0	0	0	0	0	0	0	0	0	0	0	0	0	0	0	0	0	3	0	0	923	0	0	0	0	0	0	0	0	0	0	0	0	0	0	0	0	0	0	0	0	0	0	0	0	0
137a8e5e272711dfbfdf216401d8163a	0	0	0	0	0	0	0	0	0	0	0	0	0	0	0	0	0	0	0	0	0	0	0	0	0	0	0	0	0	0	0	0	0	0	0	0	0	0	0	0	0	0	0	0	0	0	0	0	0
1390cebfa2909e244167bfd2a748fa5a	0	0	0	0	0	0	0	0	0	0	0	0	0	0	0	0	0	0	0	0	0	0	0	0	0	0	0	0	0	0	0	0	0	0	0	0	0	0	0	0	0	0	0	0	0	0	0	0	0
13ba034e5653503535c17e4dc29f8478	0	0	0	0	0	0	0	0	0	0	0	0	0	0	0	0	0	0	0	0	0	0	0	0	0	0	0	0	0	0	0	0	0	0	0	0	0	0	0	0	0	0	0	0	0	0	0	0	0
13c58acdf1831f29413fe4d84030a507	0	0	0	0	0	0	0	0	0	0	0	0	0	0	0	0	0	0	0	0	0	0	0	0	0	0	0	0	0	0	0	0	0	0	0	0	0	0	0	181	405	695	137	140	232	104	316	26	139
13eb8875a41646d28940756f1b127f91	0	0	0	0	0	0	0	0	0	0	0	0	0	0	0	0	0	0	0	0	0	0	0	0	0	0	0	0	0	0	0	0	0	0	0	0	0	0	0	0	0	0	0	0	0	0	0	0	0
13ec8c0d0a47848a53596f77b431a4f8	0	0	0	0	0	0	0	0	0	0	0	0	0	0	0	0	0	0	0	0	0	0	0	0	0	0	0	0	0	0	0	0	0	0	0	0	0	0	0	0	0	0	0	0	0	0	0	0	0
13f1253230c48e2e560ad4bbd6f325e6	0	0	0	0	0	0	0	0	0	0	0	0	0	0	0	0	0	0	0	0	0	0	0	0	0	0	0	0	0	0	0	0	0	0	0	0	0	0	0	0	0	0	0	0	0	0	0	0	0
13f42869c71f9813438908b7dce11cf8	0	0	0	0	0	376	0	0	0	0	0	0	0	0	0	0	0	0	0	266	0	0	0	0	0	0	0	0	0	0	0	0	0	0	0	0	0	0	0	0	0	0	0	0	0	0	0	0	0
1425ddd8abc134de6bae4bb0b595cb46	0	0	0	0	0	0	0	0	0	0	0	0	0	0	0	0	0	0	0	0	0	0	0	0	0	0	0	0	0	0	0	0	0	0	0	0	0	0	0	0	0	0	0	0	0	0	0	0	0
14399cc8a69bada58f0ecbdb46b5e212	0	0	0	0	0	0	0	0	0	0	0	0	0	0	0	0	0	0	0	0	0	0	0	0	0	0	0	0	0	0	0	0	0	0	0	0	0	0	0	0	0	0	0	0	0	0	0	0	0
144bcdf75ba5073afb867dbd1601594f	0	0	0	0	0	0	0	0	0	0	0	0	0	0	0	0	0	0	0	0	0	0	0	0	0	0	0	0	0	0	0	0	0	0	0	0	0	0	0	0	0	0	0	0	0	0	0	0	0
1487795182a7673aefc811d4d9e723bf	0	0	0	0	0	0	0	0	0	0	0	0	0	0	0	0	0	0	0	0	0	0	0	0	0	0	0	0	0	0	0	0	0	0	0	0	0	0	0	0	0	0	0	0	0	0	0	0	0
14b1a59bce54824b4b0aaa6437c2161a	0	0	0	0	0	0	0	0	0	0	0	0	0	0	0	0	0	0	0	0	0	0	0	0	0	0	0	0	0	0	0	0	0	0	0	0	0	0	0	0	0	0	0	0	0	0	0	0	0
14b96a1f4d991e5b70bb2bef2b9e717c	0	0	0	0	0	0	0	0	0	0	0	0	0	0	0	0	0	0	0	0	0	0	0	0	0	0	0	0	0	0	0	0	0	0	0	0	0	0	0	0	0	0	0	0	0	0	0	0	0
14bbc4d1e0bdf34f2ea5d9041f5f03c5	0	0	0	0	0	0	0	0	0	0	0	0	0	0	0	0	0	0	0	0	0	0	0	0	0	0	0	0	0	0	0	0	0	0	0	0	0	0	0	0	0	0	0	0	0	0	0	0	0
151d0a9f2c9b11dd25f6a7282ec53944	0	0	0	0	0	0	0	0	0	0	0	0	0	0	0	0	0	0	0	0	0	0	0	0	0	0	0	0	0	0	0	0	0	0	0	0	0	0	0	0	0	0	0	0	0	0	0	0	0
157e02aa9fca7b8cd0acd1112d0e9963	0	0	0	0	0	0	0	0	0	0	347	0	0	0	0	0	0	71	0	0	0	0	0	0	0	0	84	0	0	0	0	0	0	0	0	0	0	0	0	0	0	0	0	6	0	0	0	0	0
15842fe9442b08283f296309dd802b78	7065	2095	9302	3019	3145	7733	13065	1085	101	3079	3754	2512	1218	822	3838	1047	1385	7244	4614	947	1337	3239	4562	2728	2883	2788	1012	5315	3291	561	911	501	242	672	354	582	2259	1562	1641	2510	2050	911	2103	1922	106	927	1041	852	3443
15cbe40511c70e236937bfcb37b485db	0	0	0	0	0	0	0	0	0	0	0	0	0	0	0	0	0	0	0	0	0	0	0	0	0	0	0	0	0	0	0	0	0	0	0	0	0	0	0	0	0	0	0	0	0	0	0	0	0
1652405f7281dec33e8ee083d080a972	0	0	0	0	0	0	0	0	0	0	0	0	0	0	0	0	0	0	0	0	0	0	0	0	0	0	0	0	0	0	0	0	0	0	0	0	0	0	0	0	0	0	0	0	0	0	0	0	0
16883f3e0f6483be2c2feb0c05fd4a6a	0	0	0	0	0	0	0	0	0	0	0	0	0	0	0	0	0	0	0	0	0	0	0	0	0	0	0	0	0	0	0	0	0	0	0	0	0	0	0	0	0	403	4006	0	113	0	0	0	0
1697c376eefbd7972133376c067e11be	0	0	0	0	0	0	0	0	0	0	0	0	0	0	0	0	0	0	0	0	0	0	0	0	0	0	0	0	0	0	0	0	0	0	0	0	0	0	0	0	0	0	0	0	0	0	0	0	0
179d056e3e8eb2996500dcd8039c61b2	0	0	0	0	0	0	0	0	0	0	0	0	0	0	0	0	0	0	0	0	0	0	0	0	0	0	0	0	0	0	0	0	0	0	0	0	0	0	0	0	0	0	0	0	0	0	0	0	0
17a50708fc405d480d525ef91632f8e1	0	0	0	0	0	0	0	0	0	0	0	0	0	0	0	0	0	0	0	0	0	0	0	0	0	0	0	0	0	0	0	0	0	0	0	0	0	0	0	0	0	0	0	0	0	579	0	591	0
17b0f2b727ccbedc1e39c46ff44abe44	0	0	0	0	0	0	0	0	0	0	0	0	0	0	0	0	0	0	0	0	0	0	0	0	0	0	0	0	0	0	0	0	0	0	0	0	0	0	0	0	0	0	0	0	0	0	0	0	0
17bdffebf618b6c50d488ee8ca2c5f43	0	0	0	0	0	0	0	0	0	0	0	0	0	0	0	0	0	0	0	0	0	0	0	0	0	0	0	0	0	0	0	0	0	0	0	0	0	0	0	0	0	0	0	0	0	0	0	0	0
17df261537988f5a20193c47ca44cf63	0	0	0	0	0	0	0	0	0	0	0	0	0	0	0	0	0	0	0	0	0	0	0	0	0	0	0	0	0	0	0	0	0	0	0	0	0	0	0	0	0	0	0	0	0	0	0	0	0
17ec77c03290e79a3625107fd3738160	0	0	0	0	0	0	0	0	0	0	0	0	0	0	0	0	990	0	0	0	0	0	0	0	0	0	0	0	0	0	0	0	0	0	0	0	0	0	0	0	0	0	0	0	0	0	0	0	0
1819be73a419d5a643e74f2a15dd4df0	0	0	0	0	0	0	0	0	0	0	0	0	0	0	0	0	0	0	0	0	0	0	0	0	0	0	0	0	0	0	0	0	0	0	0	0	0	0	0	0	0	13	0	0	0	0	0	0	0
182056803158ef43f13b6869f4247cf6	0	0	0	0	0	0	0	0	0	0	0	0	0	0	0	0	0	0	0	0	0	0	0	0	0	0	0	0	0	0	0	0	0	0	0	0	0	0	0	0	0	0	0	0	0	0	0	0	0
182509a9544f7da9435a618b7ee14890	0	0	0	0	0	0	0	0	0	0	0	0	0	0	0	0	0	0	0	0	0	0	0	0	0	0	0	0	0	0	0	0	0	0	0	0	0	0	0	0	0	0	0	0	0	0	0	0	0
1826f1eab01dbc3a1bb084f616adac43	0	0	0	0	0	0	0	0	0	0	0	0	0	0	0	0	0	248	0	0	0	0	0	0	0	0	0	0	0	0	0	0	0	0	0	0	0	0	0	0	0	0	0	0	0	0	0	0	0
1853e57e6e90dfd51cb8e0e517ef1a3d	0	0	0	0	0	0	0	0	0	0	0	0	0	0	0	0	0	0	0	0	0	0	0	0	0	0	0	0	0	0	0	0	0	0	0	0	0	0	0	0	0	0	0	0	0	0	0	0	0
1855fc60c887a9d4e5915bea0daaf6a8	0	0	0	0	0	0	0	0	0	0	0	0	0	0	0	0	0	0	0	0	0	0	0	0	0	0	0	0	0	0	0	0	0	0	0	0	0	0	0	0	0	0	0	0	0	0	0	0	0
1864a2008c3c3eb325a8059cbfdc4977	0	0	0	0	0	0	0	0	0	0	0	0	0	0	0	0	0	0	0	0	0	0	0	0	0	0	0	0	0	0	0	0	0	0	0	0	0	0	0	0	0	0	0	0	0	0	0	0	0
1888d1dcfd0277967945c9015f96d339	0	0	0	0	0	0	0	0	0	0	0	0	0	0	0	0	0	0	0	0	0	0	0	0	0	0	0	0	0	0	0	0	0	0	0	0	0	0	0	0	0	0	0	0	0	0	0	0	0
191a94ddf2e48d0e7d8983108be63968	0	0	0	0	0	0	0	0	0	0	0	0	0	0	0	0	0	0	0	0	0	0	0	0	0	0	0	0	0	0	0	0	0	0	0	0	0	0	0	0	0	0	0	0	0	0	0	0	0
1922f97b72385fc8a7d34c35c10f509c	0	0	0	0	0	0	0	0	0	0	0	0	0	0	0	0	0	0	0	0	0	0	0	0	0	0	0	0	0	0	0	0	0	0	0	0	0	0	0	0	0	0	0	0	0	0	0	0	0
1927d9d6715a5419bd5351482a6a1161	0	0	0	0	0	0	0	0	0	0	0	0	0	0	0	0	0	0	0	0	0	0	0	0	0	0	0	0	0	0	0	0	0	0	0	0	0	0	0	0	0	0	0	0	0	0	0	0	0
193e3bedc6c286fb622ed406a60e4bcd	0	0	0	0	0	0	0	0	0	0	0	0	0	0	0	0	0	0	0	0	0	0	0	0	0	0	0	0	0	0	0	0	0	0	0	0	0	0	0	0	0	0	0	0	0	0	0	0	0
19622f7812f35d5a6a322868cce1b34f	0	0	0	0	0	0	0	0	0	0	0	0	0	0	0	0	0	0	0	0	0	0	0	0	0	0	0	0	0	0	0	0	0	0	0	0	0	0	0	0	0	0	0	0	0	0	0	0	0
197888e25a916385230f71bf2a601a5a	0	0	0	0	0	0	0	0	0	0	0	0	0	0	0	0	0	0	0	0	0	0	0	0	0	0	0	0	0	0	0	0	0	0	0	0	0	0	0	0	0	0	0	0	0	0	0	0	0
1998b4769afe1d807dfc84da9c0b3c8a	0	0	0	0	0	0	0	0	0	0	0	0	0	0	0	0	0	0	0	0	0	0	0	0	0	0	0	0	0	0	0	0	0	0	0	0	0	0	0	0	0	0	0	0	0	0	0	0	0
19eec70ba73c85415448516063ac5c23	0	0	0	0	0	0	0	0	0	0	0	0	0	0	0	0	0	0	0	0	0	0	0	0	0	0	0	0	0	0	0	0	0	0	0	0	0	0	0	0	0	0	0	0	0	0	0	0	0
19ef96cb64e9a9687b51cd666a159a7b	0	0	0	0	0	0	0	0	0	0	0	0	0	0	0	0	0	0	0	0	0	0	0	0	0	0	0	0	0	0	0	0	0	0	0	0	0	0	0	0	0	0	0	0	0	0	0	0	0
19ffd95ef8fed362f77c06113c6e10f9	0	0	0	0	0	0	0	0	0	0	0	0	0	0	0	0	0	0	0	0	0	0	0	0	0	0	0	0	0	0	0	0	0	0	0	0	0	0	0	0	0	0	0	0	0	0	0	0	0
1a0147579b1d639b50ae28084f895358	0	0	0	0	0	0	0	0	0	0	0	0	0	0	0	0	0	0	0	0	0	0	0	0	0	0	0	0	0	0	0	0	0	0	0	0	0	0	0	0	0	0	0	0	0	0	0	0	0
1a35eaf6b471f2a83ac47d9989ae1200	0	0	0	0	0	0	0	0	0	0	0	0	0	0	0	0	0	0	0	0	0	0	0	0	0	0	0	0	0	0	0	0	0	0	0	0	0	0	0	0	0	0	0	0	0	0	0	0	0
1a4ec593121ac2c19d37324083dbac08	0	0	0	0	0	0	0	0	0	0	0	0	0	0	0	0	0	0	0	0	0	0	0	0	0	0	0	0	0	0	0	0	0	0	0	0	0	0	0	0	0	0	0	0	0	0	0	0	0
1a549b3591e7c8380688e483ecfe9460	0	0	0	0	0	0	0	0	0	0	0	0	0	0	0	0	0	0	0	0	0	0	0	0	0	0	0	0	0	0	0	0	0	0	0	0	0	0	0	0	0	0	0	0	0	0	0	0	0
1a8b14cb316f17480117cc42fdae70b2	0	0	0	0	0	0	0	0	0	0	0	0	0	0	0	0	0	0	0	0	0	0	0	0	0	0	0	0	0	0	0	0	0	0	0	0	0	0	0	0	0	0	0	0	0	0	0	0	0
1ad1dec78dcdb9ecd319e2b728800415	0	0	0	0	0	0	0	0	0	0	0	0	0	0	0	0	0	0	0	0	0	0	0	0	0	0	0	0	0	0	0	0	0	0	0	0	0	0	0	0	0	0	0	0	0	0	0	0	0
1ad577fcf1278189c42b68466071029d	0	0	0	0	0	0	0	0	0	0	0	0	0	0	0	0	0	0	0	0	0	0	0	0	0	2	0	0	0	0	0	0	0	0	0	0	0	0	0	0	0	0	0	0	0	0	0	0	0
1ae4debfdc44c17f99e1294eaf493f34	0	0	0	0	0	0	0	0	0	0	0	0	0	0	0	0	0	0	0	0	0	0	0	0	0	0	0	0	0	0	0	0	0	0	0	0	0	0	0	0	0	0	0	0	0	0	0	0	0
1b041d1e555342b010fb7ac1bb8faa61	0	0	0	0	0	0	0	0	0	0	0	0	0	0	0	0	0	0	0	0	0	0	0	0	0	0	0	0	0	0	0	0	0	0	0	0	0	0	0	0	0	0	0	0	0	0	0	0	0
1b146b57768dc0d23fa7680bd8d49580	0	0	0	0	0	0	0	0	0	0	0	0	0	0	0	0	0	0	0	0	0	0	0	0	0	0	0	0	0	0	0	0	0	0	0	0	0	0	0	0	0	0	0	0	0	0	0	0	0
1b16b628ed77746c3f0ddeea8d98a6e9	0	0	0	0	0	0	0	0	0	0	0	0	0	0	0	0	0	0	0	0	0	0	0	0	0	0	0	0	0	0	0	0	0	0	0	0	0	0	0	0	0	0	0	0	0	0	0	0	0
1b504c53a0550a66b3903959fc17a642	0	0	0	0	0	0	0	0	0	0	0	0	0	0	0	0	0	0	0	0	0	0	0	0	0	0	0	0	0	0	0	0	0	0	0	0	0	0	0	0	0	0	0	0	0	0	0	0	0
1bad444307ca54b3c9a938f2df08a9a9	0	0	0	0	0	0	0	0	0	0	0	0	0	0	0	0	0	0	0	0	0	0	0	0	0	0	0	0	0	0	0	0	0	0	0	0	0	0	0	0	0	0	0	0	0	0	0	0	0
1bb19a0506500aa6205868408ad45638	0	0	0	0	0	0	0	0	0	0	0	0	0	0	0	0	0	0	0	0	0	0	0	0	0	0	0	0	0	0	0	0	0	0	0	0	0	0	0	0	0	0	0	0	0	0	0	0	0
1c36147008f9033313053f4bb9c79fa8	0	0	0	0	0	0	0	0	0	0	0	0	0	0	0	0	0	0	0	0	0	0	0	0	0	0	0	0	0	0	0	0	0	0	0	0	0	0	0	0	0	0	0	0	0	0	0	0	0
1c3f111dab792c1a28cc19e52b8289a6	0	0	0	0	0	0	0	0	0	0	0	0	0	0	0	0	0	0	0	0	0	0	0	0	0	0	0	0	0	0	0	0	0	0	0	0	0	0	0	0	0	0	0	0	0	0	0	0	0
1c40cf78c8d406191b066d6d5cf60d5a	0	0	0	0	0	0	0	0	0	0	0	0	0	0	0	0	0	0	0	0	0	0	0	0	0	0	0	0	0	0	0	0	0	0	0	0	0	0	0	0	0	0	0	0	0	0	0	0	0
1c9b863153f03b789a5db8631cd0f3b5	0	0	0	0	0	0	0	0	0	0	0	0	0	0	0	0	0	0	0	0	0	0	0	0	0	0	0	0	0	0	0	0	0	0	0	0	0	0	0	0	0	0	0	0	0	0	0	0	0
1cce8709de6faab6458690f2d63a3083	0	0	0	0	0	0	0	0	0	0	0	0	0	0	0	0	0	0	0	0	0	0	0	0	0	0	0	0	0	0	0	0	0	0	0	0	0	0	0	0	0	0	0	0	0	0	0	0	0
1cec1910331d15f938645cd5979f795a	0	0	0	0	0	0	0	0	0	0	0	0	0	0	0	0	0	0	0	0	3	0	0	0	0	2538	0	144	0	0	0	0	0	5	0	0	15	14	0	0	0	0	0	0	0	0	0	0	0
1cf4d05bb06f94a636cf28b1ddc5e581	0	0	0	0	0	0	0	0	0	0	0	0	0	0	0	0	0	0	0	0	0	0	0	0	0	0	0	0	0	0	0	0	0	0	0	0	0	0	0	0	0	0	0	0	0	0	0	0	0
1d6b8a6b4cee4cb61979a72719e1ef3c	0	0	0	0	0	0	0	0	0	0	0	0	0	0	0	0	0	0	0	0	0	0	0	0	0	0	0	0	0	0	0	0	0	0	0	0	0	0	0	0	0	0	0	0	0	0	0	0	0
1da2e5c8dda05567f2b34ad66dd8a3cb	0	0	0	0	0	0	0	0	0	0	0	0	0	0	0	0	0	0	0	0	0	0	0	0	0	0	0	0	0	0	0	0	0	0	0	0	0	0	0	0	0	0	0	0	0	0	0	0	0
1dbead0bf356f3e5b4d9d668a553a184	0	0	0	0	0	0	0	0	0	0	0	0	0	0	0	0	0	0	0	0	0	0	90	0	0	0	0	0	0	0	793	0	783	0	0	0	0	0	0	0	0	3	0	0	0	0	0	0	0
1dc287177b9820ae2acc6fd10beb529f	0	0	0	0	0	0	0	0	0	0	0	0	0	0	0	0	0	0	0	0	0	0	0	0	0	0	0	0	0	0	0	0	0	0	0	0	0	0	0	0	0	0	0	0	0	0	0	0	0
1de21f6308e1a3e34678a70501403736	0	2141	3853	0	287	0	0	0	4181	45	0	0	30	0	3351	1929	1355	0	0	112	219	0	0	0	431	23	33	0	0	0	0	0	0	0	0	81	0	0	1527	0	0	0	0	0	0	0	834	0	0
1df531b4fe7d3105b345ef49ee537377	0	0	0	0	0	0	0	0	0	0	0	0	0	0	0	0	0	0	0	0	0	0	0	0	0	0	0	0	0	0	0	0	0	0	0	0	0	0	0	0	0	0	0	0	0	0	0	0	0
1e2b399035db642faa47594d6a8d9322	0	0	0	0	0	0	0	0	0	0	0	0	0	0	0	0	0	0	0	0	0	0	0	0	0	0	0	0	0	0	0	0	0	0	0	0	0	0	0	0	0	0	0	0	0	0	0	0	0
1e787a3304166b9b5fa4b9294b41e4a2	0	0	0	0	0	0	0	0	0	0	0	0	0	0	0	0	0	0	0	0	0	0	0	0	0	0	0	0	0	0	0	0	0	0	0	0	0	0	0	0	0	0	0	0	0	0	0	0	0
1eddae38c325ecd06dda29eb1ead5387	0	0	0	0	0	0	0	0	0	0	0	0	0	0	0	0	0	0	0	0	0	0	0	0	0	0	0	0	0	0	0	0	0	0	0	0	0	0	0	0	0	0	0	0	0	0	0	0	0
1f0b2f536a5b6353a7105788d422ae96	0	0	0	0	0	0	0	0	0	0	0	0	0	0	0	0	0	0	0	0	0	0	0	0	0	0	0	0	0	0	0	0	0	0	0	0	0	0	0	0	0	0	0	0	0	0	0	0	0
1fa4990661aa81260e8de1314c4b12cb	0	0	0	0	0	0	0	0	0	0	0	0	0	0	0	0	0	0	0	0	0	0	0	0	0	0	0	0	0	0	0	0	0	0	0	0	0	0	0	0	0	0	0	0	0	0	0	0	0
1fd3060c1209bdb7029633599a16255d	0	0	0	0	0	0	0	0	0	0	0	0	0	0	0	0	0	0	0	0	0	0	0	0	0	0	0	0	0	0	0	0	0	0	0	0	0	0	0	0	0	0	0	0	0	0	0	0	0
1fe57f473304dec1dbf09831045ac9e3	0	0	0	0	0	0	0	0	0	0	0	0	0	0	0	0	0	0	0	0	0	0	0	0	0	0	0	0	0	0	0	0	0	0	0	0	0	0	0	0	0	0	0	0	0	0	0	0	0
1fea9ef32b9f7280c1173f50894256a2	0	0	0	0	0	0	0	0	0	0	0	0	0	0	0	0	0	0	0	0	0	0	0	0	0	0	0	0	0	0	0	0	0	0	0	0	0	0	0	0	0	0	0	0	0	0	0	0	0
1ff102b581e21131681bee8ef48184e1	0	0	0	0	0	0	0	0	0	0	0	0	0	0	0	0	0	0	0	0	0	0	0	0	0	0	0	0	0	0	0	0	0	0	0	0	0	0	0	0	0	0	0	0	0	0	0	0	0
20245d065713a31df4cf707435a5c4fd	0	0	0	0	0	0	0	0	0	0	0	0	0	0	0	0	0	0	0	0	0	0	0	0	0	0	0	0	0	0	0	0	0	0	0	0	0	0	0	0	0	0	0	0	0	0	0	0	0
202e4c88f3c59e81e1add825d0d8adb4	0	0	0	0	0	0	0	0	0	0	0	0	0	0	0	0	0	0	0	0	0	0	0	0	0	0	0	0	0	0	0	0	0	0	0	0	0	0	0	0	0	0	0	0	0	0	0	0	0
2037b753aca0766aabe3d49cc3a4922b	0	0	0	0	0	0	0	0	0	0	0	0	0	0	0	0	0	0	0	0	0	0	0	0	0	0	0	0	0	0	0	0	0	0	0	0	0	0	0	0	0	0	0	0	0	0	0	0	0
2055d2edc7194f6420161d0548267a5a	0	0	0	0	0	0	0	0	0	0	0	0	0	0	0	0	0	0	0	0	0	0	0	0	0	0	0	0	0	0	0	0	0	0	0	0	0	0	0	0	0	0	0	0	0	0	0	0	0
205aac4e832c6fe319a5cb13d3a61db9	0	0	0	0	0	0	0	0	0	0	0	0	0	0	0	0	0	0	0	0	0	0	0	0	0	0	0	0	0	0	0	0	0	0	0	0	0	0	0	0	0	0	0	0	0	0	0	0	0
205b6f3b13a00899de60713d95310a3e	0	0	0	0	0	0	0	0	0	0	0	0	0	0	0	0	0	0	0	0	0	0	0	0	0	0	0	0	0	0	0	0	0	0	0	0	0	0	0	0	0	0	0	0	0	0	0	0	0
205eafda539f17dbfcaea87191bfc844	0	0	0	0	0	0	0	0	0	0	0	0	0	0	0	0	0	0	0	0	0	0	0	0	0	0	0	0	0	0	0	0	0	0	0	0	0	0	0	0	0	0	0	4126	0	0	0	0	0
2097ae53aed8200566292ad0bdb64c51	0	0	0	0	0	0	0	0	0	0	0	0	0	0	0	0	0	0	0	0	0	0	0	0	0	0	0	0	0	0	0	0	0	0	0	0	0	0	0	0	0	0	0	0	0	0	0	0	0
20cdd82005ae3544fed254f60babe9f0	0	0	0	0	0	0	0	0	0	0	0	0	0	0	0	0	0	0	0	0	0	0	0	0	0	0	0	0	0	0	0	0	0	0	0	0	0	0	0	0	0	0	0	0	0	0	0	0	0
2108be6b10d858371010d3bdfc767023	0	0	0	0	0	0	0	0	0	0	0	0	0	0	0	0	0	0	0	0	0	0	0	0	0	0	0	0	0	0	0	0	0	0	0	0	0	0	0	0	0	0	0	0	0	0	0	0	0
211163a749662baee4a5c03a849ab53d	0	0	0	0	0	0	0	0	0	0	0	0	0	0	0	0	0	0	0	0	0	0	0	0	0	0	0	0	0	0	0	0	0	0	0	0	0	0	0	0	0	0	0	0	0	0	0	0	0
21142e0067f8c84cde4401b6205bffac	0	0	0	0	0	0	0	0	0	0	0	0	0	0	0	0	0	0	0	0	0	0	0	0	0	0	0	0	0	0	0	0	0	0	0	0	0	0	0	0	0	0	0	0	0	0	0	0	0
211e10ea2b4a30c513ba8b49816d1204	0	0	0	0	0	0	0	0	0	0	0	0	0	0	0	0	0	0	0	0	0	0	0	0	0	0	0	0	0	0	0	0	0	0	0	0	0	0	0	0	0	0	0	0	0	0	0	0	0
217e4d83e33a98b05ddba10b84c4c8ab	0	0	0	0	0	0	0	0	0	0	0	0	0	0	0	0	0	0	0	0	0	0	0	0	0	0	0	0	0	0	0	0	0	0	0	0	0	0	0	0	0	0	0	0	0	0	0	0	0
218149618b1bfc2212234f822aa2f0c5	0	0	0	0	0	0	0	0	0	0	0	0	0	0	0	0	0	0	0	0	0	0	0	0	0	0	0	0	0	0	0	0	0	0	0	0	0	0	0	0	0	0	0	0	0	0	0	0	0
21e90f13a1589cbb119dda9944d1e49d	0	0	0	0	0	0	0	0	0	0	0	0	0	0	0	0	0	0	0	0	0	0	0	0	0	0	0	0	0	0	0	0	0	0	0	0	0	0	0	0	0	0	0	0	0	0	0	0	0
21f7a5e1e3f17d4ad3518ca8a991f5d8	0	0	0	0	0	0	0	0	0	0	0	0	0	0	0	0	0	0	0	0	0	0	0	0	0	0	0	0	0	0	0	0	0	0	0	0	0	0	0	0	0	0	0	0	0	0	0	0	0
2224a618b3bdcc036758ccc16c3532f2	0	0	0	0	0	0	0	0	0	0	0	0	0	0	0	0	0	0	0	0	0	0	0	0	0	0	0	0	0	0	0	0	0	0	0	0	0	0	0	0	443	0	0	0	0	0	0	0	0
22347b0892b280d2ecddea48e2183803	0	0	0	0	0	0	0	0	0	0	0	0	0	0	0	0	0	0	0	0	0	0	0	0	0	0	0	0	0	0	0	0	0	0	0	0	0	0	0	0	0	0	0	0	0	0	0	0	0
2239480679a7a123426de1e5777f03f2	0	0	0	0	0	0	0	0	0	0	0	0	0	0	0	0	0	0	0	0	0	0	0	0	0	0	0	0	0	0	0	0	0	0	0	0	0	0	0	0	0	0	0	0	0	0	0	0	0
22bb3556ea94db6cffc512b8688b07bc	0	0	0	0	0	0	0	0	0	0	0	0	0	0	0	0	0	0	0	0	0	0	0	0	0	0	0	0	0	0	0	0	0	0	0	0	0	0	0	0	0	0	0	0	0	0	0	0	0
22c7fa75de5c6c99cf6a9487ac73801e	0	0	0	0	0	0	0	0	0	0	0	0	0	0	0	0	0	0	0	0	0	0	0	0	0	0	0	0	0	0	0	0	0	0	0	0	0	0	0	0	0	0	0	0	0	0	0	0	0
2301ea92459806467424a58209fe6bc4	0	0	0	0	0	0	0	0	0	0	0	0	0	0	0	0	0	0	0	0	0	0	0	0	0	0	0	0	0	0	0	0	0	0	0	0	0	0	0	0	0	0	0	0	34	30	0	0	29
2326b75a044ab9f7a6311c1ca9bba0f7	0	0	0	0	0	0	0	0	0	0	0	0	0	0	0	0	0	0	0	0	0	0	0	0	64	0	0	0	0	0	0	0	0	0	0	0	0	0	0	0	0	0	0	0	0	0	0	0	0
2331ce0b670aef52269afd897f46e64b	0	0	0	0	0	0	0	0	0	0	0	0	0	0	0	0	0	0	0	0	0	0	0	0	0	0	0	0	0	0	0	0	0	0	0	0	0	0	0	0	0	88	0	0	20	0	0	0	0
2340af92de292449a15c31dec63174b4	0	0	0	0	0	0	0	0	0	0	0	0	0	0	0	0	0	0	0	0	0	0	0	0	0	0	0	0	0	0	0	0	0	0	0	0	0	0	0	0	0	0	0	0	0	0	0	0	0
235f7452c5db47d23c0d1bdb01d7c20d	0	0	0	0	0	0	0	0	0	0	0	0	0	0	0	0	0	0	0	0	0	0	0	0	0	0	0	0	0	0	0	0	0	0	0	0	0	0	0	0	0	0	0	0	0	0	0	0	0
236b9512346e287bd5e23a29c12cbf08	0	0	0	0	0	0	0	0	0	0	0	0	0	0	0	0	0	0	0	0	0	0	0	0	0	0	0	0	0	0	0	0	0	0	0	0	0	0	0	0	0	0	0	0	0	0	0	0	0
236f178a8640bcf59b614e69f3fe22fc	0	0	0	0	0	0	0	0	0	0	0	0	0	0	0	0	0	0	0	0	0	0	0	0	18	0	0	0	0	0	0	0	0	0	0	0	0	0	0	0	0	0	0	0	0	0	0	0	0
237538b81026d3322dc5fdcd5104a2d3	0	0	0	0	0	0	0	0	0	0	0	0	0	0	0	0	0	0	0	0	0	0	0	0	0	0	0	0	0	0	0	0	0	0	0	0	0	0	0	0	0	0	0	0	0	0	0	0	0
239042f8c616a79346637d7d810170e6	0	0	0	0	0	0	0	0	0	0	0	0	0	0	0	0	0	0	0	0	0	0	0	0	0	0	0	0	0	0	0	0	0	0	0	0	0	0	0	0	0	0	0	0	0	0	0	0	0
2403a65e658253b997ae0c2eab8646fa	0	0	0	0	0	0	0	0	0	0	0	0	0	0	0	0	0	0	0	0	0	0	0	0	0	0	0	0	0	0	0	0	0	0	0	0	0	0	0	0	0	0	0	0	0	0	0	0	0
24163a1efc76e04f44b4c2fc33f47116	0	0	0	0	0	0	0	0	0	0	0	0	0	0	0	0	0	0	0	0	0	0	0	0	0	0	0	0	0	0	0	0	0	0	0	0	0	0	0	0	0	0	0	0	0	0	0	0	0
24859d5f0cc17a50fb0472c63f85a618	0	0	0	0	0	0	0	0	0	0	0	0	0	0	0	0	0	0	0	0	0	103	0	0	0	0	0	0	0	0	0	0	0	0	0	0	0	0	0	0	0	0	0	0	0	0	0	0	0
248743a7de924923dc8fd39c5ad84448	0	0	0	0	0	0	0	0	0	0	0	0	0	0	0	0	0	0	0	0	0	0	0	0	0	0	0	0	0	0	0	0	0	0	0	0	0	0	0	0	0	0	0	0	0	0	0	0	0
248a4506c246312ed14c019cdf468708	0	0	0	0	0	0	0	0	0	0	0	0	0	0	0	0	0	0	0	0	0	0	0	0	0	0	0	0	0	0	0	0	0	0	0	0	0	0	0	0	0	0	0	0	0	0	0	0	0
248bece54dee1b88fbfae7e75c5ad554	0	0	0	0	0	0	0	0	0	0	0	0	0	0	0	0	0	0	0	0	0	0	0	0	0	0	0	0	0	0	0	0	0	0	0	0	0	0	0	0	0	0	0	0	0	0	0	0	0
24a2a2686f078e74ac77e7cde07ab72f	0	0	0	0	0	0	0	0	0	0	0	0	0	0	0	0	0	0	0	0	0	0	0	0	0	0	0	0	0	0	0	0	0	0	0	0	0	0	0	0	0	0	0	0	0	0	0	0	0
24be6d2d1bafd8483c589ca945ea0cfa	0	0	0	0	0	0	0	0	0	0	0	0	0	0	0	0	0	0	0	0	0	0	0	0	0	0	0	0	0	0	0	0	0	0	0	0	0	0	0	0	0	0	0	0	0	0	0	0	0
24eb858aab4d136b9e3d0e2007677234	0	0	0	0	0	0	0	0	0	0	0	0	0	0	0	0	0	0	0	0	0	0	0	0	0	0	0	0	0	0	0	0	0	0	0	0	0	0	0	0	0	0	0	0	0	0	0	0	0
24f6f1d238cfc016aaf7ac943ec1bf15	0	0	0	0	0	0	0	0	0	0	0	0	0	0	0	0	0	0	0	0	0	0	0	0	0	0	0	0	0	0	0	0	0	0	0	0	0	0	0	0	0	0	0	0	0	0	0	0	0
25027f1652ceafd90d670d168141cefb	0	0	0	0	0	0	0	0	0	0	0	0	0	0	0	0	0	0	0	0	0	0	0	0	0	0	0	0	0	0	0	0	0	0	0	0	0	0	0	0	10	0	0	0	0	0	0	0	0
25063a2a041993f2453e01cc142ac210	0	0	0	0	0	0	0	0	0	0	0	0	0	0	0	0	0	0	0	0	0	0	0	0	0	0	0	0	0	0	0	0	0	0	0	0	0	0	0	0	0	0	0	0	0	0	0	0	0
254fb3d548b0f98d805ca8b078955f68	0	0	0	0	0	0	0	0	0	0	0	0	0	0	0	0	0	0	0	0	0	0	0	0	0	0	0	0	0	0	0	0	0	0	0	0	0	0	0	0	0	0	0	0	0	0	0	0	0
255e04894f440db0832c57dd6d7feb12	0	0	0	0	0	0	0	0	0	0	0	0	0	0	0	0	0	0	0	0	0	0	0	0	0	0	0	0	0	0	0	0	0	0	0	0	0	0	0	0	0	0	0	0	0	0	0	0	0
256b5c3a181698a75495320decc847ab	0	0	0	0	0	0	0	0	0	0	0	0	0	0	0	0	0	0	0	0	0	0	0	0	0	0	0	0	0	0	0	0	0	0	0	0	0	0	0	0	0	28	0	0	0	0	0	0	0
257f1b9165a8a56bb1d0f49626df0d45	0	0	0	0	0	0	0	0	0	0	0	0	0	0	0	0	0	0	0	0	0	0	0	0	0	0	0	0	0	0	0	0	0	0	0	0	0	0	0	0	0	0	0	0	0	0	0	0	0
2591e563911b711e8b55a34d5d4fec22	0	0	0	0	0	0	0	0	0	0	0	0	0	0	0	0	0	0	0	0	0	0	0	0	0	0	0	0	0	0	0	0	0	0	0	0	0	0	0	0	0	0	0	0	0	0	0	0	0
263cf930530184d369791b69f95c611c	0	0	0	0	0	0	0	0	0	0	0	0	0	0	0	0	0	0	0	0	0	0	0	0	0	0	0	0	0	0	0	0	0	0	0	0	0	0	0	0	0	0	0	0	0	0	0	0	0
2657e1da69719538a95d14d79220daaf	0	0	0	0	0	0	0	0	0	0	0	0	0	0	0	0	0	0	0	0	0	0	0	0	0	0	0	0	0	0	0	0	0	0	0	0	0	0	0	0	0	0	0	0	0	0	0	0	0
26a8363e8eb3047598f8a0dc1b2b6bc1	0	0	0	0	0	0	0	0	0	0	0	0	0	0	0	0	0	0	0	0	0	0	0	0	0	0	0	0	0	0	0	0	0	0	0	0	0	0	0	0	0	0	0	0	0	0	0	0	0
26cfdb2bcbd3a64a84e9b237d94a97eb	0	0	0	0	0	0	0	0	0	0	0	0	0	0	0	0	0	0	0	0	0	0	0	0	3	0	0	0	0	0	0	0	0	0	0	0	0	0	0	0	0	0	0	0	0	0	0	0	0
26f6569953ddb05974abee124cc8a425	0	0	0	0	0	0	0	0	0	0	0	0	0	0	0	0	0	0	0	0	0	0	0	0	0	0	0	0	0	0	0	126	0	0	0	0	0	0	0	0	0	0	0	0	0	0	0	0	0
26f6b820a4108c5f5618531913dd743c	0	0	0	0	0	14	0	0	0	0	0	0	0	0	0	0	0	0	0	0	5	28	0	532	2278	88	1861	49	181	0	0	0	10	0	8	0	0	2	0	0	0	0	0	0	0	0	0	0	0
26f8acb3a78ec914f374b228773f546f	0	0	0	0	0	0	0	0	0	0	0	0	0	0	0	0	0	0	0	0	0	0	0	0	0	0	0	0	0	0	0	0	0	0	0	0	0	0	0	0	0	0	0	0	0	0	0	0	0
26f954e4078eac2f652c8ccc0b766dac	0	0	0	0	0	0	0	0	0	0	0	0	0	0	0	0	0	0	0	0	0	0	0	0	0	0	0	0	0	0	0	0	0	0	0	0	0	0	0	0	0	0	0	0	0	0	0	0	0
270508466bfa1124a0489c2039dee4e7	0	0	0	0	0	0	0	0	0	0	0	0	0	0	0	0	0	0	0	0	0	0	0	0	0	0	0	0	0	0	0	0	0	0	0	0	0	0	0	0	0	0	0	0	13	0	0	0	0
270ca5b0b3ff6fee277bb57ae045326a	0	0	0	0	0	0	0	0	0	0	0	0	0	0	0	0	0	0	0	0	0	0	0	0	0	0	0	0	0	0	0	0	0	0	0	0	0	0	0	0	0	0	0	0	0	0	0	0	0
272d38e465665f11be180bca751ebb48	0	0	0	0	0	0	0	0	0	0	0	0	0	0	0	0	0	0	0	0	0	0	0	0	0	0	0	0	0	0	0	0	0	0	0	0	0	0	0	0	0	0	0	0	0	0	0	0	0
272fbafcc3bbe408869e6688fa243757	0	0	0	0	0	0	0	0	0	0	0	0	0	0	0	0	0	0	0	0	0	0	0	0	0	0	0	0	0	0	0	0	0	0	0	0	0	0	0	0	0	0	0	0	0	0	0	0	0
27621d702421aad63f4d60a7f8f2e780	0	0	0	0	0	0	0	0	0	0	0	0	0	0	0	0	0	0	0	0	0	0	0	0	0	0	0	0	0	0	0	0	0	0	0	0	0	0	0	0	0	0	0	0	0	0	55	0	0
2782095e4ef0ffd6e1d14ad4490b54dc	0	0	0	0	0	0	0	0	0	0	0	0	0	0	0	0	0	0	0	0	0	0	0	0	0	0	0	0	0	0	0	0	0	0	0	0	0	0	0	0	0	0	0	0	0	0	0	0	0
27931ab77791d02a1b44bf16021622a5	0	0	0	0	0	0	0	0	0	0	0	0	0	0	0	0	0	0	0	0	0	0	0	0	0	0	0	0	0	0	0	0	0	0	0	0	0	0	0	0	0	0	0	0	0	0	0	0	0
279c5de1fec6c8ce36a01c1d097b7748	0	0	0	0	0	0	0	0	0	0	0	0	0	0	0	0	0	0	0	0	0	0	0	0	0	0	0	0	0	0	0	0	0	0	0	0	0	0	0	0	0	0	0	0	0	0	0	0	0
2816a84c5329d49050e8f88b46d71505	0	0	0	0	0	0	0	0	0	0	0	0	0	0	0	0	0	0	0	0	0	0	0	0	0	0	0	0	0	0	0	0	0	0	0	0	0	0	0	0	0	0	0	0	0	0	0	0	0
2829d95d84c843d0f8676d628a5ffdbc	0	0	0	0	0	0	0	0	0	0	0	0	0	0	0	0	0	0	0	0	0	0	0	0	0	0	0	0	0	0	0	0	0	0	0	0	0	0	0	0	0	0	0	0	0	0	0	0	0
2885ed125983204fd2c8249eb8995928	0	0	0	0	0	0	0	0	0	0	0	0	0	0	0	0	0	0	0	0	0	0	0	0	0	0	0	0	0	0	0	0	0	0	0	0	0	0	0	0	0	0	0	0	0	0	0	0	0
289434417c67ab90d6a1c88dbfd9e568	0	0	0	0	0	0	0	0	0	0	0	0	0	0	0	0	0	0	0	0	0	0	0	0	0	0	0	0	0	0	0	0	0	0	0	0	0	0	0	0	0	0	0	0	0	0	0	0	0
28c6be83f5035c3c01c179691b835ab4	0	0	0	0	0	0	0	0	0	0	0	0	0	0	0	0	0	0	0	0	0	0	0	0	0	0	0	0	0	0	0	0	0	0	0	0	0	0	0	0	0	0	0	0	0	0	0	0	0
291388fd98b26288f98196573a8dff93	0	0	0	0	0	0	0	0	0	0	0	0	0	0	0	0	0	0	0	0	0	0	0	0	0	0	0	0	0	0	0	0	0	0	0	0	0	0	0	0	0	0	0	0	0	0	0	0	0
29554cd327acf0263ab66c946c450270	0	0	0	0	0	0	0	0	0	0	0	0	0	0	0	0	0	0	0	0	0	0	0	0	0	0	0	0	0	0	0	0	0	0	0	0	0	0	0	0	0	0	0	0	0	0	0	0	0
2956d5518ffc1de6bd0ecaab8ec3febf	0	0	0	0	0	0	0	0	0	0	0	0	0	0	0	0	0	0	0	0	0	0	0	0	0	0	0	0	0	0	0	0	0	0	0	0	0	0	0	0	0	0	0	0	0	0	0	0	0
296db54556a4ff7472d191e4abf41357	0	0	0	0	0	0	0	0	0	0	0	0	0	0	0	0	0	0	0	0	0	0	0	0	0	0	0	0	0	0	0	2	0	0	0	0	0	0	0	0	0	0	0	0	0	0	0	0	0
29b6e95e9278f0481e0a5d1a2f18320f	0	0	0	0	0	0	0	0	0	0	0	0	0	0	0	0	0	0	0	0	0	0	0	0	0	0	0	0	0	0	0	0	0	0	0	0	0	0	0	0	0	0	0	0	0	0	0	0	0
29d7001d17079b3b47309472313b4337	185	0	0	0	0	0	127	0	1874	0	0	0	0	0	0	0	0	1032	880	0	0	0	0	0	215	0	0	0	0	0	0	0	0	0	0	0	0	0	0	0	0	0	0	0	0	0	0	0	0
29dc4b58289568975857a63fa78769ae	0	0	0	0	0	0	0	0	0	0	0	0	0	0	0	0	0	0	0	0	0	0	0	0	0	0	0	0	0	0	0	0	0	0	0	0	0	0	0	0	0	0	0	0	0	0	0	0	0
2a1994178f2e4452d844451a9be1d175	0	0	0	0	0	0	0	0	0	0	0	0	0	0	0	0	0	0	0	0	0	0	0	0	0	0	0	0	0	0	0	0	0	0	0	0	0	0	0	0	0	0	0	0	0	0	0	0	0
2a2fa48d86071cb58ae320be35b933fd	0	0	0	0	0	0	0	0	0	0	0	0	0	0	0	0	0	0	0	0	0	0	0	0	0	0	0	0	0	0	0	0	0	0	0	0	0	0	0	0	0	0	0	0	0	0	0	0	0
2a41c40f6a74c2d6e93e8565b52776d7	0	0	0	0	0	0	0	0	0	0	0	0	0	0	0	0	0	0	0	0	0	0	0	0	0	0	0	0	0	0	0	0	0	0	0	0	0	0	0	0	0	0	0	0	0	0	0	0	0
2a5e41b2d8092e1f6f5b3c1de89d3701	0	0	0	0	0	0	0	0	0	0	0	0	0	0	0	0	0	0	0	0	0	0	0	0	0	0	0	0	0	0	0	0	0	0	0	0	0	0	0	0	0	0	0	0	0	0	0	0	0
2a7d2e2f7a63c557899e95acc380bee5	0	0	0	0	0	0	0	0	0	0	0	0	0	0	0	0	0	0	0	0	0	0	0	0	0	0	0	0	0	0	0	0	0	0	0	0	0	0	0	0	0	0	0	0	0	0	0	0	0
2a879db56d662657c69227d640d67544	0	0	0	0	0	0	0	0	0	0	0	0	0	0	0	0	0	0	0	0	0	0	0	0	0	0	0	0	0	0	0	0	0	0	0	0	0	0	0	0	0	0	0	0	0	0	0	0	0
2adc8ee9cbbffb94703239328b5b4c56	0	0	0	0	0	0	0	0	0	0	0	0	0	0	0	0	0	0	0	0	0	0	0	0	0	0	0	0	0	0	0	0	0	0	0	0	0	0	0	0	0	0	0	0	0	0	0	0	0
2ae747eb15b347ce0b67edd51864d4c4	0	0	0	0	0	0	0	0	0	0	0	0	0	0	0	0	0	0	0	0	0	0	0	0	0	0	0	0	0	0	0	0	0	0	0	0	0	0	0	0	0	0	0	0	0	0	0	0	0
2afb0df34ad46ff16d606ae5e37fd5c0	0	0	0	0	0	0	0	0	0	0	0	0	0	0	0	0	0	0	0	0	0	0	0	0	0	0	0	0	0	0	0	0	0	0	0	0	0	0	0	0	0	0	0	0	0	0	0	0	0
2b0042db478a480a82d2dc9b2e426d81	0	0	0	0	0	0	0	0	0	0	0	0	0	0	0	0	0	0	0	0	0	0	0	0	0	0	0	0	0	0	0	0	0	0	0	0	0	0	0	0	0	0	0	0	0	0	0	0	0
2b01a1194dd68f4cac5b6bf8a79b695f	0	0	0	0	0	0	0	0	0	0	0	0	0	0	0	0	0	0	0	0	0	0	0	0	0	0	0	0	0	0	0	0	0	0	0	0	0	0	0	0	0	0	0	0	0	0	0	0	0
2b64c70d5946634612a49b44d021fca0	0	0	0	0	0	0	0	0	0	0	0	0	0	0	0	0	0	0	0	0	0	0	0	0	0	0	0	0	0	0	0	0	0	0	0	0	0	0	0	0	0	0	0	0	0	0	0	0	0
2b8b860661e59cbc3efc9ff86ed99fdc	0	0	0	0	0	0	0	0	0	0	0	0	0	0	0	0	0	0	0	0	0	0	0	0	0	0	0	0	0	0	0	0	0	0	0	0	0	0	0	0	0	0	0	0	0	0	0	0	0
2bed26cb60836e8cbc9213024097ec42	0	0	0	0	0	0	0	0	0	0	0	0	0	0	0	0	0	0	0	0	0	0	0	0	0	0	0	0	0	0	0	0	0	0	0	0	0	0	0	0	0	0	0	0	0	0	0	0	0
2c2e8e99aac92b170eef89e54f2ad33e	0	0	0	0	0	0	0	0	0	0	0	0	0	0	0	0	0	0	0	0	0	0	0	0	0	0	0	0	0	0	0	0	0	0	0	0	0	0	0	0	0	0	0	0	0	0	0	0	0
2c3075b4eeb02770d7286523c257e1ac	0	0	0	0	0	0	0	0	0	0	0	0	0	0	0	0	0	0	0	0	0	0	0	0	0	0	0	0	0	0	0	0	0	0	0	0	0	0	0	0	0	0	0	0	0	0	0	0	0
2c9e8904c92eb9323b3c63d44ccca79c	0	0	0	0	0	0	0	0	0	0	0	0	0	0	0	0	0	0	0	0	0	0	0	0	0	0	0	0	0	0	0	0	0	0	0	0	0	0	0	0	0	0	0	0	0	0	0	0	0
2cba8140aaedbaaaa5cb214589cad7e6	0	0	0	0	0	0	0	0	0	0	0	0	0	0	0	0	0	0	0	0	0	0	0	0	0	0	0	0	0	0	0	0	0	0	0	0	0	0	0	0	0	0	0	0	0	0	0	0	0
2cc6756634ece215cb65eeddb1bddf1a	0	0	0	0	0	0	0	0	0	0	0	0	0	0	0	0	0	0	0	0	0	0	0	0	0	0	0	0	0	0	0	0	0	0	0	0	0	0	0	176	0	0	0	0	0	0	0	0	0
2ce8555acc69d9b921fed6825a4625b1	0	0	0	0	0	0	0	0	0	0	0	0	0	0	0	0	0	0	0	0	0	0	0	0	0	0	0	0	0	0	0	0	0	0	0	0	0	0	0	0	0	0	0	0	0	0	0	0	0
2d04adb826aaeb8da8886cefa8997be3	0	0	0	0	0	0	0	0	0	0	0	0	0	0	0	0	0	0	0	0	0	0	0	0	0	0	0	0	0	0	0	0	0	0	0	0	0	0	0	0	0	0	0	0	0	0	0	0	0
2d07ad6c921cd1a0aeca207c88e1da6d	0	0	0	0	0	0	0	0	0	0	0	0	0	0	0	0	0	0	0	0	0	0	0	0	0	0	0	0	0	0	0	0	0	0	0	0	0	0	0	0	0	0	0	0	0	0	0	0	0
2d1e34d754d9c44e933627d2f0d12ec8	0	0	0	0	0	0	0	0	0	0	0	0	0	0	0	0	0	0	0	0	0	0	0	0	0	0	0	0	0	0	0	0	0	0	0	0	0	0	0	0	0	0	0	0	0	0	0	0	0
2d1f2157d9701e98ed561343293fee5d	0	0	0	0	0	0	0	0	0	0	0	0	0	0	0	0	0	0	0	0	0	0	0	0	0	0	0	0	0	0	0	0	0	0	0	0	0	0	0	0	0	0	0	0	0	0	0	0	0
2d8c4d44ab9ae176e7d3f8fad194d7d3	0	0	0	0	0	0	0	0	0	0	0	0	0	0	0	0	0	0	0	0	0	0	0	0	0	0	0	0	0	0	0	0	0	0	0	0	0	0	0	0	0	0	0	0	0	0	0	0	0
2d9368fe12c5bf8a4b7e9bb36cb5f08a	0	0	0	0	0	0	0	0	0	0	0	0	0	0	0	0	0	0	0	0	0	0	0	0	0	0	0	0	0	0	0	0	0	0	0	0	0	0	0	0	0	0	0	0	0	0	0	0	0
2dd3d394b3b5e87aa61f24b2ba5cd921	0	0	0	0	0	0	0	0	0	0	0	0	0	0	0	0	0	0	0	0	0	0	0	0	0	0	0	0	0	0	0	0	0	0	0	0	0	0	0	0	0	0	0	0	0	0	0	0	0
2df60b1f547c95f5432b5dd2cca36043	0	0	0	0	0	0	0	0	0	0	0	0	0	0	0	0	0	0	0	0	0	0	0	0	0	0	0	0	0	0	0	0	0	0	0	0	0	0	0	0	0	0	0	0	0	0	0	0	0
2e532d603dbac2088fdcc5b0956e3f46	0	0	0	0	0	0	0	0	0	0	0	0	0	0	0	0	0	0	0	0	0	0	0	0	0	0	0	0	0	0	0	0	0	0	0	0	0	0	0	0	0	0	0	0	0	0	0	0	0
2ed8c4b919da147af1e0de07630cab72	0	0	0	0	0	0	0	0	0	0	0	0	0	0	0	0	0	0	0	0	0	0	0	0	0	0	0	0	0	0	0	0	0	0	0	0	0	0	0	0	0	0	0	0	0	0	0	0	0
2eeb81f40abd59c599117f4a9e0c97c4	4330	0	0	0	168	156	2357	0	878	476	1618	30	0	186	2857	55	0	2197	2204	374	345	0	53	1944	9264	0	247	113	1629	85	2402	54	286	51	155	51	1623	3085	791	1202	859	541	157	1990	0	1240	612	1227	0
2f32d75ae6940276bdeb2772cff32e90	0	0	0	0	0	0	0	0	0	66	0	0	0	0	0	0	0	0	0	0	0	0	0	0	0	0	0	0	0	0	0	0	0	0	0	0	0	0	0	0	0	0	0	0	0	0	0	0	0
2f7c77f93190145a87fb9f7be2ea4542	0	0	0	0	0	0	0	0	0	0	0	0	0	0	0	0	0	0	0	0	0	0	0	0	0	0	0	0	0	0	0	0	0	0	0	0	0	0	0	0	0	0	0	0	0	0	0	0	0
2f826544813e316edcaada6a2ce95c51	0	0	0	0	0	0	0	0	0	0	0	0	0	0	0	0	0	0	0	0	0	0	0	0	0	0	0	0	0	0	0	0	0	0	0	0	0	0	0	0	0	0	0	0	0	0	0	0	0
2fae09aaa5146d7f8542a32d7d5ed492	0	0	0	0	0	0	0	0	0	0	0	0	0	0	0	0	0	0	0	0	0	0	0	0	0	0	0	0	0	0	0	0	0	0	0	0	0	0	0	0	0	0	0	0	0	0	0	0	0
2fc99a790141b8c44f5e84193c972e98	0	0	0	0	0	0	0	0	0	0	0	0	0	0	0	0	0	0	0	0	0	0	0	0	0	0	0	0	0	0	0	0	0	0	0	0	0	0	0	0	0	0	0	0	0	0	0	0	0
2fd800f279eb6824d2305513bfd2d5d4	0	0	0	0	0	0	0	0	0	0	0	0	0	0	0	0	0	0	0	0	0	0	0	0	0	0	0	0	0	0	0	0	0	0	0	0	0	0	0	0	0	0	0	0	0	0	0	0	0
2fecd6812c3f71ce9fc7e03c3be3e60c	0	0	0	0	0	0	0	0	0	0	0	0	0	0	0	0	0	0	0	0	0	0	0	0	0	0	0	0	0	0	0	0	0	0	0	0	0	0	0	0	0	0	0	0	0	0	0	0	0
301d338f26f5adbbed063c9f7aab5094	0	0	0	0	0	0	0	0	0	0	0	0	0	0	0	0	0	0	0	0	0	0	0	0	0	0	0	0	0	0	0	0	0	0	0	0	0	0	0	0	0	0	0	0	0	0	0	0	0
304bc6d4877d76d309a8c0b52d364e03	0	0	0	0	0	0	0	0	0	0	0	0	0	0	0	0	0	0	0	0	0	0	0	0	0	0	0	0	0	0	0	0	0	0	0	0	0	0	0	0	0	0	0	0	0	0	0	0	0
30665eac0fbb6bb3494c89830be1dd62	0	0	0	0	0	0	0	0	0	0	0	0	0	0	0	0	0	0	0	0	0	0	0	0	0	0	0	0	0	0	0	0	0	0	0	0	0	0	0	0	0	0	0	0	0	0	0	0	0
306f99f78aa605299cfe91ba40ea7b8f	0	0	0	0	0	0	0	0	0	0	0	0	0	0	0	0	0	0	0	0	0	0	0	0	0	0	0	0	0	0	0	0	0	0	0	0	0	0	0	0	0	0	0	0	0	0	0	0	0
3097c0ac8c66f7ff5b4fef2a1fe7e6d8	0	2589	0	155	0	805	0	0	0	0	3794	0	0	0	0	0	440	0	0	712	0	1614	0	0	0	0	0	450	0	0	0	0	780	0	0	276	3834	0	0	5328	0	0	0	0	3452	0	3322	0	0
309c3439e4dfd701aeff2dc145785fb2	0	0	0	0	0	0	0	0	0	0	0	0	0	0	0	0	0	0	0	0	0	0	0	0	0	0	0	0	0	0	0	0	0	0	0	0	0	0	0	0	35	0	0	0	0	0	15	0	0
30c692781ddb93a0289486b3605bf929	0	0	0	0	0	0	0	0	0	0	0	0	0	0	0	0	0	0	0	61	0	0	0	0	0	0	0	0	0	0	0	0	0	0	0	0	0	0	0	0	0	0	0	0	0	0	0	0	0
30ce6ad7d764ba3b3b2dbc3aa04b0fd6	0	0	0	0	0	0	0	0	0	0	0	0	0	0	0	0	0	0	0	0	0	0	0	0	0	0	0	0	0	0	0	0	0	0	0	0	0	0	0	0	0	0	0	0	0	0	0	0	0
30d30c97c4aedd9015f3f0b9e4a3a0e4	0	0	0	0	0	0	0	0	0	0	0	0	0	0	0	0	0	0	0	0	0	0	0	0	0	0	0	0	0	0	0	0	0	0	0	0	0	0	0	0	0	0	0	0	0	0	0	0	0
3119eff0601defb4933e380db01cf472	0	0	0	0	0	0	0	0	0	0	0	0	0	0	0	0	0	0	0	0	0	0	0	0	0	0	0	0	0	0	0	0	0	0	0	0	0	0	0	0	0	0	0	0	0	0	0	0	0
312574f9afff944de3d4dd7c8f516bf4	0	0	0	0	0	0	0	0	0	0	0	0	0	0	0	0	0	0	0	0	0	0	0	0	0	0	0	0	463	0	0	0	0	0	0	0	0	0	0	0	0	0	0	0	0	0	0	0	0
3134c14136f8b25c3a2a239219c962d7	0	0	0	0	0	0	0	0	0	0	0	0	0	0	0	0	0	0	0	0	0	0	0	0	0	0	0	0	0	0	0	0	0	0	0	0	0	0	0	0	0	0	0	0	0	0	0	0	0
314d491e71065edef21d369d4e4b3d96	0	0	0	0	0	0	0	0	0	0	0	0	0	0	0	0	0	0	0	0	0	0	0	0	0	0	0	0	0	0	0	0	0	0	0	0	0	0	0	0	0	0	0	0	0	0	0	0	0
315ad0258a04c80ba8acdf80d7bc7321	0	0	0	0	0	0	0	0	0	0	0	0	0	0	0	0	0	0	0	0	0	0	0	0	0	0	0	0	0	0	0	0	0	0	0	0	0	0	0	0	0	0	0	0	0	0	0	0	0
31664bc943bdd9835a481e751926188b	0	0	0	0	0	0	0	0	0	0	0	0	0	0	0	0	0	0	0	0	0	0	0	0	0	0	0	0	0	0	0	0	0	0	0	0	0	0	0	0	0	0	0	0	0	0	0	0	0
316dd7e572ddfa4432b855ff6672457d	0	0	0	0	0	0	0	0	0	0	0	0	0	0	0	0	0	0	0	0	0	0	0	0	0	0	0	0	0	0	0	0	0	0	0	0	0	0	0	0	0	0	0	0	0	0	0	0	0
31ccbdfad4d8b4c24fc959db6d2bc6ca	0	0	0	0	0	0	0	0	0	0	0	0	0	0	0	0	0	0	0	0	0	0	0	0	0	0	0	0	0	0	0	0	0	0	0	0	0	0	0	0	0	0	0	0	0	0	0	0	0
31dc35d498b456d16cda78da8b589a78	0	0	0	0	0	0	0	0	0	0	0	0	0	0	0	0	0	0	0	0	0	0	0	0	0	0	0	0	0	0	0	0	0	0	0	0	0	0	0	0	0	0	0	0	0	0	0	0	0
31fde5618b5e2e29507769101753051b	0	0	0	0	0	0	0	0	0	0	0	0	0	0	0	0	0	0	0	0	0	0	0	0	0	0	0	0	0	0	0	0	0	0	0	0	0	0	0	0	0	0	0	0	0	0	0	0	0
3223e872dcbc1e7aa819acd738197642	0	0	0	13	0	0	0	0	0	3	0	0	0	0	0	0	0	0	0	0	0	0	0	0	0	0	0	0	0	0	0	0	0	0	0	0	0	0	0	0	0	0	0	0	0	0	0	0	0
323a4412e74a1942a0019202be163814	0	0	0	0	0	0	0	0	0	0	0	0	0	0	0	0	0	0	0	0	0	0	0	0	0	0	0	0	0	0	0	0	0	0	0	0	0	0	0	0	0	0	0	0	0	0	0	0	0
324f8437b7738c79c5dfd57dd40bd385	0	0	0	0	0	0	0	0	0	0	0	0	0	0	0	0	0	0	0	0	0	0	0	0	0	0	0	0	0	0	0	0	0	0	0	0	0	0	0	0	0	0	0	0	0	0	0	0	0
3264e09bff5943ac8835f6a96cd35f5b	0	0	0	0	0	0	0	0	0	0	0	0	0	0	0	0	0	0	0	0	0	0	0	0	0	0	0	0	0	0	0	0	0	0	0	0	0	0	0	0	0	0	0	0	0	0	0	0	0
327cf890dfef9e3ed81f9ad16282d1c6	0	0	0	0	0	0	0	0	0	0	0	0	516	0	0	0	0	0	0	0	0	0	0	0	0	0	0	0	0	0	0	0	0	0	0	0	0	0	0	0	0	0	0	0	0	685	0	0	0
328eda7f030845ac009f74e432650d28	0	0	0	0	0	0	0	0	0	0	0	0	0	0	0	0	0	0	0	0	0	0	0	0	0	0	0	0	0	0	0	0	0	0	0	0	0	0	0	0	0	0	0	0	0	0	0	0	0
32ad1e97658283ded2f9e9e8da7e75e9	0	0	0	0	0	0	0	0	0	12	0	0	0	0	0	0	0	0	0	0	0	0	0	0	0	0	0	0	0	0	0	0	0	0	0	0	0	0	0	0	0	0	0	0	0	0	0	0	0
32edcee6feba8ff7cb1856e4a8eb05aa	0	0	0	0	0	0	0	0	0	0	0	0	0	0	0	0	0	0	0	0	0	0	0	0	0	0	0	0	0	0	0	0	0	0	0	0	0	0	0	40	12	0	0	0	0	0	0	0	0
32ee35e559daf7268d6f7031ef3ae2fd	0	0	0	0	0	0	0	0	0	0	0	0	0	0	0	0	0	0	0	0	0	0	0	0	0	0	0	0	0	0	0	0	0	0	0	0	0	0	0	0	0	0	0	0	0	0	0	0	0
330b8143e88138fb878a4351df5a3c25	0	0	0	0	0	0	0	0	0	0	0	0	0	0	0	0	0	0	0	0	0	0	0	0	0	0	0	0	0	0	0	0	0	83	0	0	0	0	0	0	0	0	0	0	0	0	0	0	0
336d0f0da2ae1bdca8c22861603cbe9b	0	0	0	0	0	0	0	0	0	0	0	0	0	0	0	0	0	0	0	0	0	0	0	0	0	0	0	0	0	0	0	0	0	0	0	0	0	0	0	0	0	0	0	0	0	0	0	0	0
337a4b550753dd878e347074187dda3c	0	0	0	0	0	0	0	0	0	0	0	0	0	0	0	0	0	0	0	0	0	0	0	0	0	0	0	0	0	0	0	0	0	0	0	0	0	0	0	0	0	0	0	0	0	0	0	0	0
337d27921acefe96becf795128a40204	0	0	0	0	0	0	0	0	0	0	0	0	0	0	0	0	0	0	0	0	0	0	0	0	0	0	0	0	0	0	0	0	0	0	0	0	0	0	0	0	0	0	0	0	0	0	0	0	0
33d565d44fe4f245d7d434e743a7c006	0	0	0	0	0	0	0	0	0	0	0	0	0	0	0	0	0	0	0	0	0	0	0	0	0	0	0	0	0	0	0	0	0	0	0	0	0	0	0	0	0	0	0	0	0	0	0	0	0
33dedb5e66d46da75b75fc759ffbcace	0	0	0	0	0	0	0	0	0	0	0	0	0	0	0	0	0	0	0	0	0	0	0	0	0	0	0	0	0	0	0	0	0	0	0	0	0	0	0	0	0	0	0	0	0	0	0	0	0
3418647a1e7aa14a3f86e1688f5eca5a	0	0	0	0	0	0	0	0	0	0	0	0	0	0	0	0	0	0	0	0	0	0	0	0	0	0	0	0	0	0	0	0	0	0	0	0	0	0	0	0	0	0	0	0	0	0	0	0	0
348930a98895c5d1be3ae6d7006bb8c6	0	0	0	0	0	0	0	0	0	0	0	0	0	0	0	0	0	0	0	0	0	0	0	0	0	0	0	0	0	0	0	0	0	41	0	0	0	0	0	0	0	0	0	0	0	0	0	0	0
34aef716012591a0d3b3838dd4b0aeab	0	0	0	0	0	0	0	0	0	0	0	0	0	0	0	0	0	0	0	0	0	0	0	0	0	0	0	0	0	0	0	0	0	0	0	0	0	0	0	0	0	0	0	0	0	0	0	0	0
34dd9ecd76efe00539de8cf314af338a	0	0	0	0	0	0	0	0	0	0	0	0	0	0	0	0	0	0	0	0	0	0	0	0	0	0	0	0	0	0	0	0	0	0	0	0	0	0	0	0	0	0	0	0	0	0	0	0	0
34ee5568f27d3eaa7b4b77dcd54e7f07	0	0	0	0	0	0	0	0	0	0	0	0	0	0	0	0	0	0	0	0	0	0	0	0	0	0	0	0	0	0	0	0	0	0	0	0	0	0	0	0	0	0	0	0	0	0	0	0	0
34f2c6382bd4e4733024092d04d4ce14	0	0	0	0	0	0	0	0	0	0	0	0	0	0	0	0	0	0	0	0	0	0	0	0	0	0	0	0	0	0	0	0	0	0	0	0	0	0	0	0	0	0	0	0	0	0	0	0	0
3517ff897d859551b12f7193870ddf7f	0	0	0	0	0	0	0	0	0	0	0	0	0	0	0	0	0	0	0	0	0	0	0	0	0	0	0	0	0	0	0	0	0	0	0	0	0	0	0	0	0	0	0	0	0	0	0	0	0
35582f6bf0984b3a230fd31c10f2b156	0	0	0	0	0	0	0	0	0	0	0	0	0	0	0	0	0	0	0	0	0	0	0	0	0	0	0	0	0	0	0	0	0	0	0	0	0	0	0	0	0	0	0	0	0	0	0	0	0
3570b91209fd95746b69b63f7a08510b	0	0	0	0	0	0	0	0	0	0	0	0	0	0	0	0	0	0	0	0	0	0	0	0	0	0	0	0	0	0	0	0	0	0	0	0	0	0	0	0	0	0	0	0	0	0	0	0	0
359a5dc2389e0a322e59b82387fdbbd5	0	0	0	0	0	0	0	0	0	0	0	0	0	0	0	0	0	0	0	0	0	0	0	0	0	0	0	0	0	0	0	0	0	0	0	0	0	0	0	0	0	0	0	0	0	0	0	0	0
35c661315c26e4f5684c755a4e2b9f1f	0	0	0	0	0	0	0	0	0	0	0	0	0	0	0	0	0	0	0	0	0	0	0	0	0	0	0	0	0	0	0	0	0	0	0	0	0	0	0	0	0	0	0	0	0	0	0	0	0
35d89dc04f698b5d9794ff9d9c763632	0	0	0	0	0	0	0	0	0	0	0	0	0	0	0	0	0	0	0	0	0	0	0	0	0	0	0	0	0	0	0	0	0	0	0	0	0	0	0	0	0	0	0	0	0	0	0	0	0
3610f52245e370db8f195eab9f1aba87	0	0	0	0	0	0	0	0	0	0	0	0	0	0	0	0	0	0	0	0	0	0	0	0	0	0	0	0	0	0	0	0	0	0	0	0	0	0	0	0	0	0	0	0	0	0	0	0	0
3612f877d36795a681f7ceb67753b7e2	0	0	0	0	0	0	0	0	0	0	0	0	0	0	0	0	0	0	0	0	0	0	0	0	0	0	0	0	0	0	0	0	0	0	0	0	0	0	0	0	0	0	0	0	0	0	0	0	0
3642513b592522769253e8cef3f7c2dc	0	0	0	0	0	0	0	0	0	0	0	0	0	0	0	0	0	0	0	0	0	0	0	0	0	0	0	0	0	0	0	0	0	0	0	0	0	0	0	0	0	0	0	0	0	0	0	0	0
3665f2aee6d8c4d676f440c72d012bf4	0	0	0	0	0	0	0	0	0	0	0	0	0	0	0	0	0	0	0	0	0	0	0	0	0	0	0	0	0	0	0	0	0	0	0	0	0	0	0	0	0	0	0	0	0	0	0	0	0
3683a7b27ad8b643af28fda603c310bd	0	0	0	0	0	0	0	0	0	0	0	0	0	0	0	0	0	0	0	0	0	0	0	0	91	0	0	123	0	0	164	0	57	0	0	0	0	287	424	0	0	0	0	0	0	0	0	0	0
36941e69a93ae1a2d693086eae906fb2	0	0	0	0	0	0	0	0	0	0	0	0	0	0	0	0	0	0	0	0	0	0	0	0	0	0	0	0	0	0	0	0	0	0	0	0	0	0	0	0	0	0	0	0	0	0	0	0	0
369ef6bff6baa1dfa709c8d437687ce4	0	0	0	0	0	0	0	0	0	0	0	0	0	0	0	0	0	0	0	0	0	0	0	0	0	0	0	0	0	0	0	0	0	0	0	0	0	0	0	0	0	0	0	0	0	668	0	658	0
36c7d4be72fc5d4cacee417cf0f89158	0	0	0	0	0	0	0	0	0	0	0	0	0	0	0	0	0	0	0	0	0	0	0	0	0	0	0	0	0	0	0	0	0	0	0	0	0	0	0	0	0	0	0	0	0	0	0	0	0
36ef6692ffc1e84a956a681a61157868	0	0	0	0	0	0	0	0	0	0	0	0	0	0	0	0	0	0	836	0	0	0	0	0	0	0	0	0	0	0	0	0	0	0	0	0	0	703	0	0	0	0	0	0	0	0	0	0	0
36f86186f56c61ec08ec0873ffb43bde	0	0	0	0	0	0	0	0	0	0	0	0	0	0	0	0	0	0	0	0	0	0	0	0	0	0	0	0	0	0	0	0	0	0	0	0	0	0	0	0	0	0	0	0	0	0	0	0	0
3711a2e4beb4519d4a78389efd212e4c	0	0	0	0	0	0	0	0	0	0	0	0	0	0	0	0	0	0	0	0	0	0	0	0	0	0	0	0	0	0	977	0	0	0	0	0	0	0	0	0	0	0	0	0	0	0	0	0	0
375082934318b98009422bf5e495cbad	0	0	0	0	0	0	0	0	0	0	0	0	0	0	0	0	0	0	0	0	0	0	0	0	0	0	0	0	0	0	0	0	0	0	0	0	0	0	0	0	0	0	0	0	0	0	0	0	0
37818d5a9cb001cffc6bc6cb215cc9f6	0	0	0	0	0	0	0	0	0	0	0	0	0	0	0	0	0	0	0	0	0	0	0	0	0	0	0	0	0	0	0	0	0	0	0	0	0	0	0	0	0	0	0	0	0	0	0	0	0
37cc9dc2565983d5975d7cff7224e382	0	0	0	0	0	0	0	0	0	0	0	0	0	0	0	0	0	0	0	0	0	0	0	0	0	0	0	0	0	0	0	0	0	0	0	0	0	0	0	0	0	0	0	0	0	0	0	0	0
37fcd6999a5ad73be864e9bda42eaefe	0	0	0	0	0	0	0	0	0	0	0	0	0	0	0	0	0	0	0	0	0	0	0	0	0	0	0	0	0	0	0	0	0	0	0	0	0	0	0	0	0	0	0	0	0	0	0	0	0
380b535cf9a276088ede2f18a302b9a2	0	0	0	0	0	0	0	0	0	0	0	0	0	0	0	0	0	0	0	0	0	0	0	0	0	0	0	0	0	0	0	0	0	0	0	0	0	0	0	0	0	0	0	0	0	0	0	0	0
3844864c10228664107a373fa27c0668	0	0	0	0	0	0	0	0	0	0	0	0	0	0	0	0	0	0	0	0	0	0	0	0	0	0	0	0	0	0	0	0	0	0	0	0	0	0	0	0	0	0	0	0	0	0	0	0	0
38816434bb1cbc037c027f8e16855c12	0	0	0	0	0	0	0	0	0	0	0	0	0	0	0	0	0	0	0	0	0	0	0	0	0	0	0	0	0	0	0	0	0	0	0	0	0	0	0	0	0	0	0	0	0	0	0	0	0
38b1616a7794f47ec6f01510dec3b1b4	0	0	0	0	0	0	0	0	0	0	0	0	0	0	0	0	0	0	0	0	0	0	0	0	0	0	0	0	0	0	0	0	0	0	0	0	0	0	0	0	0	0	0	0	0	0	0	0	0
38e11f94c24ebf17d709da9994c4c5af	0	0	0	0	0	0	0	0	0	0	0	0	0	0	0	0	0	0	0	0	0	0	0	0	0	0	0	0	0	0	0	0	0	0	0	0	0	0	0	0	0	0	0	0	0	0	0	0	0
38f11454025f2c0cdc438e36c6bf8fa6	0	0	0	0	0	0	0	0	0	0	0	0	0	0	0	0	0	0	0	0	0	0	0	0	0	0	0	0	0	0	0	0	0	0	0	0	0	0	0	0	0	0	0	0	0	0	0	0	0
391eb0a04c17325e5083aa4e7a658a15	0	0	0	0	0	0	0	0	0	0	0	0	0	0	0	0	0	0	0	0	0	0	0	0	0	0	0	0	0	0	0	0	0	0	0	0	0	0	0	0	0	0	0	0	0	0	0	0	0
396c741e6f5601640a9130a135324e63	0	0	0	0	0	0	0	0	0	0	0	0	0	0	0	0	0	0	0	0	0	0	0	0	0	0	0	0	0	0	0	0	0	0	0	0	0	0	0	0	0	0	0	0	0	0	0	0	0
3995fceb004240b4c086171c350462d9	0	0	0	0	0	0	0	0	0	0	0	0	0	0	0	0	0	0	0	0	0	0	0	0	0	0	0	0	0	0	0	0	0	0	0	0	0	0	0	0	0	0	0	0	0	0	1497	0	0
39b3bda84a8d25f1b612f0e35fb2c18e	0	0	0	0	0	0	0	0	0	0	0	0	0	0	0	0	0	0	0	0	0	0	0	0	0	0	0	0	0	0	0	0	0	0	0	0	0	0	0	0	0	0	0	0	0	0	0	0	0
39be53171aa862901632f92c3c19382c	0	0	0	0	0	0	0	0	0	0	0	0	0	0	0	0	0	0	0	0	0	0	0	0	0	0	0	0	0	0	0	0	0	0	0	0	0	0	0	0	0	0	0	0	0	0	0	0	0
39c2ce1d8e983b40d99313ff464c9916	0	0	0	0	0	0	0	0	0	0	0	0	0	0	0	0	0	0	0	0	0	0	0	0	0	0	0	0	0	0	0	0	0	0	0	0	0	0	0	0	0	0	0	0	0	0	0	0	0
39c57d38e94eb8c499425a76553bcf61	0	0	0	0	0	0	0	0	0	0	0	0	0	0	0	0	0	0	0	0	0	0	0	0	0	0	0	0	0	0	0	0	0	0	0	0	0	0	0	0	0	0	0	0	0	0	0	0	0
39e2e5f6ac7f0f1f950b54c35f93aec9	0	0	0	0	0	0	0	0	0	0	0	0	0	0	0	0	0	0	0	0	0	0	0	0	0	0	0	0	0	0	0	0	0	0	0	0	0	0	0	0	0	0	0	0	0	0	0	0	0
3a57c9735c99cac181e5ff8a8ce922d3	0	0	0	0	0	0	0	0	0	0	0	0	0	0	0	0	0	0	0	0	0	0	0	0	0	0	0	0	0	0	0	0	0	0	0	0	0	0	0	0	0	0	0	0	0	0	0	0	0
3a909f75058ad43c9f0bac78bb0e9fbb	0	0	0	0	0	0	0	0	0	0	0	0	0	0	0	0	0	0	0	0	0	0	0	0	0	0	0	0	0	0	0	0	0	0	0	0	0	0	0	0	0	0	0	0	0	0	0	0	0
3a9b6ff25e21c8251d8c4851fe3023c4	0	0	0	0	0	0	0	0	0	0	0	0	0	0	0	0	0	0	0	0	0	0	0	0	0	0	0	0	0	0	0	0	0	0	0	0	0	0	0	0	0	0	0	0	0	0	0	0	0
3aa4f0467a70f98659a6ac869529eab0	0	0	0	0	0	0	0	0	0	0	0	0	0	0	0	0	0	0	0	0	0	0	0	0	0	0	0	0	0	0	0	0	0	0	0	0	0	0	0	0	0	0	0	0	0	0	0	0	0
3ab20fa7311e8c4bd61ffc5e84da289e	0	0	0	0	0	0	0	0	0	0	0	0	0	0	0	0	0	0	0	0	0	0	0	0	0	0	0	0	0	0	0	0	0	0	0	0	0	0	0	0	0	0	0	0	0	0	0	0	0
3ab2d1f4b1ace3db36eaebef9046641c	0	0	0	0	0	0	0	0	0	0	0	0	0	0	0	0	0	0	0	0	0	0	0	0	0	0	0	0	0	0	0	0	0	0	0	0	0	0	0	0	0	0	0	0	0	0	0	0	0
3ad187c4093715e103c32e40c2d5574d	0	0	0	0	0	0	0	0	0	0	0	0	0	0	0	0	0	0	0	0	0	0	0	0	0	0	0	0	0	0	0	0	0	0	0	0	0	0	0	0	0	0	0	0	0	0	0	0	0
3ae9f3db3d8d9b54ea7c6ddc74103a57	0	0	0	0	0	0	0	0	0	0	0	0	0	0	0	0	0	0	0	0	0	0	0	0	0	0	0	0	0	0	0	0	0	0	0	0	0	0	0	0	0	0	0	0	0	0	0	0	0
3b644b3d8b52f0a32d8e378f2b4195d2	0	0	0	0	0	0	0	0	0	0	0	0	0	0	0	0	0	0	0	0	0	0	0	0	0	0	0	0	0	0	0	0	0	0	0	0	0	0	0	0	0	0	0	0	0	0	0	0	0
3b7f3f7543538abb1b1249f26cfb40a3	0	0	0	0	0	0	0	0	0	0	0	0	0	0	0	0	0	0	0	0	0	0	0	0	0	0	0	0	0	0	0	0	0	0	0	0	0	0	0	0	0	0	0	0	0	0	0	0	0
3b954540010cc1502e94242490ee8b8e	0	0	0	0	0	0	0	0	0	0	0	0	0	0	0	0	0	0	0	0	0	0	0	0	0	0	0	0	0	0	0	0	0	0	0	0	0	0	0	0	0	0	0	0	0	0	0	0	0
3b9b9f20a2656d6c30750d898151ba26	0	0	0	0	0	0	0	0	0	0	0	0	0	0	0	0	0	0	0	0	0	0	0	0	0	0	0	0	0	0	0	0	0	0	0	0	0	0	0	0	0	0	0	0	0	0	0	0	0
3bcaf9a473715b36d4a8ca725d55d8fa	0	0	0	0	0	0	0	0	0	0	0	0	0	0	0	0	141	0	0	0	0	0	0	0	0	0	0	0	0	0	0	0	0	0	0	0	0	0	0	0	0	0	0	0	0	0	0	0	0
3bcd7bc49ddd57757619211adaecf70d	0	0	0	0	0	0	0	0	0	0	0	0	0	0	0	0	0	0	0	0	0	0	0	0	0	0	0	0	0	0	0	0	0	0	0	0	0	0	0	0	0	0	0	0	0	0	0	0	0
3bfe4ecd23f941b50e2c3a642829a20c	0	0	0	0	0	0	0	0	0	0	0	0	0	0	0	0	0	0	0	0	0	0	0	0	0	0	0	0	0	0	0	0	0	0	0	0	0	0	0	0	0	0	0	0	0	0	0	0	0
3c00c318ed0707e18f115de5de9b5aeb	0	0	0	0	0	0	0	0	0	0	0	0	0	0	0	0	0	0	0	0	0	0	0	0	0	0	0	0	0	0	0	0	0	0	0	0	0	0	0	0	0	0	0	0	22	0	0	0	26
3c31eac4a2e2d1e2c810955e03f64487	0	0	0	0	0	0	0	0	0	0	0	0	0	0	0	0	0	0	0	0	0	0	0	0	0	0	0	0	0	0	0	0	0	0	0	0	0	0	0	0	0	0	0	0	0	0	0	0	0
3c5082453fdb077aad3460a5f08ed4b6	0	0	0	0	0	0	0	0	0	0	0	0	0	0	0	0	0	0	0	0	0	0	0	0	0	0	0	0	0	0	0	0	0	0	0	0	0	0	0	0	0	0	0	0	0	0	0	0	0
3c644b5f48e8276a7e102e3bbe57380f	0	0	0	0	0	0	0	0	0	0	0	0	0	0	0	0	0	0	0	0	0	0	0	0	0	0	0	0	0	0	0	0	0	0	0	0	0	0	0	0	0	0	0	0	0	0	0	0	0
3c92faa702bd7a1200c3e76d367e0073	0	0	0	0	0	0	0	0	0	0	0	0	0	0	0	0	0	0	0	0	0	0	0	0	0	0	0	0	0	0	0	0	0	0	0	0	0	0	0	0	0	0	0	0	0	0	0	0	0
3c9a0961f7e2ca66237212dd28d1421a	0	0	0	0	0	0	0	0	0	0	0	0	0	0	0	0	0	0	0	0	0	0	0	0	0	0	0	0	0	0	0	0	0	0	0	0	0	0	0	0	0	0	0	0	0	0	0	0	0
3ca29b95c7ae406608fbe00446af09c5	0	0	0	0	0	0	0	0	0	0	0	0	0	0	0	0	0	0	0	0	0	0	0	0	0	0	0	0	0	0	0	0	0	0	0	0	0	0	0	0	0	0	0	0	1113	0	0	0	0
3ce0180bc1504d6609a14648fae1e208	0	0	0	0	0	0	0	0	0	0	0	0	0	0	0	0	0	0	0	0	0	0	0	0	0	0	0	0	0	0	0	0	0	0	0	0	0	0	0	0	0	0	0	0	0	0	0	0	0
3cf338f5e0caa2f132c7217ee7ed4f4f	0	0	0	0	0	0	0	0	0	0	0	0	0	0	0	0	0	0	0	0	0	0	0	0	0	0	0	0	0	0	0	0	0	0	0	0	0	0	0	0	0	0	0	0	0	0	0	0	0
3cfb4dd8732d41822957fcbdfad68c4d	0	0	0	0	0	0	0	0	0	0	0	0	0	0	0	0	0	0	0	0	0	0	0	0	0	0	0	0	0	0	0	0	0	0	0	0	0	0	0	0	9	0	0	0	0	0	0	0	0
3cfeb38eb2c233ec0fdd98f87744a709	0	0	0	0	0	0	0	0	0	0	0	0	0	0	0	0	0	0	0	0	0	0	0	0	0	0	0	0	0	0	0	0	0	0	0	0	0	0	0	0	0	0	0	0	0	0	0	0	0
3d26b8416e0ae5595dfba02486ab6572	0	0	0	0	0	0	0	0	0	0	0	0	0	0	0	0	0	0	0	0	0	0	0	0	0	0	0	0	0	0	0	0	0	0	0	0	0	0	0	0	0	0	0	0	0	0	0	0	0
3d2faf320e8e069837b49509431c038d	0	0	0	0	0	0	0	0	0	0	0	0	0	0	0	0	0	0	0	0	0	0	0	0	0	0	0	0	0	0	0	0	0	0	0	0	0	0	0	0	0	0	0	0	0	0	0	0	0
3d368a9b4d96d663d766236a30f9930d	0	0	0	0	0	0	0	0	0	0	0	0	0	0	0	0	0	0	0	0	0	0	0	0	0	0	0	0	0	0	0	0	0	0	0	0	0	0	0	0	0	0	0	0	0	0	0	0	0
3d6837139e4a4ff35697ec3e43c8dd8f	0	0	0	0	0	0	0	0	0	0	0	0	0	0	0	0	0	0	0	0	0	0	0	0	0	0	0	0	0	0	0	0	0	0	0	0	0	0	0	0	0	0	0	0	0	0	0	0	0
3d7d3a4cdaaf2958e86a65ad7ea0006a	0	0	0	0	0	0	0	0	0	0	0	0	0	0	0	0	0	0	0	0	0	0	0	0	0	0	0	0	0	0	0	0	0	0	0	0	0	0	0	0	0	0	0	0	0	0	0	0	0
3e116ab62ccf0de4d24c188bdea7676a	0	0	0	0	0	0	0	0	0	0	0	0	0	0	0	0	0	0	0	0	0	0	0	0	0	0	0	0	0	0	0	0	0	0	0	0	0	0	0	0	0	0	0	0	0	0	0	0	10
3e2204930e91776fc0c6beb9b3b2e548	0	0	0	0	0	88	0	0	0	0	260	0	0	0	0	0	35	2	0	36	0	0	0	0	0	0	0	190	0	5	0	0	0	14	0	195	0	0	0	0	0	0	0	0	300	0	4594	0	0
3e330d34a003f3ec1c94f2ad0d751b0f	0	0	0	0	0	0	0	0	0	0	0	0	0	0	0	0	0	0	0	0	0	0	0	0	0	0	0	0	0	0	0	0	0	0	0	0	0	0	0	0	0	0	0	0	0	0	0	0	0
3e365da623e64e5f4529d70c580e75cb	0	0	0	0	0	0	0	0	0	0	0	0	0	0	0	0	0	0	0	0	0	0	0	0	0	0	0	0	0	0	0	0	0	0	0	0	0	0	0	0	0	0	0	0	0	0	0	0	0
3e6d7acaaed070724d150f858869c902	0	0	0	0	0	0	0	0	0	0	0	0	0	0	0	0	0	0	0	0	0	0	0	0	0	0	0	0	0	0	0	0	0	0	0	0	0	0	0	0	0	0	0	0	0	0	0	0	0
3e74c11a00ada0b1f5a7aa3537e4d967	0	0	0	0	0	0	0	0	0	0	0	0	0	0	0	0	0	0	0	0	0	0	0	0	0	0	0	0	0	0	0	0	0	0	0	0	0	0	0	0	0	0	0	0	0	0	0	0	0
3e8621479870017f2208c897b178a9ef	0	0	0	0	0	0	0	0	0	0	0	0	0	0	0	0	0	0	0	0	0	0	0	0	0	0	0	0	0	0	0	0	0	0	0	0	0	0	0	0	0	0	0	0	0	0	0	0	0
3e99cdf3b01c0350dc01a6d82c4ba3e3	0	0	0	0	0	0	0	0	0	0	0	0	0	0	0	0	0	0	0	0	0	0	0	0	0	0	0	0	0	0	0	0	0	0	0	0	0	0	0	0	0	0	0	0	0	0	0	0	0
3ebe6b3fb54a8a895b834cd0f67b8c3c	0	0	0	0	0	0	0	0	0	0	0	0	0	0	0	0	0	0	0	0	0	0	0	0	0	0	0	0	0	0	0	0	0	0	0	0	0	0	0	0	0	0	0	0	0	0	0	0	0
3ed659e160de95b5e1c52a878c097489	0	0	0	0	0	0	0	0	0	0	0	0	0	0	0	0	0	0	0	0	0	0	0	0	0	0	0	0	0	0	0	0	0	0	0	0	0	0	0	0	84	32	0	0	0	0	39	0	43
3eec7067e9635de7076fb58f658aa9d0	0	0	0	0	0	0	0	0	0	0	0	0	0	0	0	0	0	0	0	0	0	0	0	0	0	0	0	0	0	0	0	0	0	0	0	0	0	0	0	0	0	0	0	0	0	0	0	0	0
3f3ee74e531046574a624b44f049736e	0	0	0	0	0	0	0	0	0	0	0	0	0	0	0	0	0	0	0	0	0	0	0	0	0	0	0	0	0	0	0	0	0	0	0	0	0	0	0	0	0	0	0	0	0	0	0	0	0
3f75d71778f7405c44c36d40284d2c5c	0	0	0	0	0	0	0	0	0	0	0	0	0	0	0	0	0	0	0	0	0	0	0	0	0	0	0	0	0	0	0	0	0	0	0	0	0	0	0	0	0	0	0	0	0	0	0	0	0
3fcd545e044fd271e17d9e129d810899	0	0	0	0	0	0	0	0	0	0	0	0	0	0	0	0	0	0	0	0	0	0	0	0	0	0	0	0	0	0	0	0	0	0	0	0	0	0	0	0	0	0	0	0	0	0	0	0	0
3fea3709508d777c2ac74c187c493147	0	0	0	0	0	0	0	0	0	0	0	0	0	0	0	0	0	0	0	0	0	0	0	0	0	0	0	0	0	0	0	0	0	0	0	0	0	0	0	0	0	0	0	0	0	0	0	0	0
40138b6b3dba07f597d685ac020cfd84	0	0	0	0	0	0	0	0	0	0	0	0	0	0	0	0	0	0	0	0	0	0	0	0	0	0	0	0	0	0	0	0	0	0	0	0	0	0	0	0	0	0	0	0	0	0	0	0	0
403eb87d70705f29f68a567644d5c32d	0	0	0	0	0	0	0	0	0	0	0	0	0	0	0	0	0	0	0	0	0	0	0	0	0	0	0	0	0	0	0	0	0	0	0	0	0	0	0	0	0	0	0	0	0	0	0	0	0
40764fdcc7f63294cf1583b16359b166	0	0	0	0	0	0	0	0	0	0	0	0	0	0	0	0	0	0	0	0	0	0	0	0	0	0	0	0	0	0	0	0	0	0	0	0	0	0	0	0	0	0	0	0	0	0	0	0	0
4086c1c10225832c1b89932a91da9280	0	0	0	0	0	0	0	0	0	0	0	0	0	0	0	0	0	0	0	0	0	0	0	0	0	0	0	0	0	0	0	0	0	0	0	0	0	0	0	0	0	0	0	0	0	0	0	0	0
408f3e79a207b9b41e37e4beb50dc27f	0	0	0	0	0	0	0	0	0	0	0	0	0	0	0	0	0	0	0	0	0	0	0	0	0	0	0	0	0	0	0	0	0	0	0	0	0	0	0	0	0	0	0	0	0	0	0	0	0
40e117bd9420bc43a46314ea38dfd82f	0	0	0	0	0	0	0	0	0	0	0	0	0	0	0	0	0	0	0	0	0	0	0	0	0	0	0	0	0	0	0	0	0	0	0	0	0	0	0	0	0	0	0	0	0	0	0	0	0
40e2e4b172345b42b9924cb0ac202601	0	0	0	0	0	0	0	0	0	0	0	0	0	0	0	0	0	0	0	0	0	0	0	0	0	0	0	0	0	0	0	0	0	0	0	0	0	0	0	0	0	0	0	0	0	0	0	0	0
40e619a9def682fbf383c47d0fe0f409	0	0	0	0	0	0	0	0	0	0	0	0	0	0	0	0	0	0	0	0	0	0	0	0	0	0	0	0	0	0	0	0	0	0	0	0	0	0	0	0	0	0	0	0	0	0	0	0	0
41100db0dd306802538a8d2130853438	0	0	0	0	0	0	0	0	0	0	0	0	0	0	0	0	0	0	0	0	0	0	0	0	0	0	0	0	0	0	0	0	0	0	0	0	0	0	0	0	0	0	0	0	0	0	0	0	0
411c89b6224822a8c438dd8f6cb40091	0	0	0	0	0	0	0	0	0	0	0	0	0	0	0	0	0	0	0	0	0	0	0	0	0	0	0	0	0	0	0	0	0	0	0	0	0	0	0	0	0	0	0	0	0	0	0	0	0
418e3375081b0ebd5f839ee1c1c040fa	0	0	0	0	0	0	0	0	0	0	0	0	0	0	0	0	0	0	0	0	0	0	0	0	0	0	0	0	0	0	0	0	0	0	0	0	0	0	0	0	0	0	0	0	0	0	0	0	0
4190fa09f5a4fa5abefb5e55e8ff7b6e	0	0	0	0	0	0	0	0	0	0	0	0	0	0	0	0	0	0	0	0	0	0	0	0	0	0	0	0	0	0	0	0	0	0	0	0	0	0	0	0	0	0	0	0	0	0	0	0	0
41bbd4b21202185dcd5ce50b51adb449	0	0	0	0	0	0	0	0	0	0	0	0	0	0	0	0	0	0	0	0	0	0	0	0	0	0	0	0	0	0	0	0	0	0	0	0	0	0	0	0	0	0	0	0	0	0	0	0	0
41be51852c7b06a58aa325a4888aad3c	0	0	0	0	0	0	0	0	0	0	0	0	0	0	0	0	0	0	0	0	0	0	0	0	0	0	0	0	0	0	0	0	0	0	0	0	0	0	0	0	0	0	0	0	0	0	0	0	0
41c4656885dc345d9e1b55e734e60c6a	0	0	0	0	0	0	0	0	0	0	0	0	0	0	0	0	0	0	0	0	0	0	0	0	0	0	0	0	0	0	0	0	0	0	0	0	0	0	0	0	0	0	0	0	4	0	0	0	0
41f5b906f986983c344428b077837459	0	0	0	0	0	0	0	0	0	0	0	0	0	0	0	0	0	0	0	0	0	0	0	0	0	0	0	0	0	0	0	0	0	0	0	0	0	0	0	0	0	0	0	0	0	0	0	0	0
422f11ae8cb34c4dad1ef61ab030143b	0	0	0	0	0	0	0	0	0	0	0	0	0	0	0	0	0	0	0	0	0	0	0	0	0	0	0	0	0	0	0	0	0	0	0	0	0	0	0	0	0	0	0	0	0	0	0	0	0
42564cdbb8a2140489316ec773f770e2	0	0	0	0	0	0	0	0	0	0	0	0	0	0	0	0	0	0	0	0	0	0	0	0	0	0	0	0	0	0	0	0	0	0	0	0	0	0	0	0	0	0	0	0	0	0	0	0	0
429d3f6c9ebfc8fe65760a9a2398f09f	0	0	0	0	0	0	0	0	0	0	0	0	0	0	0	0	0	0	0	0	0	0	0	0	0	0	0	0	0	0	0	0	0	0	0	0	0	0	0	0	0	0	0	0	0	0	0	0	0
42a88f9561cae59e2ab5ed838bd6791e	0	0	0	0	0	0	0	0	0	0	0	0	0	0	0	0	0	0	0	0	0	0	0	0	0	0	0	0	0	0	0	0	0	0	0	0	0	0	0	0	0	0	0	0	0	0	0	0	0
42d3850ddf102b9e0f13b5a5ac27d93e	0	0	12	0	0	0	0	0	0	0	0	0	0	0	0	0	0	0	0	0	0	0	0	0	0	0	0	0	0	0	0	0	0	0	0	0	0	0	0	0	0	0	0	0	0	0	0	0	0
4322c8279032b54c3d2fe0e4da8e9070	0	0	0	0	0	0	0	0	0	0	0	0	0	0	0	0	0	0	0	0	0	0	0	0	0	0	0	0	0	0	0	0	0	0	0	0	0	0	0	0	0	0	0	0	0	0	0	0	0
43389dc3ee9340a7963049defcd70cbd	0	0	0	0	0	0	0	0	0	0	0	0	0	0	0	0	0	0	0	0	0	0	0	0	0	0	0	0	0	0	0	0	0	0	0	0	0	0	0	0	0	0	0	0	0	0	0	0	0
437108f65ac2f9ed5df269c9342fc5ca	0	0	0	0	0	0	0	0	0	0	0	0	0	0	0	0	0	0	0	0	0	0	0	0	0	0	0	0	0	0	0	0	0	0	0	0	0	0	0	0	0	0	73	0	0	0	0	0	0
43859fdefeb50e6c95120821fc80b9f3	0	0	0	0	0	0	0	0	0	0	0	0	0	0	0	0	0	0	0	0	0	0	0	0	0	0	0	0	0	0	0	0	0	0	0	0	0	0	0	0	0	0	0	0	0	0	0	0	0
438971aa15208d5ffb0ff3d1759eab87	0	0	0	0	0	0	0	0	0	0	0	0	0	0	0	0	0	0	0	0	0	0	0	0	0	0	0	0	0	0	0	0	0	0	0	0	0	0	0	0	0	0	0	0	0	0	0	0	0
438e656bd86f3ad2fbd193da625aefe0	0	0	0	0	0	0	0	0	0	0	0	0	0	0	0	0	0	0	0	0	0	0	0	0	0	0	0	0	0	0	0	0	0	0	0	0	0	0	0	0	0	0	0	0	0	0	0	0	0
4395f639f81a57429de071e2e3a85086	0	0	0	0	0	0	0	0	0	0	0	0	0	0	0	0	0	0	0	0	0	0	0	0	0	0	0	0	0	0	0	0	0	0	0	0	0	0	0	0	0	0	0	0	0	0	0	0	0
43b2f97a2f58f16850cb69c8e14720d7	0	0	0	0	0	0	0	0	0	0	0	0	0	0	0	0	0	0	0	0	0	0	0	0	0	0	0	0	0	0	0	0	0	0	0	0	0	0	0	0	0	0	0	0	0	0	0	0	0
43bc352a84d9f5b9b3e45f7435b0af54	0	0	0	0	0	0	0	0	0	0	0	0	0	0	0	0	0	0	0	0	0	0	0	0	0	0	0	0	0	0	0	0	0	0	0	0	0	0	0	0	0	0	0	0	0	0	0	0	0
43f18a48000a48ba5acea9028548bb22	0	0	0	0	0	0	0	0	0	0	0	0	0	0	0	0	0	0	0	0	0	0	0	0	361	0	0	0	0	0	1388	0	0	0	0	0	0	0	0	0	0	0	0	0	0	0	0	0	0
4456a577b3b2ee26249adc32cd54b305	0	0	0	0	0	0	0	0	0	0	0	0	0	0	0	0	0	0	0	0	0	0	0	0	0	0	0	0	0	0	0	0	0	0	0	0	0	0	0	0	0	0	0	0	0	0	0	0	0
4466ab096fb6556d9521ae9f4b2dae4b	0	0	0	0	0	0	0	0	0	0	0	0	0	0	0	0	0	0	0	0	0	0	0	0	0	0	0	0	0	0	0	0	0	0	0	0	0	0	0	0	0	0	0	0	0	0	0	0	0
4475d6e05a7844e09120b8c0d26f0415	0	0	0	0	0	0	0	0	0	0	0	0	0	0	0	0	0	0	0	0	0	0	0	0	0	0	0	0	0	0	0	0	0	0	0	0	0	0	0	0	0	0	0	0	0	0	0	0	0
4488db86c1ab64061e614c51a3bfc881	0	0	0	0	0	0	0	0	0	0	0	0	0	0	0	0	0	0	0	0	0	0	0	0	0	0	0	0	0	0	0	0	0	0	0	0	0	0	0	0	0	0	0	0	0	0	0	0	0
44a8b9b751783a7df79a88d791bb315a	0	0	0	0	0	0	0	0	0	0	0	0	0	0	0	0	0	0	0	0	0	0	0	0	0	0	0	0	0	0	0	0	0	0	0	0	0	0	0	0	0	0	0	0	0	0	0	0	0
44aef260a0ac320cb2c476e5be8c6a11	0	0	0	0	0	0	0	0	0	0	0	0	0	0	0	0	0	0	0	0	0	0	0	0	0	0	0	0	0	0	0	0	0	0	0	0	0	0	0	0	0	0	0	0	0	0	0	0	0
44da23416ad7e50916d2a3347b728461	0	0	0	0	0	0	0	0	0	0	0	0	0	0	0	0	0	0	0	0	0	0	0	0	0	0	0	0	0	0	0	0	0	0	0	0	0	0	0	0	0	0	0	0	0	0	0	0	0
44dc52b0535e8764a3890200cbde3217	0	0	0	0	0	0	0	0	0	0	0	0	0	0	0	0	0	0	0	0	0	0	0	0	0	0	0	0	0	0	0	0	0	0	0	0	0	0	0	0	0	0	0	0	0	0	0	0	2524
450a7763645fa9f6fb14a8fc82e218fd	0	0	0	0	0	0	0	0	0	0	0	0	0	0	0	0	0	0	0	0	0	0	0	0	0	0	0	0	0	0	0	0	0	0	0	0	0	0	0	0	0	0	0	0	0	0	0	0	0
45378600d26c38cc4c64b35a479fbba1	0	0	0	0	0	0	0	0	0	0	0	0	0	0	0	0	0	0	0	0	0	0	0	0	0	0	0	0	0	0	0	0	0	0	0	0	0	0	0	0	0	0	0	0	0	0	0	0	0
4550c723b9d35ec257da916eae224f6d	0	0	0	0	0	0	0	0	0	0	0	0	0	0	0	0	0	0	0	0	0	0	0	0	0	0	0	0	0	0	0	0	0	0	0	0	0	0	0	0	0	0	0	0	0	0	0	0	0
455b097e88155843fd51c949b9af55ce	0	0	0	0	0	0	0	0	0	0	0	0	0	0	0	0	0	0	0	0	0	0	0	0	0	0	0	0	0	0	0	0	0	0	0	0	0	0	0	0	0	0	0	0	0	0	0	0	23
456414fc44e2da5b4b6af771344fe3ba	0	0	0	0	0	0	0	0	0	0	0	0	0	0	0	0	0	0	0	0	0	0	0	0	0	0	0	0	0	0	0	0	0	0	0	0	0	0	0	0	0	0	0	0	0	0	0	0	0
45768440d6b4bf1f74584408ddce205b	0	0	0	0	0	0	0	0	0	0	0	0	0	0	0	0	0	0	0	0	0	0	0	0	0	0	0	0	0	0	0	0	0	0	0	0	0	0	0	0	0	0	0	0	0	0	0	0	0
457e8f6d989821002fd3599c7f847100	0	0	0	0	0	0	0	0	0	0	0	0	0	0	0	0	0	0	0	0	0	0	0	0	0	0	0	0	0	0	0	0	0	0	0	0	0	0	0	0	0	0	0	0	0	0	0	0	0
458fc8c800b57f6afd59e13a5406ba50	0	0	0	0	0	0	0	0	0	0	0	0	0	0	0	0	0	0	0	0	0	0	0	0	0	0	0	0	0	0	0	0	0	0	0	0	0	0	0	0	0	0	0	0	0	0	0	0	0
45c332164666c265c2bfde6c46b4bba0	0	0	0	0	0	0	0	0	0	0	0	0	0	0	0	0	0	0	0	0	0	0	0	0	0	0	0	0	0	0	0	0	0	0	0	0	0	0	0	0	0	0	0	0	0	0	0	0	0
467d0c9e89fe017008d3fc57ec49bab4	0	0	0	0	0	0	0	0	0	0	0	0	0	0	0	0	0	0	0	0	0	0	0	0	0	0	0	0	0	0	0	0	0	0	0	0	0	0	0	0	0	0	0	0	0	0	0	0	0
468aa2708fadfe259fa4841eb74448c1	0	0	0	0	0	0	0	0	0	0	0	0	0	0	0	0	0	0	0	0	0	0	0	0	0	0	0	0	0	0	0	0	0	0	0	0	0	0	0	0	0	0	0	0	0	0	0	0	0
4691d32a206fbb8d57deb5ec6ab041d8	0	0	0	0	0	0	0	0	0	0	0	0	0	0	0	0	0	0	0	0	0	0	0	0	0	0	0	0	0	0	0	0	0	0	0	0	0	0	0	0	0	0	0	0	0	0	0	0	0
469757cc962d9101f596b1e060587db3	0	0	0	0	0	0	0	0	0	0	0	0	0	0	0	0	0	0	0	0	0	0	0	0	0	0	0	0	0	0	0	0	0	0	0	0	0	0	0	0	0	0	0	0	0	0	0	0	0
469e4868883b46e2a4f663a23cffadbc	0	0	0	0	0	0	0	0	0	0	0	0	0	0	0	0	0	0	0	0	0	0	0	0	0	0	0	0	0	0	0	0	0	0	0	0	0	0	0	0	0	0	0	0	0	0	0	0	0
4701e8e1b5a56fee01bc135ade835a1d	0	0	0	0	0	0	0	0	0	0	0	0	0	0	0	0	0	0	0	0	0	0	0	0	0	0	0	0	0	0	0	0	0	0	0	0	0	0	0	0	0	0	0	0	0	0	0	0	0
471f04c65cfb973e05f70717418a7f41	0	0	0	0	0	0	0	0	0	0	0	0	0	0	0	0	0	0	0	0	0	0	0	0	0	0	0	0	0	0	0	0	0	0	0	0	0	0	0	0	0	0	0	0	0	0	0	0	0
4749b1d85e037d785253f209dbfc366e	0	0	0	0	0	0	0	0	0	0	0	1672	0	0	0	0	0	0	0	0	329	0	0	0	0	0	1221	0	0	0	0	0	0	0	0	0	0	0	0	0	0	0	0	0	399	0	0	0	0
478b01bcfaa3830b1e2b0429ea0a8126	0	0	0	0	0	0	0	0	0	0	0	0	0	0	0	0	0	0	0	0	0	0	0	0	0	0	0	0	0	0	0	0	0	0	0	0	0	0	0	0	0	0	0	0	0	0	0	0	0
4799ceb9e10448f9791b7b696d819cf3	0	0	0	0	0	0	0	0	0	0	0	0	0	0	0	0	0	0	0	0	0	0	0	0	0	0	0	0	0	0	0	0	0	0	0	0	0	0	0	0	0	0	0	0	0	0	0	0	0
47ae6cd388c63b1db2b2dfd714fe6f8a	0	0	0	0	0	0	0	0	0	0	0	0	0	0	0	0	0	0	0	0	0	0	0	0	0	0	0	0	0	0	0	0	0	0	0	0	0	0	0	0	0	0	0	0	0	0	0	0	0
47bd490da62625601009fbaead1bb407	0	0	0	0	0	0	0	0	0	0	0	0	0	0	0	0	0	0	0	0	0	0	0	0	0	0	0	0	0	0	0	0	0	0	0	0	0	0	0	0	0	0	0	0	0	0	0	0	0
480f358e9d7c033d200e7232650b1cd4	0	0	0	0	0	0	0	0	0	0	0	0	0	0	0	0	0	0	0	0	0	0	0	0	0	0	0	0	0	0	0	0	0	0	0	0	0	0	0	0	0	0	0	0	0	0	0	0	0
4817648c3b62638297c5f0a9fc76bb83	0	0	0	0	0	0	0	0	0	0	0	0	0	0	0	0	0	0	0	0	0	0	0	0	0	0	0	0	0	0	0	0	0	0	0	0	0	0	0	0	0	0	0	0	0	0	0	0	0
48214422b7c5269fb4abac9ee82d8814	0	0	0	0	0	0	0	0	0	0	0	0	0	0	0	0	0	0	0	0	0	0	0	0	0	0	0	0	0	0	0	0	0	0	0	0	0	0	0	0	0	0	0	0	0	0	0	0	0
482ab03c9c20deca0114ac3980a90f01	0	0	0	0	0	0	0	0	0	0	0	0	0	0	0	0	0	0	0	0	0	0	0	0	0	0	0	0	0	0	0	0	0	0	0	0	0	0	0	0	0	0	0	0	0	0	0	0	0
483bc540fa077f89c2a2aa53b53eaa64	0	0	0	0	0	0	0	0	0	0	0	0	0	0	0	0	0	0	0	0	0	0	0	0	0	0	0	0	0	0	0	0	0	0	0	0	0	0	0	0	0	0	0	0	0	0	0	0	0
484441518c5e7646bd09d4f1cf197d07	0	0	0	0	0	0	0	0	0	0	0	0	0	0	0	0	0	0	0	0	0	0	0	0	0	0	0	0	0	0	0	0	0	0	0	0	0	0	0	0	0	0	0	0	0	0	0	0	0
484d6c368e30eab278350654395494ab	0	0	0	0	0	0	0	0	0	0	0	0	0	0	0	0	0	0	0	0	0	0	0	0	0	0	0	0	0	0	0	0	0	0	0	0	0	0	0	0	0	0	0	0	0	0	0	0	0
486f2406ffd5e08f463819474446a680	0	0	0	0	0	0	0	0	0	0	0	0	0	0	0	0	0	0	0	0	0	0	0	0	0	0	0	0	0	0	0	0	0	0	0	0	0	0	0	0	0	0	0	0	0	0	0	0	0
48a13614102d415b9878dc54129762ae	0	0	0	0	0	0	0	0	0	0	0	0	0	0	0	0	0	0	0	0	0	0	0	0	0	0	0	0	0	0	0	0	0	0	0	0	0	0	0	0	0	0	0	0	0	0	0	0	0
48e93fbcd1710d5c59708f9fb9988f65	0	0	0	0	0	0	0	0	0	0	0	0	0	0	0	0	0	0	0	0	0	0	0	0	0	0	0	0	0	0	0	0	0	0	0	0	0	0	0	0	0	0	0	0	0	0	0	0	0
494def977ccdc4da8bf42acf33b5c5e6	4462	380	93	0	0	0	1858	0	0	494	306	19	0	2183	4093	6925	0	0	2376	1468	0	1501	0	547	0	0	1390	61	0	0	201	0	58	113	71	209	1557	0	1372	722	6976	1202	1384	184	39	0	0	0	0
4955dd67561546b6cd2f33589cd2ff24	0	0	0	0	0	0	0	0	0	0	0	0	0	0	0	0	0	0	0	0	0	0	0	0	0	0	0	0	0	0	0	0	0	0	0	0	0	0	0	0	0	0	0	0	0	0	0	0	0
4973fd263175fe4d78374f974f29691d	0	0	0	0	0	0	0	0	0	0	0	0	0	0	0	0	0	0	0	0	0	0	0	0	0	0	0	0	0	0	0	0	0	0	0	0	0	0	0	0	0	0	0	0	0	0	0	0	0
49785bbc7d4b108b329d6f13692c1683	0	0	0	0	0	0	0	0	0	0	0	0	0	0	0	0	0	0	0	0	0	0	0	0	0	0	0	0	0	0	0	0	0	0	0	0	0	0	0	0	0	0	0	0	0	0	0	0	0
498b47812abf370d8b4db2862d9b5abd	0	0	0	0	0	0	0	0	0	0	0	0	0	0	0	0	0	0	0	0	0	0	0	0	0	0	0	0	0	0	0	0	0	0	0	0	0	0	0	0	0	0	0	0	0	0	0	0	0
49e88379324073e14274a17f0ce89250	0	0	0	0	0	0	0	0	0	0	0	0	0	0	0	0	0	0	0	0	0	0	0	0	0	0	0	0	0	0	0	0	0	0	0	0	0	0	0	0	0	0	0	0	0	0	0	0	0
4a029a69d638e8f7fb8d24444f5eabc0	0	0	0	0	0	0	0	0	0	0	0	0	0	0	0	0	0	0	0	0	0	0	0	0	0	0	0	0	0	0	0	0	0	0	0	0	0	0	0	0	0	0	0	0	0	0	0	0	0
4a3235b27acfd5ad1e5e2d49813de995	0	0	0	0	0	0	0	0	0	0	0	0	0	0	0	0	0	0	0	0	0	0	0	0	0	0	0	0	0	0	0	0	0	0	0	0	0	0	0	0	0	0	0	0	0	0	0	0	0
4a73ed32b9545b70e3b22d73ffb0757a	0	0	0	0	0	0	0	0	0	0	0	0	0	0	0	0	0	0	0	0	0	0	0	0	0	0	0	0	0	0	0	0	0	0	0	0	0	0	0	0	0	0	0	0	0	0	0	0	0
4a96d35d7054a70138f19039db42e770	0	0	0	0	0	0	0	0	0	0	0	0	0	0	0	0	0	0	0	0	0	0	0	0	0	0	0	0	0	0	0	0	0	0	0	0	0	0	0	0	0	0	0	0	0	0	0	0	0
4aa409cab43bb13257299d5420dce483	0	0	0	0	0	0	0	0	0	0	0	0	0	0	0	0	0	0	0	0	0	0	0	0	0	0	0	0	0	0	0	0	0	0	0	0	0	0	0	0	0	0	0	0	0	0	0	0	0
4ab897956cbd158ea905cc1a7470115a	0	0	0	0	0	0	0	0	0	0	0	0	0	0	0	0	0	0	0	0	0	0	0	0	0	0	0	0	0	0	0	0	0	0	0	0	0	0	0	0	0	0	0	0	0	0	0	0	0
4b7cc559928ff30909910d83a52ac5d4	0	0	0	0	0	0	0	0	0	0	0	0	0	0	0	0	0	0	0	0	0	0	0	0	0	0	0	0	0	0	0	0	0	0	0	0	0	0	0	0	0	0	0	0	0	0	0	0	0
4b94a6a75079e6f7987a0659313c7c9b	0	0	0	0	0	0	0	0	0	0	0	0	0	0	0	0	0	0	0	0	0	0	0	0	0	0	0	0	0	0	0	0	0	0	0	0	0	0	0	0	0	0	0	0	0	0	0	0	0
4b98692b832e626d8dad58d6253072e8	0	0	0	0	0	0	0	0	0	0	0	0	0	0	0	0	0	0	0	0	0	0	0	0	0	0	0	0	0	0	0	0	0	0	0	0	0	0	0	0	0	0	0	0	0	0	0	0	0
4c0e691acb04a2ec6fa1256c42a8c191	0	0	0	0	0	0	0	0	0	0	0	0	0	0	0	0	1055	0	0	0	0	0	0	0	0	0	0	0	0	0	0	0	0	0	0	0	0	0	0	0	0	0	0	0	0	0	0	0	0
4c5017a2a4986d0c0278fe1d74e01eea	0	0	0	0	0	0	0	0	0	0	0	0	0	0	0	0	0	0	0	0	0	0	0	0	4	0	0	0	0	0	0	0	0	0	0	0	0	0	0	0	0	0	0	0	0	0	0	0	0
4c56bcb9bdada47938f444a4e1698a39	0	0	0	0	0	0	0	0	0	0	0	0	0	0	0	0	0	0	0	0	0	0	0	0	0	0	0	0	0	0	0	0	0	0	0	0	0	0	0	0	0	0	0	0	0	0	0	0	0
4c5e95dd5e81849afba8aa828f3c305f	0	0	0	0	0	0	0	0	0	0	0	0	0	0	0	0	0	0	0	0	0	0	0	0	0	0	0	0	0	0	0	0	0	0	0	0	0	0	0	0	0	0	0	0	0	0	0	0	0
4c60c21512932d9b1527b88d7ca31960	0	0	0	0	0	0	0	0	0	0	0	0	0	0	0	0	0	0	0	0	0	0	0	0	0	0	0	0	0	0	0	0	0	0	0	0	0	0	0	0	0	0	0	0	0	0	0	0	0
4cbc7e2e83e4082c36523b6658708f44	0	0	0	0	0	0	0	0	0	0	0	0	0	0	0	0	0	0	0	0	0	0	0	0	0	0	0	0	0	0	0	0	0	0	0	0	0	0	0	0	0	0	0	0	0	0	0	0	0
4d2909c2a56d7369b88d7db271214feb	0	0	0	0	0	0	0	0	0	0	0	0	0	0	0	0	0	0	0	0	0	0	0	0	0	0	0	0	0	0	0	0	0	0	0	0	0	0	0	0	0	0	0	0	0	0	0	0	0
4d87628c75aab94faaecbd9750ef97ca	0	0	0	0	0	0	0	0	0	0	0	0	0	0	0	0	0	0	0	0	0	0	0	0	0	0	0	0	0	0	0	0	0	0	0	0	0	0	0	0	0	0	0	0	0	0	0	0	0
4d9b01a2b92ed828ce305509282c2759	0	0	0	0	0	0	0	0	0	0	0	0	0	0	0	0	0	0	0	0	0	0	0	0	0	0	0	0	0	0	0	0	0	0	0	0	0	0	0	0	0	0	0	0	0	0	0	0	0
4d9fda7cab00fec0b39ab669203ce537	0	0	0	0	0	0	0	0	0	0	0	0	0	0	0	0	0	0	0	0	0	0	0	0	0	0	0	0	0	0	0	0	0	0	0	0	0	0	0	0	0	0	0	0	0	0	0	0	0
4dad53c05ff2a739ce1dbd64a835ca64	0	0	0	0	0	0	0	0	0	0	0	0	0	0	0	0	0	0	0	0	0	0	0	0	0	0	0	0	0	0	0	0	0	0	0	0	0	0	0	0	0	0	0	0	0	0	0	0	0
4dc8775fc9a45f6feeefe12dcabcf630	0	0	0	0	0	0	0	0	0	0	0	0	0	0	0	0	0	0	0	0	0	0	0	0	0	0	0	0	0	0	0	0	0	0	0	0	0	0	0	0	0	0	0	0	0	0	0	0	0
4e08a973dbb9a83d34bb0879fb6da20d	0	0	0	0	0	0	0	0	0	0	0	0	0	0	0	0	0	0	0	0	0	0	0	0	0	0	0	0	0	0	0	0	0	0	0	0	0	0	0	0	0	0	0	0	0	0	0	0	0
4e4fe51b3f89d2cd2883b6aa914173a9	0	0	0	0	0	0	0	0	0	0	0	0	0	0	0	0	0	0	0	0	0	0	0	0	0	0	0	0	0	0	0	0	0	0	0	0	0	0	0	0	0	0	0	0	0	0	0	0	0
4e66a25f09ecf3014dd57bed3d594038	0	0	0	0	0	0	0	0	0	0	0	0	0	0	0	0	0	0	0	0	0	0	0	0	0	0	0	0	0	0	0	0	0	0	0	0	0	0	0	0	0	0	0	0	0	0	0	0	0
4e73ece9ff532a53df612780bbe2934d	0	0	0	0	0	0	0	0	0	0	0	0	0	0	0	0	0	0	0	0	0	0	0	0	0	0	0	0	0	0	0	0	0	0	0	0	0	0	0	0	0	0	0	0	0	0	0	0	0
4ee9e2ba7a238e115f9044cc3a4634a7	0	0	0	0	0	0	0	0	0	0	0	0	0	0	0	0	0	0	0	0	0	0	0	0	0	0	0	0	0	0	0	0	0	0	0	0	0	0	0	0	0	0	0	0	0	0	0	0	0
4f0e194452924c6ef77d74c8d556937a	0	0	0	0	0	0	0	0	0	0	0	0	0	0	0	0	0	0	0	0	0	0	0	0	0	0	0	0	0	0	0	0	0	0	0	0	0	0	0	0	0	11	0	0	0	0	0	0	0
4f1bb882eb9f95eb75a62237c2eb522a	0	0	0	0	0	0	0	0	0	0	0	0	0	0	0	0	0	0	0	0	0	0	0	0	0	0	0	0	0	0	0	0	0	0	0	0	0	0	0	0	0	0	0	0	0	0	0	0	0
4f36bf98b8229f0049552a39e2a76d6a	0	0	0	0	116	0	0	0	0	0	0	0	0	0	0	0	0	0	0	0	0	0	0	0	0	0	0	0	0	0	0	0	0	0	0	0	0	0	0	0	0	0	0	0	0	0	0	0	0
4f417acdffe89d4789e497e715556af6	0	0	0	0	0	0	0	0	0	0	0	0	0	0	0	0	0	0	0	0	0	0	0	0	0	0	0	0	0	0	0	0	0	0	0	0	0	0	0	0	0	0	0	0	0	0	0	0	0
4f7035ee489ad3fa3c107588413ddcb4	0	0	0	0	0	0	0	0	0	0	0	0	0	0	0	0	0	179	0	0	0	0	0	0	0	0	0	0	0	0	0	0	0	0	0	0	0	0	0	0	0	0	0	0	0	0	0	0	0
4f7fcc37afa78a46536481da4a88d017	0	0	0	0	0	0	0	0	0	0	0	0	0	0	0	0	0	0	0	0	0	0	0	0	0	0	0	0	0	0	0	0	0	0	0	0	0	0	0	0	0	0	0	0	0	0	0	0	0
4fa7dd393062ba666e9f2eddaccd6e37	0	0	0	0	0	0	0	0	0	0	0	0	0	0	0	0	0	0	0	0	0	0	0	0	0	0	0	0	0	0	0	0	0	0	0	0	0	0	0	0	0	0	0	0	0	0	37	0	0
4fb1693262813fd55e72aecfb46708f0	0	0	0	0	0	0	0	0	0	0	0	1111	0	872	0	0	0	0	0	0	0	0	0	0	0	0	0	0	0	0	0	0	0	0	0	0	0	0	0	0	0	0	0	0	0	740	0	437	0
4fc704d0954d9fd114ce87e02c699add	0	0	0	0	0	0	0	0	0	0	0	0	0	0	0	0	0	0	0	0	0	0	0	0	0	0	0	50	0	0	0	0	0	0	0	0	0	0	0	0	0	0	0	0	0	0	0	0	0
4fd06fb43d7af65b3ee2b2b9621ee0bf	0	0	0	0	0	0	0	0	0	0	0	0	0	0	0	0	0	0	0	0	0	0	0	0	0	0	0	0	0	0	0	0	0	0	0	0	0	0	0	0	0	0	0	0	0	0	0	0	0
4fddadf87d9e0f104d7d9d67028c203d	0	0	0	0	0	0	0	0	0	0	0	0	0	0	0	0	0	0	0	0	0	0	0	0	0	0	0	0	0	0	0	0	0	0	0	0	0	0	0	0	0	0	0	0	0	0	0	0	0
4ff5f58e92cb665c21d128a05ef880e8	0	0	0	0	0	0	0	0	0	0	0	0	0	0	0	0	0	0	0	0	0	0	0	0	0	0	0	0	0	0	0	0	0	0	0	0	0	0	0	0	0	0	0	0	0	0	0	0	0
4ff95cb31900fd56a2d876ed62177c2b	0	0	0	0	0	0	0	0	0	0	0	0	0	0	0	0	0	0	0	0	0	0	0	0	0	0	0	0	0	0	0	0	0	0	0	0	0	0	0	0	0	0	0	0	0	0	0	0	0
50529d6ae6a07675834b1448b94787c9	0	0	0	0	0	0	0	0	0	0	0	0	0	0	0	0	0	0	0	0	0	0	0	0	114	0	0	0	0	0	0	0	0	0	0	0	0	0	0	0	0	0	0	0	0	0	0	0	0
5081f5cbe5d9cf58ddd3850d6eae3296	0	0	0	0	0	0	0	0	0	0	0	0	0	0	0	0	0	0	0	0	0	0	0	0	0	0	0	0	0	0	0	0	0	0	0	0	0	0	0	0	0	0	0	0	0	0	0	0	0
50821115ad898dcb4423335109c50206	0	0	0	0	0	0	0	0	0	0	0	0	0	0	0	0	0	0	0	0	0	0	0	0	0	0	0	0	0	0	0	0	0	0	0	0	0	0	0	0	0	0	0	0	0	0	0	0	0
50a3ba3bf7e3007f429dba4045f21f83	0	0	0	0	0	0	0	0	0	0	0	0	0	0	0	0	0	0	0	0	0	0	0	0	0	0	0	0	0	0	0	0	0	0	0	0	0	0	0	0	0	0	0	0	0	0	0	0	0
50f8f57e15590d257c1fe1baa6f4015f	0	0	0	0	0	0	0	0	0	0	0	0	0	0	0	0	0	792	0	830	0	0	0	0	0	0	0	0	0	0	0	0	0	0	0	0	0	0	0	0	1028	0	0	0	235	0	0	0	0
5101f3dc7222e1be4b32276bfb27cfd1	0	0	0	0	0	0	0	0	0	0	0	0	0	0	0	0	0	0	0	0	0	0	0	0	0	0	0	0	0	0	0	0	0	0	0	0	0	0	0	0	0	0	0	0	0	0	0	0	0
5111094fb2bcb5dc3e261b439f0caf14	0	0	0	0	0	0	0	0	0	0	0	0	0	0	0	0	0	0	0	0	0	0	0	0	0	0	0	0	0	0	0	0	0	0	0	0	0	0	0	0	0	0	0	0	0	0	0	0	0
515e08b478a0b1af1f0320c8faa2a721	0	0	0	0	0	0	0	0	0	0	0	0	0	0	0	0	0	0	0	0	0	0	0	0	0	0	0	0	0	0	0	0	0	0	0	0	0	0	0	0	0	0	0	0	0	0	0	0	0
515f10772bbf765e024e716f52fe8913	0	0	0	0	0	0	0	0	0	0	0	0	0	0	0	0	0	0	0	0	0	0	0	0	0	0	0	0	0	0	0	0	0	0	0	0	0	0	0	0	0	0	0	0	0	0	0	0	0
5178c4d49969581c6c700546f4d9aa86	0	0	0	0	0	0	0	0	0	0	0	0	0	0	0	0	0	0	0	0	0	0	0	0	0	0	0	0	0	0	0	0	0	0	0	0	0	0	0	0	0	0	0	0	0	0	0	0	0
520e0565f5c4f9fb4ef585486d2de4cb	0	0	0	0	0	0	0	0	0	0	0	0	0	0	0	0	0	0	0	0	0	0	0	0	0	0	0	0	0	0	0	0	0	0	0	0	0	0	0	0	0	0	0	0	0	0	0	0	0
52a502e934df41909c14d3caa9b2df73	0	0	0	0	0	0	0	0	0	0	0	0	0	0	0	0	0	0	0	0	0	0	0	0	0	0	0	0	0	0	0	0	0	0	0	0	0	0	0	0	0	0	0	0	0	0	0	0	0
52e5e2c49ce7c7ab84bab304f76effb2	0	0	0	0	0	0	0	0	0	0	0	0	0	0	0	0	0	0	0	0	0	0	0	0	0	0	0	0	0	0	0	0	0	0	0	0	0	0	0	0	0	0	0	0	0	0	0	0	0
531278e9d602f77fbdfccaaa2a039c8a	0	0	0	0	0	0	0	0	0	0	0	0	0	0	0	0	0	0	0	0	0	0	0	0	0	0	0	0	0	0	0	0	0	0	0	0	0	0	0	0	0	0	0	0	0	0	0	0	0
533f5a69c61abea62ac87ae859b0c83a	0	0	0	0	0	0	0	0	0	0	0	0	0	0	0	0	0	0	0	0	0	0	0	0	0	0	0	0	0	0	0	0	0	0	0	0	0	0	0	0	0	0	0	0	0	0	0	0	0
5345abd6ce6fee6cea0c67a16cf56ae2	0	0	0	0	0	0	0	0	0	10	0	0	0	0	0	0	0	0	0	0	0	0	0	0	0	0	0	0	0	0	0	0	0	0	0	0	0	0	0	0	0	0	0	0	0	0	0	0	0
53709bfb38eaaa99c6a617d88f2c4acc	0	0	0	0	0	0	0	0	0	0	0	0	0	0	0	0	0	0	0	0	0	0	0	0	0	0	0	0	0	0	0	0	0	0	0	0	0	0	0	0	0	0	0	0	0	0	0	0	0
53a26525e604d18de34879ac2749b166	0	0	0	0	0	0	0	0	0	0	0	0	0	0	0	0	0	0	0	0	0	0	0	0	0	0	0	0	0	0	0	0	0	0	0	0	0	0	0	0	0	0	0	0	0	0	0	0	0
53be37bc8c66135d0ae99d8edfad47e9	0	0	0	0	0	0	0	0	0	0	0	0	0	0	0	0	0	0	0	0	0	0	0	0	0	0	0	0	0	0	0	0	0	0	0	0	0	0	0	0	0	0	0	0	0	0	0	0	0
541db3034d9fdb97b1a622c4ee4de7d6	0	424	0	1389	460	0	0	0	0	0	0	3118	0	0	0	0	0	927	0	0	96	0	0	415	0	0	0	0	0	0	0	0	0	0	0	0	0	0	0	0	0	2857	0	0	0	10733	0	0	0
543620d2073bdc4bdf1cbf58dad72f04	0	0	0	0	0	0	0	0	0	0	0	0	0	0	0	0	0	0	0	0	0	0	0	0	0	0	0	0	0	0	0	0	0	0	0	0	0	0	0	0	0	0	0	0	0	0	0	0	0
545d5e8c98894ccc3edb3260abdf94a8	0	0	0	0	0	0	0	0	0	0	0	0	0	0	0	0	0	0	0	0	0	0	0	0	0	0	0	0	0	0	0	0	0	0	0	0	0	0	0	0	0	0	0	0	0	0	0	0	0
54c3e08a25d4c3773235bed785cfe0e4	0	0	0	0	0	0	0	0	0	0	0	0	0	0	0	0	0	0	0	0	0	0	0	0	0	0	0	0	0	0	0	0	0	0	0	0	0	0	0	0	0	0	0	0	0	0	0	0	0
54d3eddea1ada1cbf01b8cda254030ad	0	0	0	0	0	0	0	0	0	0	0	0	0	0	0	0	0	0	0	0	0	0	0	0	0	0	0	0	0	0	0	0	0	0	0	0	0	0	0	0	0	0	0	0	0	0	0	0	0
554508ed22efbcd5dd7ef64ab234ce9b	0	0	0	0	0	0	0	0	0	0	0	0	0	0	0	0	0	0	0	0	0	0	0	0	0	0	0	0	0	0	0	0	0	0	0	0	0	0	0	0	0	0	0	0	0	0	0	0	0
555b2fb33a7ae435783f5f3b511c76a3	0	0	0	0	0	0	0	0	0	0	0	0	0	0	0	0	0	0	0	0	0	0	0	0	0	0	0	0	0	0	0	0	0	0	0	0	0	0	0	0	0	0	0	0	0	0	0	0	0
556de3492b3f8641e42b7570428596c2	0	0	0	0	0	0	0	0	0	0	0	0	0	0	0	0	0	0	0	0	0	0	0	0	0	0	0	0	0	0	0	0	0	0	0	0	0	0	0	0	0	0	0	0	0	0	0	0	0
557fb4da63217c1087e7991002a3491d	0	0	0	0	0	0	0	0	0	0	0	0	0	0	0	0	0	0	0	0	0	0	0	0	0	0	0	0	0	0	0	0	0	0	0	0	156	0	0	0	0	0	0	0	0	0	0	0	0
55837c086048804ab5f4f6f062f41da6	0	0	0	0	0	0	0	0	0	0	0	0	0	0	0	0	0	0	0	0	0	0	0	0	0	0	0	0	0	0	0	0	0	0	0	0	0	0	0	0	0	0	0	0	0	0	0	0	0
5598f9f2f29f28bfb3486d27e2b0429b	0	0	0	0	0	0	0	0	0	0	0	0	0	0	0	0	0	0	0	0	0	0	0	0	0	0	0	0	0	0	0	0	0	0	0	0	0	0	0	0	0	0	0	0	0	0	0	0	0
55b4d37dbbb5de15ffac3d1d9a31b020	0	0	0	0	0	0	0	0	0	0	0	0	0	361	0	0	0	0	0	0	0	0	0	0	0	0	0	0	0	0	0	0	0	0	0	0	0	0	0	0	0	0	0	0	0	0	0	0	0
55b65e01b41b2f17da1d9df83778eac3	0	0	0	0	0	0	0	0	0	0	0	0	0	0	0	0	0	0	0	0	0	0	0	0	0	0	0	0	0	0	0	0	0	0	0	0	0	0	0	0	0	0	0	0	0	0	0	0	0
55b66478ad6ecd61ac03cc3ec76a2189	0	0	0	0	0	0	0	0	0	0	0	0	0	0	0	0	0	0	0	0	0	0	0	0	0	0	0	0	0	0	0	0	0	0	0	0	0	0	0	0	0	0	0	0	0	0	0	0	0
55d8f640271a1a222f5a2fc21da97376	0	0	0	0	0	0	0	0	0	0	0	0	0	0	0	0	0	0	0	0	0	0	0	0	0	0	0	0	0	0	0	0	0	0	0	0	0	0	0	0	0	0	0	0	0	0	0	0	0
55ed3b90abfaf3c053d8104cdf4ffa89	0	0	0	0	0	0	0	0	0	0	0	0	0	0	0	0	0	0	0	0	0	0	0	0	0	0	0	0	0	0	0	0	0	0	0	0	0	0	0	0	0	0	0	0	0	0	0	0	0
55fa7c676cfedf2caee575a2cb959d40	0	0	0	0	0	0	0	0	0	0	0	0	0	0	0	0	0	0	0	0	0	0	0	0	0	926	0	0	0	0	0	0	0	0	0	0	0	0	0	0	0	0	0	0	0	0	0	0	0
56000c6038da7b4643278917a5df3de2	0	0	0	0	0	0	0	0	0	0	0	0	0	0	0	0	0	0	0	0	0	0	0	0	0	0	0	0	0	0	0	0	0	0	0	0	0	0	0	0	0	0	0	0	0	0	0	0	0
56030dbb646f23e4aa68439dea4d6c77	0	0	0	0	0	0	0	0	0	0	0	0	0	0	0	0	0	0	0	0	0	0	0	0	0	0	0	0	0	0	0	0	0	0	0	0	0	0	0	0	0	0	0	0	0	0	0	0	0
561bb478072209a212c138e30294e32a	0	0	0	0	0	0	0	0	0	0	0	35	0	0	0	0	0	0	0	0	0	0	0	0	0	0	0	0	0	0	0	0	0	0	0	0	0	35	0	0	0	0	0	0	0	0	0	0	0
566f9a54fad4dddcb87a6d15bf8fb6ba	0	0	0	0	0	0	0	0	0	0	0	0	0	0	0	0	0	0	0	0	0	0	0	0	0	0	0	0	0	0	0	0	0	0	0	0	0	0	0	0	0	0	0	0	0	0	0	0	0
567f6b3d1608295e27d9218bc0a45a90	0	0	0	0	0	0	0	0	0	0	0	0	0	0	0	0	0	0	0	0	0	0	0	0	0	0	0	0	0	0	0	0	0	0	0	0	0	0	0	0	0	0	0	0	0	0	0	0	0
5693d755f90141b1a2430ee9c273e280	0	0	0	0	0	0	0	0	0	0	0	0	0	0	0	0	0	0	0	0	0	0	0	0	0	0	0	0	0	0	0	0	0	0	0	0	0	0	0	0	0	0	0	0	0	0	0	0	0
569631cf5c493fa75bff6b78edafbe1d	0	0	0	0	0	0	0	0	0	0	0	0	0	0	0	0	0	0	0	0	0	0	0	0	0	0	0	0	0	0	0	0	0	0	0	0	0	0	0	0	0	0	0	0	0	0	0	0	0
56c0d960d3efe93784c3b88366acf85d	0	0	0	0	0	0	0	0	0	0	0	0	0	0	0	0	0	0	0	0	0	0	0	0	0	0	0	0	0	0	0	0	0	0	0	0	0	0	0	0	0	0	0	0	0	0	0	0	0
56fd53a45cc90fca41ecd3b9b92ec344	0	0	0	0	0	0	0	0	0	0	0	0	0	0	0	0	0	0	0	0	0	0	0	0	0	0	0	0	0	0	0	0	0	0	0	0	0	0	0	0	0	0	0	0	0	0	0	0	0
5716fc2ae33a19e70288b7965bd0e6da	0	0	0	0	0	0	0	0	0	0	0	0	0	0	0	0	0	0	0	0	0	0	0	0	0	0	0	0	0	0	0	0	0	0	0	0	0	0	0	0	0	0	0	0	0	0	0	0	0
574e0c9ede484d81a44d5cb2c1aaad8d	0	0	0	0	0	0	0	0	0	0	0	0	0	0	0	0	0	0	0	0	0	0	0	0	0	0	0	0	0	0	0	0	0	0	0	0	0	0	0	0	36	0	0	0	0	0	0	0	0
575ba2192ac0d3ff00b92924f6a93df1	0	0	0	0	0	0	0	0	0	0	0	0	0	0	0	0	0	0	0	0	0	0	0	0	0	0	0	0	0	0	0	0	0	0	0	0	0	0	0	0	0	0	0	0	0	0	0	0	0
576e2776fba54abdb2bc432349821e42	0	0	0	0	0	0	0	0	0	0	0	0	0	0	0	0	0	0	0	0	0	0	0	0	0	0	0	0	0	0	0	0	0	0	0	0	0	0	0	0	0	0	0	0	0	0	0	0	0
57893030aa93ea92224d621347d90492	0	0	0	0	0	0	0	0	0	0	0	0	0	0	0	0	0	0	0	0	0	0	0	0	0	0	0	0	0	0	0	0	0	0	0	0	0	0	0	0	0	0	0	0	0	0	0	0	0
57a0d266e08fc8726876d08e1d3866e9	0	0	0	0	0	0	0	0	0	0	0	0	0	0	0	0	0	0	0	0	0	0	0	0	0	0	2516	0	0	0	0	0	0	0	0	0	0	0	0	0	0	0	0	0	0	0	0	0	0
57cc5d5ed2b74e88daae5039cc536e2c	0	0	0	0	0	0	0	0	0	0	0	0	0	0	0	0	0	0	0	0	0	0	0	0	0	0	0	0	0	0	0	0	0	0	0	0	0	0	0	0	0	0	0	0	0	0	0	0	0
5817950a917d9f7b62fb49ec4b0d6dac	0	0	0	0	0	0	0	0	0	0	0	0	0	0	0	0	0	0	0	0	0	0	0	0	0	0	0	0	0	0	0	0	0	0	0	0	0	0	0	0	0	0	0	0	0	0	0	0	0
58202be4daa4ca13ee52db13d7c4ccda	0	0	0	0	0	0	0	0	0	0	0	0	0	0	0	0	0	0	0	0	0	0	0	0	0	0	0	0	0	0	0	0	0	0	0	0	0	0	0	0	0	0	0	0	0	0	0	0	0
582f04d5a175cb01384cfb6720d85b07	0	0	0	0	0	0	0	0	0	0	0	0	0	0	0	0	0	0	0	0	0	0	0	0	0	0	0	0	0	0	0	0	0	0	0	0	0	0	0	0	0	0	0	0	0	0	0	0	0
583b0bef019fd3492234b7a1a4542b9e	0	0	0	0	0	0	0	0	0	0	0	0	0	0	0	0	0	0	0	0	0	0	0	0	0	0	0	0	0	0	0	0	0	0	0	0	0	0	0	0	0	0	0	0	0	0	0	0	0
585d9921130988174bee13fe6be3674f	0	0	0	0	0	0	0	0	0	0	0	0	0	0	0	0	0	0	0	0	0	0	0	0	0	0	0	0	0	0	0	0	0	0	0	0	0	0	0	0	0	0	0	0	0	0	0	0	0
58628b9d0cb172c29610a4e8fb550900	0	0	0	0	0	0	0	0	0	0	0	0	0	0	0	0	0	0	0	0	0	0	0	0	0	0	0	0	0	0	0	0	0	0	0	0	0	0	0	0	0	0	0	0	0	0	0	0	0
586bfb52160ffe36b0159e04960673b0	0	0	0	0	0	0	0	0	0	0	0	0	0	0	0	0	0	0	0	0	0	0	0	0	0	0	0	0	0	0	0	0	0	0	0	0	0	0	0	0	0	0	0	0	0	0	0	0	0
5871ac6ceb29a989fd6e3a3d6fff9f37	0	0	0	0	0	0	0	0	0	0	0	0	0	0	0	0	0	0	0	0	0	0	203	0	0	0	0	0	0	0	0	0	0	0	0	0	0	0	0	0	0	0	0	0	0	0	0	0	0
587556f9e25187e253f927b3ec2c55ab	0	0	0	0	0	0	0	0	0	0	0	0	0	0	0	0	0	0	0	0	0	0	0	0	0	0	0	0	0	0	0	0	0	0	0	0	0	0	0	1300	0	0	2908	0	0	0	0	0	0
58c823a81470758674362ab96772daad	0	0	0	0	0	0	0	0	0	0	0	0	0	0	0	0	0	278	0	0	0	0	0	0	0	8	0	0	0	0	0	0	0	0	0	0	0	0	0	0	0	0	0	0	0	0	0	0	0
58f6ea5f6d2bae5936e097eefa9447c1	0	0	0	0	0	0	0	0	0	0	0	0	0	0	0	0	0	0	0	0	0	0	0	0	0	0	0	0	0	0	0	0	0	0	0	0	0	0	0	0	0	0	0	0	0	0	0	0	0
5902a6d4a8250756b0006d5f43709f79	0	0	0	0	0	0	0	0	0	0	0	0	0	0	0	0	0	0	0	0	0	0	0	0	0	0	0	0	0	0	0	0	0	0	0	0	0	0	0	0	0	0	0	0	0	0	0	0	0
5936a38366ae8227f7a3fd9b03dcf7ad	0	0	0	0	0	0	732	0	0	0	0	0	0	0	0	0	70	1115	0	0	0	337	0	0	305	0	115	0	0	0	0	0	0	0	0	0	0	0	0	0	0	0	0	0	0	0	0	0	0
59463c0b9c6ec4e272beb44f48874715	0	0	0	0	0	0	0	0	0	0	0	0	0	0	0	0	0	0	0	0	0	0	0	0	0	0	0	0	0	0	0	0	0	0	0	0	0	0	0	0	0	0	0	0	0	0	0	0	0
597183f902db545e1407e631acac81fa	0	0	0	0	0	0	0	0	0	0	0	0	0	0	0	0	0	0	0	0	0	0	0	0	0	0	0	0	0	0	0	0	0	0	0	0	0	0	0	0	0	0	0	0	0	0	0	0	0
597804e1566e6feff4813966dddf504f	0	0	0	0	0	0	0	0	0	0	0	0	0	0	0	0	0	0	0	0	0	0	0	0	0	0	0	0	0	0	0	0	0	0	0	0	0	0	0	0	0	0	0	0	0	0	0	0	0
5994d568f5a332dbbb5f322b5ecac01a	0	0	0	0	0	0	0	0	0	0	0	0	0	0	0	0	0	0	0	0	0	183	0	0	0	0	0	0	0	0	0	0	0	0	0	0	0	0	0	0	0	0	0	0	0	0	0	0	0
59af405df3854c44945c69d38e9447ae	0	0	0	0	0	0	0	0	0	0	0	0	0	0	0	0	0	0	0	0	0	0	0	0	0	0	0	0	0	0	0	0	0	0	0	0	0	0	0	0	0	0	0	0	13	0	0	0	0
59b36f1a694a05040ca0d51678eb029b	0	0	0	0	0	0	0	0	0	0	0	0	0	0	0	0	0	0	0	0	0	0	0	0	0	0	0	0	0	0	0	0	0	0	0	0	0	0	0	0	0	0	0	0	0	0	0	0	0
59b4c89c030aa7f5f9c2402bbc892931	0	0	0	0	0	0	0	0	0	0	0	0	0	0	0	0	0	0	0	0	0	0	465	0	0	0	0	0	0	0	0	0	0	0	0	0	0	0	0	0	0	0	0	0	0	0	0	0	0
59ce03c1b75cd23fd90db3cf773a7e3e	0	0	0	0	0	0	0	0	0	0	0	0	0	0	0	0	0	0	0	0	0	0	0	0	0	0	0	0	0	0	0	0	0	0	0	0	0	0	0	0	0	0	0	0	0	0	0	0	0
59e3d036e675aa342b5a7e97f7fd6f74	0	0	0	0	0	0	0	0	0	0	0	0	0	0	0	0	0	0	0	0	0	0	0	0	0	0	0	0	0	0	0	0	0	0	0	0	0	0	0	0	0	0	0	0	0	0	0	0	0
5a33493c0b058fa2cc1d511a181de51a	0	0	0	0	0	0	0	0	0	0	0	0	0	0	0	0	0	0	0	0	0	0	0	0	0	0	0	0	0	0	0	0	0	0	0	0	0	0	0	0	0	0	0	0	0	0	0	0	0
5a64a809e06585c3d7958ee700fb7bcf	498	0	41	0	0	0	375	0	0	0	0	0	0	0	0	0	0	0	0	0	0	0	0	0	0	0	0	0	0	0	0	0	0	0	0	0	0	0	0	0	0	0	0	0	0	0	0	0	0
5a72a217f68f24da4b9eec99e399f80d	0	0	0	0	0	0	0	0	0	0	0	0	0	0	0	0	0	0	0	0	0	0	0	0	9	0	0	72	0	0	0	0	0	0	0	7	0	0	0	0	0	0	0	0	0	0	0	0	0
5a8c0aa989c0a07491f8d60c561247bd	0	0	0	0	0	0	0	0	0	0	0	0	0	0	0	0	0	0	0	0	0	0	0	0	0	0	0	0	0	0	0	0	0	0	0	0	0	0	0	0	0	0	0	0	0	0	0	0	0
5a8c4fd8cbe8ad3fd63c61bd8b222b08	0	0	0	0	0	0	0	0	0	0	0	0	0	0	0	0	0	0	0	0	0	0	0	0	0	0	0	0	0	0	0	0	0	0	0	0	0	0	0	0	0	0	0	0	5	0	0	0	0
5a92ab1b28476f43a1013f09e4a820ba	0	0	0	0	0	0	0	0	0	0	0	0	0	0	0	0	0	0	0	0	0	0	0	0	0	0	0	0	0	0	0	0	0	0	0	0	0	0	0	0	0	0	0	0	0	0	0	0	0
5a97b3d996f023a8853efa7483d6dcdd	0	0	0	0	0	0	0	0	0	0	0	0	0	0	0	0	0	0	0	0	0	0	0	0	0	0	0	0	0	0	0	0	0	0	0	0	0	0	0	0	0	0	0	0	0	0	0	0	0
5ad277e162197d65becfb06453a3030d	0	0	0	0	0	0	0	0	0	0	0	0	0	0	0	0	0	0	0	0	0	0	0	0	0	0	0	0	0	0	0	0	0	0	0	0	0	0	0	0	0	0	0	0	0	0	0	0	0
5ad293e3ef5067097d02a8f119013610	0	0	0	0	0	0	0	0	0	0	0	0	0	0	0	0	0	0	0	0	0	0	0	0	0	0	0	0	0	0	0	0	0	99	0	0	0	0	0	0	0	0	0	0	0	0	0	0	0
5b6024faa81ab482bb76398968e515ec	0	0	0	0	0	0	0	0	0	0	0	0	0	0	0	0	0	0	0	0	0	0	0	0	0	0	0	0	0	0	0	0	0	0	0	0	0	0	0	0	0	12	0	0	0	0	0	0	0
5bc0bc32319caaadcbd6743f8a5ebc9f	0	0	0	0	0	0	0	0	0	0	0	0	0	0	0	0	0	0	0	0	0	0	0	0	0	0	0	0	0	0	0	0	0	0	0	0	0	0	0	0	0	0	0	0	0	0	0	0	0
5bcf5dcca70ee03623c84961b395b3d7	0	0	0	0	0	0	0	0	0	0	0	0	0	0	0	0	0	0	0	0	0	0	0	0	0	0	0	0	0	0	0	0	0	0	0	0	0	0	0	0	0	0	0	0	0	0	0	0	0
5bdd25c77587d0e869adfce301f29617	0	0	0	0	0	0	0	0	0	0	0	0	0	0	0	0	0	0	0	0	0	0	0	0	0	0	0	0	0	0	0	0	0	0	0	0	0	0	0	0	0	0	0	0	0	0	0	0	21
5c110cf0fbda660c2ad6cfa3ceccda29	0	0	0	0	0	0	0	0	0	0	0	0	0	0	0	0	0	0	0	0	0	0	0	0	0	0	0	0	0	0	0	0	0	0	0	0	0	0	0	0	0	0	0	0	0	0	0	0	0
5c369eaf41c99353a501fc23704a0cba	0	0	0	0	0	0	0	0	0	0	0	0	0	0	0	0	0	0	0	0	0	0	0	0	0	0	0	0	0	0	0	0	0	0	0	0	0	0	0	0	0	0	0	0	0	0	0	0	0
5c53ebb374b4dfa10a044f9fb846f790	0	0	0	0	0	0	0	0	0	0	0	0	0	0	0	0	0	0	0	0	0	0	0	0	0	0	0	0	0	0	0	0	0	0	0	0	0	0	0	0	0	0	0	0	0	0	0	0	0
5c55010ac87efcaf20cfb8e90fa76d4a	0	0	0	0	0	0	0	0	0	0	0	0	0	0	0	0	0	0	0	0	0	0	0	0	0	0	0	0	0	0	0	0	0	0	0	0	0	0	0	0	0	0	0	0	0	0	0	0	0
5c5c383a33d39a9dd54590e63c3dd14d	0	0	0	0	0	0	0	0	0	0	0	0	0	0	0	0	0	0	0	0	0	0	0	0	0	0	0	0	0	0	0	0	0	0	0	0	0	0	0	0	0	0	0	0	0	0	0	0	0
5c71c93b10b09625f264fbf464609cc3	0	0	0	0	0	0	0	0	0	0	0	0	0	0	0	0	0	0	0	0	0	0	0	0	0	0	0	0	0	0	0	0	0	0	0	0	0	0	0	0	0	0	0	0	0	0	0	0	0
5c8e4d45d2b5abbe6afd7aa77e2538bd	0	0	0	0	0	0	0	0	0	0	0	0	0	0	0	0	0	0	0	0	0	0	0	0	0	6	0	0	0	0	0	0	0	0	0	0	0	0	0	0	0	0	0	0	0	0	0	0	0
5c92668bd6823e95cd5cb8df7689324f	0	0	0	0	0	0	0	0	0	0	0	0	0	0	0	0	0	0	0	0	0	0	0	0	0	0	0	0	0	0	0	0	0	0	0	0	0	0	0	0	2	0	0	0	0	0	0	0	0
5cb94828590945e6ebba61e45bbe276d	0	0	0	0	0	0	0	0	0	0	0	0	0	0	0	0	0	0	0	0	0	0	0	0	0	0	80	0	0	0	0	0	0	0	0	0	0	0	0	0	0	0	0	0	0	0	0	0	0
5cb9e7300f3ac3354521347854ae6ebf	0	0	0	0	0	0	0	0	0	0	0	0	0	0	0	0	0	282	0	0	0	0	0	0	0	0	0	0	0	0	0	0	0	0	0	0	0	0	0	0	0	0	0	0	0	0	0	0	0
5cd052722f0a936b1546f40df7d0ac3e	0	0	0	0	0	0	0	0	0	0	0	0	0	0	0	0	0	0	0	0	0	0	0	0	0	0	0	0	0	0	0	0	0	0	0	0	0	0	0	0	0	0	0	0	0	0	0	0	0
5ce83cf5eb470e9ccc3146b4c09f1db1	0	0	0	0	0	0	0	0	0	0	0	0	0	0	0	0	0	0	0	0	0	0	0	0	0	0	0	0	0	0	0	0	0	0	0	0	0	0	0	0	0	0	0	0	0	0	0	0	0
5cf0cfb7855b30f39971a685bc28521a	0	0	0	0	0	0	0	0	0	0	0	0	0	0	0	0	131	0	0	0	0	0	0	0	0	0	0	0	0	0	0	0	0	0	0	0	0	0	0	0	0	0	0	0	82	0	0	0	0
5d2ae6404e54f3cffa61129b6630072f	0	0	0	0	0	0	0	0	0	0	0	0	0	0	0	0	0	0	0	0	0	0	0	0	0	0	0	0	0	0	0	0	0	0	0	0	0	0	0	0	0	0	0	0	0	0	0	0	0
5d30dc8ea3616695715650ad413921cf	0	0	0	0	0	0	0	0	0	0	0	0	0	0	0	0	0	0	0	0	0	0	0	0	0	0	56	0	0	0	0	0	0	0	0	0	0	0	0	0	0	0	0	0	0	0	0	0	0
5d3f551f4b46c050995ddb21c7081015	0	0	0	0	0	0	0	0	0	0	0	0	0	0	0	0	0	0	0	0	0	0	0	0	0	0	0	0	0	0	0	0	0	0	0	0	0	0	0	0	0	0	0	0	0	0	0	0	0
5d507e9373704c8999df7435738e665c	0	0	0	0	0	0	0	0	0	0	0	0	0	0	0	15	0	0	0	0	0	0	0	0	0	0	55	0	0	0	0	0	0	0	0	0	0	0	0	0	0	0	0	0	0	0	0	0	0
5d6bbaf9adb50047e90c50c4f3447097	0	0	0	0	0	0	0	0	0	0	0	0	0	0	0	0	0	0	0	0	0	0	0	0	0	0	0	0	0	0	0	0	0	0	0	0	0	0	0	0	0	0	0	0	0	0	0	0	0
5d933377de0d29cea0c71c3fe9f90733	0	0	0	0	0	0	0	0	0	0	0	0	0	0	0	0	0	0	0	0	0	0	0	0	0	0	0	0	0	0	0	0	0	0	0	0	0	0	0	0	0	0	0	0	0	0	0	0	0
5d9f9c9e61d33dd5232a9c142fd3a873	0	0	0	0	0	0	0	0	0	0	0	0	0	0	0	0	0	0	0	0	0	0	0	0	0	0	0	0	0	0	0	0	0	0	0	0	0	0	0	0	0	0	0	0	0	0	0	0	0
5db581d4969c2e92d4cceda6e923e1d7	0	0	0	0	0	0	0	0	0	0	0	0	0	0	0	0	0	0	0	0	0	0	0	0	0	0	0	0	0	0	0	0	0	375	0	0	0	0	0	0	0	0	0	0	0	0	0	0	0
5dc910037a782b98ebb73c29dbad51c2	0	0	0	0	0	0	0	0	0	0	0	0	0	0	0	0	0	0	0	0	0	0	0	0	0	0	0	0	0	0	0	0	0	0	0	0	0	0	0	0	0	0	0	0	0	0	0	0	0
5dd6d33c54873e214b477594a84414a0	0	0	0	0	0	0	0	0	0	0	0	0	0	0	0	0	0	0	0	0	0	0	0	0	0	0	0	0	0	0	0	0	0	0	0	0	0	0	0	0	0	0	0	0	0	0	0	0	0
5dda65bc226addea77764cbc03fe4dc5	0	0	0	0	0	0	0	0	0	0	0	0	0	0	0	0	0	0	0	0	0	0	0	0	0	0	0	0	0	0	0	0	0	0	0	0	0	0	0	0	0	0	0	0	0	0	0	0	0
5e27680f62e2848fa16bc5be29b09bd3	0	0	0	0	0	0	0	0	0	0	0	0	0	0	0	0	0	0	0	0	0	0	0	0	0	0	0	0	0	0	0	0	0	0	0	0	0	0	0	0	0	0	0	0	0	0	0	0	0
5e2a07952553430c04ce2830954088c4	0	0	0	0	0	0	0	0	0	0	0	0	0	0	0	0	0	0	0	0	0	0	0	0	0	0	0	0	0	0	0	0	0	0	0	0	0	0	0	0	0	0	0	0	196	0	0	0	0
5e2f93695e2695604dc6d7872a8551a0	0	0	0	0	0	0	0	0	0	0	0	0	0	0	0	0	0	0	0	0	0	0	0	0	0	0	0	0	0	0	0	0	0	0	0	0	0	0	0	0	0	0	0	0	0	0	0	0	0
5e32c964a8705d797021940aea36cb8f	0	0	0	0	0	0	0	0	0	0	0	0	0	0	0	0	0	0	0	0	37	0	0	0	0	0	0	0	0	0	0	0	557	0	0	89	0	0	0	0	0	0	0	0	0	0	0	0	0
5e34aeda416b20738f41c21dc1c0b32a	0	0	0	0	0	0	0	0	0	0	0	0	0	0	0	0	0	0	0	0	0	0	0	0	0	0	0	0	0	0	0	0	0	0	0	0	0	0	0	0	0	0	0	0	0	0	0	0	0
5ed69841cbe66851791130dbb026d711	0	0	0	0	0	0	0	0	0	0	0	0	0	0	0	0	0	0	0	0	0	0	0	0	0	0	0	0	0	0	0	0	0	0	0	0	0	0	0	0	0	0	0	0	0	0	0	0	0
5ee0a82c5c91d084adcf8ddeeb915800	0	0	0	0	0	0	0	0	0	0	0	0	0	0	0	0	0	0	0	0	0	0	0	0	0	0	0	0	0	0	0	142	0	0	0	0	0	0	0	0	0	0	0	0	0	0	0	0	0
5f320a19ab20ebccc62b3d645e574415	0	0	0	0	0	0	0	0	0	0	0	0	0	0	0	0	0	0	0	0	0	0	0	0	0	0	0	0	0	0	0	0	0	0	0	0	0	0	0	0	0	0	0	0	0	0	0	0	0
5f72bb28399b4ec14891cf8ce779a8b9	0	0	0	0	0	0	0	0	0	0	0	0	0	0	0	0	0	0	0	0	0	0	0	0	0	0	0	0	0	0	0	0	0	0	0	0	0	0	0	0	0	0	0	0	0	0	0	0	0
5f966e4991538855aa1fe7d2f2962037	0	0	0	0	0	0	0	0	0	0	0	0	0	0	0	0	0	0	0	0	0	0	0	0	0	0	0	0	0	0	0	0	0	0	0	0	0	0	0	0	0	0	0	0	0	0	0	0	0
5fa9d913855c564293343ea6add2be55	0	0	0	0	0	0	0	0	0	0	0	0	0	0	0	0	0	0	0	0	0	0	0	0	0	0	0	0	0	0	0	0	0	0	0	0	0	0	0	0	0	0	0	0	0	0	0	0	0
5fb68d9af1df9aec03b91d067ae246c4	0	0	0	0	0	0	0	0	0	0	0	0	0	0	0	0	0	0	0	0	0	0	0	0	0	0	0	0	0	0	0	0	0	0	0	0	0	0	0	0	0	0	0	0	0	0	0	0	0
5fe8bef9093fd6ae7328f3b60930b342	0	0	0	0	0	0	0	0	0	0	0	0	0	0	0	0	0	0	0	0	0	0	0	0	0	0	0	0	0	0	0	0	0	0	0	0	0	0	0	0	0	0	0	0	0	0	0	0	0
600e72899590d74d4beee4466c909d90	0	0	0	0	0	0	0	0	0	0	0	0	0	0	0	0	0	0	0	0	0	0	0	0	0	0	0	0	0	0	0	0	0	0	0	0	0	0	0	0	0	0	0	0	0	0	0	0	0
60271e841ff8968b4b3e103dce031e90	0	0	0	0	0	0	0	0	0	0	0	0	0	0	0	0	0	0	0	0	0	0	0	0	0	0	0	0	0	0	0	0	0	0	0	0	0	0	0	0	0	0	0	0	0	0	0	0	0
60527731751e0933876a81bccec7ce54	0	0	0	0	0	0	0	0	0	0	0	0	0	0	0	0	0	0	0	0	0	0	0	0	0	0	0	0	0	0	0	0	0	0	0	0	0	0	0	0	0	0	0	0	0	0	0	0	0
60560c4cfc9641d3d00ec73f6515401e	0	0	0	0	0	0	0	0	0	0	0	0	0	0	0	0	0	0	0	0	0	0	0	0	0	0	0	0	0	0	0	0	0	0	0	0	0	0	0	0	0	0	0	0	0	0	0	0	0
60aaaae7864c9f0d542538839f2cd2bc	0	0	0	0	0	0	0	0	0	0	0	0	0	0	0	0	0	0	0	0	0	0	0	0	0	0	0	0	0	0	0	0	0	0	0	0	0	0	0	0	0	0	0	0	0	0	0	0	0
60ad827f79cc808f936a031a6344c5b7	0	0	0	0	0	0	0	0	0	0	0	0	0	0	0	0	0	0	0	0	0	0	0	0	0	0	0	0	0	0	0	0	0	0	0	0	0	0	0	0	0	0	0	0	0	0	0	0	0
60d4abeddd01654c628432c8fd332133	0	0	0	0	0	0	0	0	0	0	0	0	0	0	0	0	0	0	0	0	0	0	0	0	0	0	0	0	0	0	0	0	0	0	0	0	0	0	0	0	0	0	0	0	0	0	0	0	0
60f08026c76fc67625c96011eb787757	0	0	0	0	0	0	0	0	0	0	0	0	0	0	0	0	0	0	0	0	0	0	0	0	0	0	0	0	0	0	0	0	0	0	0	0	0	0	0	0	0	0	0	0	0	0	0	0	0
610052918dfeccdf04420af0aa21bb42	0	0	0	0	0	0	0	0	0	0	351	0	0	0	0	0	0	0	0	0	0	0	0	0	0	0	0	0	0	0	0	0	0	0	0	0	0	0	0	0	0	0	54	0	0	0	0	51	0
6129cedffb8c8e5afe9b9ad919c8e340	0	0	0	0	0	0	0	0	0	0	0	0	0	0	0	0	0	0	0	0	0	0	0	0	0	0	0	0	0	0	0	0	0	0	0	0	0	0	0	0	0	0	0	0	0	0	0	0	0
617e9a915913ac131a980e200897820c	0	0	0	0	0	0	0	0	0	0	0	0	0	0	0	0	0	0	0	0	0	0	0	0	0	0	0	0	0	0	0	0	0	0	0	0	0	0	0	0	0	0	0	0	0	0	0	0	0
61897a1833e98a5549c45ea9f788511d	0	0	0	0	0	0	0	0	0	0	0	0	0	0	0	0	0	0	0	0	0	0	0	0	0	0	0	0	0	0	0	0	0	0	0	0	0	0	0	0	0	0	0	0	0	0	0	0	0
618d978ae13cdc1883984012191fa92f	0	0	0	0	0	0	0	0	0	0	0	0	0	0	0	0	0	0	0	0	0	0	0	0	0	0	0	0	0	0	0	0	0	0	0	0	0	0	0	0	0	0	0	0	0	0	0	0	0
61dc5da966e23ff6b28aedfebdffacc2	0	0	0	0	0	0	0	0	0	0	0	0	0	0	0	0	0	0	0	0	0	0	0	0	0	0	0	0	0	0	0	0	0	0	0	0	0	0	0	0	0	0	0	0	0	0	0	0	0
6208c3d9c4a8e6418cb030879de697ad	0	0	0	0	0	0	0	0	0	0	0	0	0	0	0	0	0	0	0	0	0	0	0	0	0	0	0	0	0	0	0	0	0	0	0	0	0	0	0	0	0	0	0	0	0	0	0	0	0
62332c2898e7b136808ee62401397937	0	0	0	0	0	0	0	0	0	0	0	0	0	0	0	0	0	0	0	0	0	0	0	0	0	0	0	0	0	0	0	0	0	0	0	0	0	0	0	0	0	0	0	0	0	0	0	0	0
6241bd302eb2e5656ab833edbff91dc9	0	0	0	0	0	0	0	0	0	0	0	0	0	0	0	0	0	0	0	0	0	0	0	0	0	0	0	0	0	0	0	0	0	0	0	0	0	0	0	0	0	0	0	0	0	0	0	0	0
62f95924da2490e81d0f6312696660c3	0	0	0	0	0	0	0	0	0	0	0	0	0	0	0	0	0	0	0	0	0	0	0	0	0	0	0	0	0	0	0	0	0	0	0	0	0	0	0	0	0	0	0	0	0	0	0	0	0
632b74b0569e54cc71f978c8273a4410	0	0	0	0	0	0	0	0	0	0	0	0	0	0	0	0	0	0	0	0	0	0	0	0	0	0	0	0	0	0	0	0	0	0	0	0	0	0	0	0	0	0	0	0	0	0	0	0	0
632b9403e447066e2bb44697cd5cdbe5	0	0	0	0	0	0	0	0	0	0	0	0	0	0	0	0	0	0	0	0	0	0	0	0	0	0	0	0	0	0	0	0	0	0	0	0	0	0	0	0	0	0	0	0	0	0	0	0	0
634ed305c155a21f189d7249bc21b6e9	0	0	0	0	0	0	0	0	0	0	0	0	0	0	0	0	0	0	0	0	0	0	0	0	0	0	0	0	0	0	0	0	0	0	0	0	0	0	0	0	0	0	0	0	0	0	0	0	0
639b098a881b411b2752326bc14f1eab	0	0	0	0	0	0	0	0	0	0	0	0	0	0	0	0	0	0	0	0	0	0	0	0	0	0	0	0	0	0	0	0	0	0	0	0	0	0	0	0	0	0	0	0	0	0	0	0	0
63a0c8b291a6637602fc8d973f0dadc9	0	0	0	0	0	0	0	0	0	0	0	0	0	0	0	0	0	0	0	0	0	0	0	0	0	0	0	0	0	0	0	0	0	0	0	0	0	0	0	0	0	0	0	0	0	0	0	0	0
63a80bd261f04d148b9790f6d1c5f19b	0	0	0	0	0	0	0	0	0	0	0	0	0	0	0	0	0	0	0	0	0	0	0	0	0	0	0	0	0	0	0	0	0	0	0	0	0	0	0	0	0	0	0	0	0	0	0	0	0
63ae1d2b6857b15c01ac885a53434fad	0	0	0	0	0	0	0	0	0	0	0	0	0	0	0	0	0	0	0	0	0	0	0	0	0	0	0	0	0	0	0	0	0	0	0	0	0	0	0	0	0	0	0	0	0	0	0	0	0
63c286987562fb4c667f7e248b1a1cbd	0	0	0	735	0	0	0	0	0	0	0	0	0	0	0	0	0	0	0	0	0	0	0	0	0	0	0	0	0	0	0	0	0	0	0	0	0	0	0	0	0	0	0	0	0	0	0	0	0
63ef8d56d89b040274495d58f46ba8ca	0	0	0	0	0	0	0	0	0	0	0	0	0	0	0	0	0	0	0	0	0	0	0	0	0	0	0	0	0	0	0	0	0	0	0	0	0	0	0	0	0	0	0	0	0	0	0	0	0
6405c073f4cd19386b226501e3814750	0	0	0	0	0	0	0	0	0	0	0	0	0	0	0	0	0	0	0	0	0	0	0	0	0	0	0	0	0	0	0	0	0	0	0	0	0	0	0	0	0	0	0	0	0	0	0	0	0
64184c935dd40fd42e83df56490eccb9	0	0	0	0	0	0	0	0	0	0	0	0	0	0	0	0	0	0	0	0	0	0	0	0	0	0	0	0	0	0	0	0	0	0	0	0	0	0	0	0	0	0	0	0	0	0	0	0	0
64231000c3710663cab0735c2802bd47	0	0	0	0	0	0	0	0	0	0	0	0	0	0	0	0	0	0	0	0	0	0	0	0	0	0	0	0	0	0	0	0	0	0	0	0	0	0	0	0	0	0	0	0	0	0	0	0	0
646d3c2eb792f56e57128397b9663f76	0	0	0	0	0	0	0	0	0	0	0	0	0	0	0	0	0	0	0	0	0	0	0	0	0	0	0	0	0	0	0	0	0	0	0	0	0	0	0	0	0	0	0	0	0	0	0	0	0
64ac885f991c77d3f9c00269018c3b2f	0	0	0	0	0	0	0	0	0	0	0	0	0	0	0	0	0	0	0	0	0	0	0	0	0	0	0	0	0	0	0	0	0	0	0	0	0	0	0	0	0	0	0	0	0	0	0	0	0
64d06af8e3bbc6be352357145f554b3b	0	0	0	0	0	0	0	0	0	0	0	0	0	0	0	0	0	0	0	0	0	0	0	0	0	0	0	0	0	0	0	0	0	0	0	0	0	0	0	0	0	0	0	0	0	0	0	0	0
64e33555916027a2455e1edf1e3b1b7b	0	0	0	0	0	0	0	0	0	0	0	0	0	0	0	0	0	0	0	0	0	0	0	0	0	0	0	0	0	0	0	0	0	0	0	0	0	0	0	0	0	0	0	0	0	0	0	0	0
64f9d0e16215060534e175fe1f5d8ede	0	0	0	0	0	0	0	0	0	0	0	0	0	0	0	0	0	0	0	0	0	0	0	0	0	0	0	0	0	0	0	0	0	0	0	0	0	0	0	0	0	0	0	0	0	0	0	0	0
6515a7712f56123a3092f95a96ea7af1	0	0	0	0	0	0	0	0	0	0	0	0	0	0	0	0	0	0	0	0	0	0	0	0	0	0	0	0	0	0	0	0	0	0	0	0	0	0	0	0	0	0	0	0	0	0	0	0	0
6542bc04bd4727eeda77651179f8b26f	0	0	0	0	0	0	0	0	0	0	0	0	0	0	0	0	0	0	0	0	0	0	0	0	0	0	0	0	0	0	0	0	0	0	0	0	0	0	0	0	0	0	0	0	0	0	0	0	0
654a78a15ef01dc8f041929162ddd23f	0	0	0	0	0	0	0	0	0	0	0	0	0	0	0	0	0	0	0	0	0	0	0	0	0	0	0	0	0	0	0	0	0	0	0	0	0	0	0	0	0	0	0	0	0	0	0	0	0
6565a0ea3f3abbd8f48563b161edaecc	0	0	0	0	0	0	0	0	0	0	0	0	0	0	0	0	0	0	0	0	0	0	0	0	0	0	0	0	0	0	0	0	0	0	0	0	0	0	0	0	0	0	0	0	0	0	0	0	0
65678cc71628b84959e61bc5a1fe06ce	0	0	0	0	0	0	0	0	0	0	0	0	0	0	0	0	0	0	0	0	0	0	0	0	0	0	0	0	0	0	0	0	0	0	0	0	0	0	0	0	0	0	0	0	0	0	0	0	0
656ee8f0f462fa32510c68797a441eba	0	0	0	0	0	0	0	0	0	0	0	0	0	0	0	0	0	0	0	0	0	0	0	0	0	0	0	0	0	0	0	0	0	0	0	0	0	0	0	0	0	0	0	0	0	0	0	0	0
65a7c4289aff6a31969a0e109e992c68	0	0	0	0	0	0	0	0	0	0	0	0	0	0	0	0	0	0	0	0	0	0	0	0	0	0	0	0	0	0	0	0	0	0	0	0	0	0	0	0	0	0	0	0	0	0	0	0	0
65b5893fd1c3b27fc8a79c65596b8388	0	0	0	0	0	0	0	0	0	0	0	0	0	0	0	0	0	0	0	0	0	0	0	0	0	0	0	0	0	0	0	0	0	0	0	0	0	0	0	0	0	0	0	0	0	0	0	0	0
65f1f6ab0eb54842b96f4b0398569dba	0	0	0	0	0	0	0	0	0	0	0	0	0	0	0	0	0	0	0	0	0	0	0	0	0	0	0	0	0	0	0	0	0	0	0	0	0	0	0	0	0	0	0	0	0	0	0	0	17
65f717d5f8c3361fe406f6aeaa803809	0	0	0	0	0	0	0	0	0	0	0	0	0	0	0	0	0	0	0	0	0	0	0	0	0	0	0	0	0	0	0	0	0	0	0	0	0	0	0	0	0	0	0	0	0	0	0	0	0
6605862c6c9f42c801193a5c69aed102	0	0	0	0	0	0	0	0	0	0	0	0	0	0	0	0	0	0	0	0	0	0	0	0	0	0	0	0	0	0	0	0	0	0	0	0	0	0	0	0	0	0	0	0	0	0	0	0	0
662ef070e96756d39d44d42b37f8bcb4	0	0	0	0	0	0	0	0	0	0	0	0	0	0	0	0	0	0	0	0	0	0	0	0	0	0	0	0	0	0	0	0	0	0	0	0	0	0	0	0	0	0	0	0	0	0	0	0	0
66552e6987f0ceec5e8f2d9b2e9bfac8	0	0	0	0	0	0	0	0	0	0	0	0	0	0	0	0	0	0	0	0	0	0	0	0	0	0	0	0	0	0	0	0	0	0	0	0	0	0	0	0	0	0	0	0	0	0	0	0	0
66d09dcac0aa6f5b41df490d893cec32	0	0	0	0	0	0	0	0	0	0	0	0	0	0	0	0	0	0	0	0	0	0	0	0	0	0	0	0	0	0	0	0	0	0	0	0	0	0	0	0	0	0	0	0	0	0	0	0	0
66e0b997d453f19b73476e48e41ae4d2	0	0	0	0	0	0	0	0	0	0	0	0	0	0	0	0	0	0	0	0	0	0	0	0	0	0	0	0	0	0	0	0	0	0	0	0	0	0	0	0	0	0	0	0	0	0	0	0	0
66f4c50a1817ebc42600f0642f8f3dba	0	0	0	0	0	0	0	0	0	0	0	0	0	0	0	0	0	0	0	0	0	0	0	0	0	0	0	0	0	0	0	0	0	0	0	0	0	0	0	0	0	0	0	0	0	0	0	0	0
67009dca6c3746a3a77ae1684247c9c2	0	0	0	0	0	0	0	0	0	0	0	0	0	0	0	0	0	0	0	0	0	0	0	0	0	0	0	0	0	0	0	0	0	0	0	0	0	0	0	0	0	0	0	0	0	0	0	0	0
671ba06eaa932f3838d3b5f2411b905e	0	0	0	0	0	0	0	0	0	0	0	0	0	0	0	0	0	0	0	0	0	0	0	0	0	0	0	0	0	0	0	0	0	0	0	0	0	0	0	0	0	0	0	0	0	0	0	0	0
672fa953035acb338245a93890ed0edf	0	0	0	0	0	0	0	0	0	0	0	0	0	0	0	0	0	0	0	0	0	0	0	0	0	0	0	0	0	0	0	0	0	0	0	0	0	0	0	0	0	0	0	0	0	0	0	0	0
67428aea5888bb1027889a1674d270ff	0	0	0	0	0	0	0	0	0	0	0	0	0	0	0	0	0	0	0	0	0	0	0	0	0	0	0	0	0	0	0	0	28	0	0	0	0	0	0	0	0	0	0	0	0	0	0	0	0
6744a0bd307595e1c817177ea49a165f	0	0	0	0	0	0	0	0	0	0	0	0	0	0	0	0	0	0	0	0	0	0	0	0	0	0	0	0	0	0	0	0	0	0	0	0	0	0	0	0	0	0	0	0	0	0	0	0	0
676695d1f9b54ecd68321e8fd4bc8573	0	0	0	0	0	0	0	0	0	0	0	0	0	0	0	0	0	0	0	0	0	0	0	0	0	0	0	0	0	0	0	0	0	0	0	0	0	0	0	0	0	0	0	0	0	0	0	0	0
676bba752b955ce77c27978e7dced477	0	0	0	0	0	0	0	0	0	0	0	0	0	0	0	0	0	0	0	0	0	0	0	0	0	0	0	0	0	0	0	0	0	0	0	0	0	0	0	0	0	0	0	0	0	0	0	0	0
67790e58a5429003e42d255dd4a65bd7	0	0	0	0	0	0	0	0	0	0	0	0	0	0	0	0	0	0	0	0	0	0	0	0	0	0	0	0	0	0	0	0	0	0	0	0	0	0	0	0	0	0	0	0	0	0	0	0	0
67b77a5b3c1cc669402983362b36afe3	0	0	0	0	0	0	0	0	0	0	0	0	0	0	0	0	0	0	0	0	0	0	0	0	0	0	0	0	0	0	0	0	0	0	0	0	0	0	0	0	0	0	0	0	0	0	0	0	14
67deb6065bb1e66d9ed76e54c43a10ee	0	0	0	0	0	0	0	0	0	0	0	0	0	0	0	0	0	0	0	0	0	0	0	0	0	0	0	0	0	0	0	0	0	0	0	0	0	0	0	0	0	0	0	0	0	0	0	0	0
67f572f17e9d85eddec3bb545259d9e7	0	0	0	0	0	0	0	0	0	0	0	0	0	0	0	0	0	0	0	0	0	0	0	0	0	0	0	0	0	0	0	0	0	0	0	0	0	0	0	0	0	0	0	0	0	0	0	0	0
680e96704e49ac81a85795435220ed0f	0	0	0	0	0	0	0	0	0	0	0	0	0	0	0	0	0	0	0	0	0	0	0	0	0	0	0	0	0	0	0	0	0	0	0	0	0	0	0	0	0	0	0	0	0	0	0	0	0
6829b89c18f693583795e61f03b6aa72	0	0	0	0	0	0	0	0	0	0	0	0	0	0	0	0	0	0	0	0	0	0	0	0	0	0	0	0	0	0	0	0	0	0	0	0	0	0	0	0	0	0	0	0	0	0	0	0	0
682c6b9f0891abfda693226df976cc64	0	0	0	0	0	0	0	0	0	0	0	0	0	0	0	0	0	0	0	0	0	0	0	0	0	0	0	0	0	0	0	0	0	0	0	0	0	0	0	0	0	0	0	0	0	0	0	0	0
688098740c5f5bdeed0c2a8b1b4d1a6b	0	0	0	0	0	0	0	0	0	0	0	0	0	0	0	0	0	0	0	0	0	0	0	0	0	0	0	0	0	0	0	0	0	0	0	0	0	0	0	0	0	0	0	0	0	0	0	0	0
68b1c818b9884fad80c726d48ee08423	0	0	0	0	0	0	0	0	0	0	0	0	0	0	0	0	0	0	0	0	0	0	0	0	0	0	0	0	0	0	0	0	0	0	0	0	0	0	0	0	0	0	0	0	0	0	0	0	0
68b56102acc46f0948e1606bc60017d0	0	0	0	0	0	0	0	0	0	0	0	578	0	0	0	0	0	0	0	0	0	0	0	0	0	0	0	0	0	0	0	0	0	0	0	0	0	0	0	0	0	0	0	0	0	0	0	0	0
690469f033eeaabb4f96e870a1fe1050	0	0	0	0	0	0	0	0	0	0	0	0	0	0	0	0	0	0	0	0	0	0	0	0	0	0	0	0	0	0	0	0	0	0	0	0	0	0	0	0	0	0	0	0	0	0	0	0	0
6923c12ed62654c8c5df9427185868b9	0	0	0	0	0	0	0	0	0	0	0	0	0	0	0	0	0	0	0	0	0	0	0	0	0	0	0	0	0	0	0	0	0	0	0	0	0	0	0	0	0	0	0	0	0	0	0	0	0
696e637ce67557875ddb27da4bb45a5c	0	0	0	0	0	0	0	0	0	0	0	0	0	0	0	0	0	0	0	0	0	0	0	0	0	0	0	0	0	0	0	0	0	0	0	0	0	0	0	0	0	0	0	0	0	0	0	0	0
69705e773c61f36dc3ef150ca9277beb	0	0	0	0	0	0	0	0	0	0	0	0	0	0	0	0	0	0	0	0	0	0	0	0	0	0	0	0	0	0	0	0	0	0	0	0	0	0	0	0	0	0	0	0	0	0	0	0	0
69a2c9f65f864b2a1d5d71a43598d49b	0	0	0	0	0	0	0	0	0	0	0	0	0	0	0	0	0	0	0	0	0	0	0	0	0	0	0	0	0	0	0	0	0	0	0	0	0	0	0	0	0	0	0	0	0	0	0	0	0
69c724786f011064b7ffb07e93dd0125	0	0	0	0	0	0	0	0	0	0	0	0	0	0	0	0	0	0	0	0	0	0	0	0	0	0	0	0	0	0	0	0	0	0	0	0	0	0	0	0	0	0	0	0	0	0	56	0	0
69ebac58375008dfcfc6d71861051c9c	0	0	0	0	0	0	0	0	0	0	0	0	0	0	0	0	0	0	0	0	0	0	0	0	0	0	0	0	0	0	0	0	0	0	0	0	0	0	0	0	0	0	0	0	0	0	0	0	0
69f5fedbbb247625dd71ef18832e9466	0	0	0	0	0	0	0	0	0	0	0	0	0	0	0	0	0	0	0	0	0	0	0	0	0	0	0	0	0	0	0	0	0	0	0	0	0	0	0	0	0	0	0	0	0	0	0	0	0
6a3c5269eb2416bfad84924beaa7bb88	0	0	0	0	0	0	0	0	0	0	0	0	0	0	0	0	0	0	0	0	0	0	0	0	0	0	0	0	0	0	0	0	0	0	0	0	0	0	0	0	0	0	0	0	0	0	0	0	0
6a5817f4fff8130d543493cb3a3c4a3b	0	0	0	0	0	0	0	0	0	0	0	0	0	0	0	0	0	0	0	0	0	0	0	0	0	0	0	0	0	0	0	0	0	0	0	0	0	0	0	0	0	0	0	0	0	0	0	0	0
6a936c06223e3493e2e7f5a6378371f9	0	0	0	0	0	0	0	0	0	0	0	0	0	0	0	0	0	0	0	0	0	0	0	0	0	0	0	0	0	0	0	0	0	0	0	0	0	0	0	0	0	0	0	0	0	0	0	0	0
6a9401ca72e3a9bfac443ece85cad9fc	0	0	0	0	0	0	0	0	0	0	0	0	0	0	0	0	0	0	0	0	0	0	0	0	0	0	0	0	0	0	0	0	0	0	0	0	0	0	0	0	0	0	0	0	0	0	0	0	0
6aff5853aec0d561230e4e11f25eb715	0	0	0	0	0	0	0	0	0	0	0	0	0	0	0	0	0	0	0	0	0	0	0	0	0	0	0	0	0	0	0	0	0	0	0	0	0	0	0	0	0	0	0	0	0	0	0	0	0
6b612f9933c0502e08eb496a4e011a29	0	0	0	0	0	0	0	0	0	0	0	0	0	0	0	0	0	0	0	0	0	0	0	0	0	0	0	0	0	0	0	0	0	0	0	0	0	0	0	0	0	0	0	0	0	0	0	0	0
6b6c2aff2f3dbb49ff541602b3710045	0	0	0	0	0	0	0	0	0	0	0	0	0	0	0	0	0	0	0	0	0	0	0	0	0	0	0	0	0	0	0	0	0	0	0	0	0	0	0	0	0	0	0	0	0	0	0	0	0
6b70f1cada177ce9a92e4d1d11452192	0	0	0	0	0	0	0	0	0	0	0	0	0	0	0	0	0	0	0	0	0	0	0	0	0	0	0	0	0	0	0	0	0	0	0	0	0	0	0	0	0	0	0	0	0	0	0	0	0
6b8735a1578ce305e5a129c733bf51d1	0	0	0	0	0	0	758	0	0	0	0	0	0	0	0	0	0	0	0	0	0	0	0	0	0	0	143	0	0	0	0	0	0	0	0	0	0	0	0	0	0	0	0	0	0	0	0	0	0
6bb76839dd543c8ca57a395d409a4d3e	0	0	0	0	0	0	0	0	0	0	0	0	0	0	0	0	0	0	0	0	0	0	0	0	0	0	0	0	0	0	0	0	0	0	0	0	0	0	0	0	0	0	0	0	0	0	0	0	0
6bca988b69627b148bc04f0cf6409486	0	0	0	0	0	0	0	0	0	0	0	0	0	0	0	0	0	0	0	0	0	0	0	0	0	0	0	0	0	0	0	0	0	0	0	0	0	0	0	0	0	0	0	0	0	0	0	0	0
6bd7f810babc19874d9e12f6fcc10d1c	0	0	0	0	0	0	0	0	0	0	0	0	0	0	0	0	0	0	0	0	0	0	0	0	0	0	0	0	0	0	0	0	0	0	0	0	0	0	0	0	0	0	0	0	0	0	0	0	0
6be42534573a213cdaceb9a8c5239024	0	0	0	0	0	0	0	0	0	0	0	0	0	0	0	0	0	0	0	0	0	0	0	0	0	0	0	0	0	0	0	0	0	0	0	0	0	0	0	0	0	0	0	0	0	0	0	0	0
6c06d6bead7db56fb108224c06b8ff53	0	0	0	0	0	0	0	0	0	0	0	0	0	0	0	0	0	0	0	0	0	0	0	173	54	36	65	37	0	0	0	0	0	0	0	0	0	0	0	0	0	0	0	0	0	0	0	0	0
6c1dea17737ddb0b896b99de7200512c	0	0	0	0	0	0	0	0	0	0	0	0	0	0	0	0	0	0	0	0	0	0	0	0	0	0	0	0	0	0	0	0	0	0	0	0	0	0	0	0	0	0	0	0	0	0	0	0	0
6c38942227f6b586416764ca7f22add7	0	0	0	0	0	0	0	0	0	0	0	0	0	0	0	0	0	0	0	0	0	0	0	0	0	0	0	0	0	0	0	0	0	0	0	0	0	0	0	0	0	0	0	0	0	0	0	0	0
6c4c64c0f27b21e0a783474511e72dfb	0	0	0	0	0	0	0	0	0	0	0	0	0	0	0	0	0	0	0	0	0	0	0	0	0	0	0	0	0	0	0	0	0	0	0	0	0	0	0	0	0	0	0	0	0	0	0	0	0
6c62cddfbca079fa021427194def2885	0	0	0	0	271	0	0	0	0	0	0	0	0	0	0	0	0	0	0	0	0	0	0	0	0	0	0	0	0	0	0	0	0	0	0	0	0	0	0	0	0	0	0	0	0	0	0	0	0
6c78e327f5ac65025b73bb293cf0b939	0	0	0	0	0	0	0	0	0	0	0	0	0	0	0	0	0	0	0	0	0	0	0	0	0	0	0	0	0	0	0	0	0	0	0	0	0	0	0	0	0	0	0	0	0	0	0	0	0
6ca52b58c036f84cd385fab39889dd5b	0	0	0	0	0	0	0	0	0	0	0	0	0	0	0	0	0	0	0	0	0	0	0	0	0	0	0	0	0	0	0	0	0	0	0	0	0	0	0	0	0	0	0	0	0	0	0	0	0
6caeeb1e1baf86b35e72de1e5da4730d	0	0	0	0	0	0	0	0	0	0	0	0	0	0	0	0	0	0	0	0	0	0	0	0	0	0	0	0	0	0	0	0	0	0	0	0	0	0	0	0	0	0	0	0	0	0	0	0	0
6cb76ec9f6fdf0b0d479382d144c8716	0	0	0	0	0	0	0	0	0	0	0	0	0	0	0	0	0	0	0	0	0	0	0	0	0	0	0	0	0	0	0	0	0	0	0	0	0	0	0	0	0	0	0	0	0	0	0	0	0
6cc249a11cd551b5ed505d8c47af2b78	0	0	0	0	0	0	0	0	0	0	0	0	0	0	0	0	0	0	0	0	0	0	0	0	0	0	0	0	0	0	0	0	0	0	0	0	0	0	0	0	0	0	0	0	0	0	0	0	0
6ce543c45bc158851e0554f7d5d523d3	0	0	0	0	0	0	0	0	0	0	0	0	0	0	0	0	0	0	0	0	0	0	0	0	0	0	0	0	0	0	0	0	0	0	0	0	0	0	0	0	0	0	0	0	0	0	0	0	0
6d07985a288d2d1343daa7cec191da4f	0	0	0	0	0	0	0	0	0	0	0	0	0	0	0	0	0	0	0	0	0	0	0	0	0	0	0	0	0	0	0	0	0	0	0	0	0	0	0	0	0	0	0	0	0	0	0	0	0
6d24e7c3d137095b0388b313a47075cd	0	0	0	0	0	0	0	0	0	0	0	0	0	0	0	0	0	0	0	0	0	0	0	0	0	0	0	0	0	0	0	0	0	0	0	0	0	0	0	0	0	0	0	0	0	0	0	0	35
6d5a007ae258490e0e45df7efc07e6d2	0	0	0	0	0	0	0	0	0	0	0	0	0	0	0	0	0	0	0	0	0	0	0	0	0	0	0	0	0	0	0	0	0	0	0	0	0	0	0	0	0	0	0	0	0	0	0	0	0
6d5f0453e94ea103ec77efebd8e1dc67	0	0	0	0	0	0	0	0	0	0	0	0	0	0	0	0	0	0	0	0	0	0	0	0	0	0	0	0	0	0	0	0	0	0	0	0	0	0	0	0	0	0	0	0	0	0	0	0	0
6d6af0dc34c7616dd18f81fcb034c0b7	0	0	0	0	0	0	0	0	0	0	0	0	0	0	0	0	0	0	0	0	0	0	0	0	0	0	0	0	0	0	0	0	0	0	0	0	0	0	0	0	0	0	0	0	0	0	0	0	0
6dacade7ecb0429b8413b05ba2e89051	0	0	0	0	0	0	0	0	0	0	0	0	0	0	0	0	0	0	0	0	0	0	0	0	0	0	0	0	0	0	0	0	0	0	0	0	0	0	0	0	0	0	0	0	0	0	0	0	0
6dceee6a5bb1f1b81ba275e732099421	0	0	0	0	0	0	0	0	0	0	0	0	0	0	0	0	0	0	0	0	0	0	0	0	0	0	0	0	0	0	0	0	0	0	0	0	0	0	0	0	0	0	0	0	0	0	0	0	0
6e07a4376d739e4f8dfe1567ff438145	0	0	0	0	0	0	0	0	0	0	0	0	0	0	0	0	0	0	0	0	0	0	0	0	0	0	0	0	0	0	0	0	0	0	0	0	0	0	0	0	0	0	0	0	0	0	0	0	0
6e17a4d1bd55e31056de74b5afb0ef99	0	0	0	0	0	0	0	0	0	0	0	0	0	0	0	0	0	0	0	0	0	0	0	0	0	0	0	0	0	0	0	0	0	0	0	0	0	0	0	0	0	0	0	0	0	0	0	0	0
6e4b27842115190a6898e1b81f9d0e9a	0	0	0	0	0	0	0	0	0	0	0	0	0	0	0	0	0	0	0	0	0	0	0	0	0	0	0	0	0	0	0	0	0	0	0	0	0	0	0	0	0	0	0	0	0	0	0	0	0
6e64da604698fbbafe3250a8fbcdf848	0	0	0	0	0	0	0	0	0	0	0	0	0	0	0	0	0	0	0	0	0	0	0	0	0	0	0	0	0	0	0	0	0	0	0	0	0	0	0	0	0	0	0	0	0	0	0	0	0
6e7c4c069d237cde36fd612b66670042	0	0	0	0	0	0	0	0	0	0	0	0	0	0	0	0	0	0	0	0	0	0	0	0	0	0	0	0	0	0	0	0	0	0	0	0	0	0	0	0	0	0	0	0	0	0	0	0	0
6e8dc97364350620e3553e0f378449b2	0	0	0	0	0	0	0	0	0	0	0	0	0	0	0	0	0	0	0	0	0	0	0	0	0	0	0	0	0	0	0	0	0	0	0	0	0	0	0	0	0	0	0	0	0	0	0	0	0
6eaacb1f51dbdf5bb774fdfe1b077040	0	0	0	0	0	0	0	0	0	0	0	0	0	0	0	0	0	0	0	0	0	0	0	0	0	0	0	0	0	0	0	0	0	0	0	0	0	0	0	0	0	0	0	0	0	0	0	0	0
6ed9e21a2ff6c464b03d2a3a1381dfb1	0	0	0	0	0	0	0	0	0	0	0	0	0	0	0	0	0	0	0	0	0	0	0	0	0	0	0	0	0	0	0	0	0	0	0	0	0	0	0	0	0	0	0	0	0	0	0	0	0
6edce53e95feecc581f56dc00a3a0303	0	0	0	0	0	0	0	0	0	0	0	0	0	0	0	0	0	0	0	0	0	0	0	0	0	0	0	0	0	0	0	0	0	0	0	0	0	0	0	0	0	0	0	0	0	0	0	0	0
6f254330399b4360f10d7170025982f0	0	0	0	0	0	0	0	0	0	0	0	0	0	0	0	0	0	0	0	0	0	0	0	0	0	0	0	0	0	0	0	0	0	0	0	0	0	0	0	0	0	0	0	0	0	0	0	0	0
6f2bb81671b5b1dcdfb0ea41030d7f53	0	0	0	0	0	0	0	0	0	0	0	0	0	0	0	0	0	0	0	0	0	0	0	0	0	0	0	0	0	0	0	0	0	0	0	0	0	0	0	0	0	0	0	0	0	0	0	0	0
6f651a246bffe35bab73aabe6f118d78	0	0	0	0	0	0	0	0	0	0	0	0	0	0	0	0	0	0	0	0	0	0	0	0	0	0	0	0	0	0	0	0	0	0	0	0	0	0	0	0	10593	0	0	0	0	0	0	0	0
6f7bbac6ca129bb6829f1fe493c0f806	0	0	0	0	0	0	0	0	0	0	0	0	0	0	0	0	0	0	0	0	0	0	0	0	0	0	0	0	0	0	0	0	0	0	0	0	0	0	0	0	0	0	0	0	0	0	0	0	0
6faae10c2406d7642563b309a5b0490f	0	0	0	0	0	0	0	0	0	0	0	0	0	0	0	0	0	0	0	0	0	0	0	0	0	0	0	0	0	0	0	0	0	0	0	0	0	0	0	0	0	0	0	0	0	0	0	0	0
6fe19fd4fd7e942524aed5e982fb8aaa	0	0	0	0	0	0	0	0	0	0	0	0	0	0	0	0	0	0	0	0	0	0	0	0	0	0	0	0	0	0	0	0	0	0	0	0	0	0	0	0	0	0	0	0	0	0	0	0	0
7004e3f490330c9bd2810fa75158f4cc	0	0	0	0	0	0	0	0	0	0	0	0	0	0	0	0	0	0	0	0	0	0	0	0	0	0	0	0	0	0	0	0	0	0	0	0	0	0	0	0	0	0	0	0	0	0	0	0	0
701af051c2051952e8f41c04156a19be	0	0	0	0	0	0	0	0	0	0	0	0	0	0	0	0	0	0	0	0	0	0	260	0	0	0	0	0	0	0	0	0	0	0	0	0	0	0	0	0	0	0	0	0	0	0	0	0	0
7067d3990ad457a5a8f321739a3627d6	0	0	0	0	0	0	0	0	0	0	0	0	0	0	0	0	0	0	0	0	0	0	0	0	0	0	0	0	0	0	0	0	0	0	0	0	0	0	0	0	0	0	0	0	0	0	0	0	0
707037f8c032b9db100726f09985cc85	0	0	0	0	0	0	0	0	0	0	0	0	0	0	0	0	0	0	0	0	0	0	0	0	0	0	0	0	0	0	0	0	0	0	0	0	0	0	0	0	0	0	0	0	0	0	0	0	0
70b3a62ab24c3d57dba113a9db464e73	0	0	0	0	0	0	0	0	0	0	0	0	0	0	0	0	0	0	0	0	0	0	0	0	0	0	0	0	0	0	0	0	0	0	0	0	0	0	0	0	0	0	0	0	0	0	0	0	0
70e3851bb9717f13de39a0aa53bf2dd5	0	0	0	0	0	0	0	0	0	0	0	0	0	0	0	0	0	0	0	0	0	0	0	0	0	0	0	0	0	0	0	0	0	0	0	0	0	0	0	0	0	0	0	0	0	0	0	0	0
70f080bb36b81796af56f1d78ac18ed3	0	0	0	0	0	0	0	0	0	0	0	0	0	0	0	0	0	0	0	0	0	0	0	0	0	0	0	0	0	0	0	0	0	0	0	0	0	0	0	0	0	0	0	0	0	0	0	0	0
711ecfde16212d8d4164d3f1e8acbb6f	0	0	0	0	0	0	0	0	0	0	0	0	0	0	0	0	0	0	0	0	0	0	0	0	0	0	0	0	0	0	0	0	0	0	0	0	0	0	0	0	0	0	0	0	0	0	0	0	0
71226d21fff73b202937914120e084a5	0	0	0	0	0	0	0	0	0	0	3906	0	0	0	0	0	0	0	0	0	0	0	0	0	0	0	0	0	0	0	0	0	0	0	0	0	0	0	0	0	0	0	0	0	0	0	0	0	0
712e6054f54c9cdccae8cbab17e15034	0	0	0	0	0	0	0	0	0	0	0	0	0	0	0	0	0	0	0	0	0	0	0	0	0	0	0	0	0	0	0	0	0	0	0	0	0	0	0	0	0	0	0	0	0	0	0	0	0
713684c5b7d3bca89cf067d2b27bf15a	0	0	0	0	0	0	0	0	0	0	0	0	0	0	0	0	0	0	0	0	0	0	0	0	0	0	0	0	0	0	0	0	0	0	0	0	0	0	0	0	0	0	0	0	0	0	0	0	0
714c4225e200a9643a926a4afd0b7d47	0	0	0	0	0	0	0	0	0	0	0	0	0	0	0	0	0	0	0	0	0	0	0	0	0	0	0	0	0	0	0	0	0	0	0	0	0	0	0	0	0	0	0	0	0	0	0	0	0
715cba067913fb50addad72330996e10	0	0	0	48	0	0	0	0	0	32	0	0	0	0	0	0	0	0	0	0	0	0	0	0	0	0	0	0	0	0	0	0	0	0	0	0	0	0	0	0	0	0	0	0	0	0	0	0	0
71d411630171cd9b5258db1d0482b811	0	0	0	0	0	0	0	0	0	0	0	0	0	0	0	0	0	0	0	0	0	0	0	0	0	0	0	0	0	0	0	0	0	0	0	0	0	0	0	0	0	0	0	0	0	0	0	0	0
72143bcbdc41a7c0df24003d1843df93	0	0	0	0	0	0	0	0	0	0	0	0	0	0	0	0	0	0	0	0	0	0	0	0	0	0	0	0	0	0	0	0	0	0	0	0	0	0	0	0	0	0	0	0	0	0	0	0	0
7282c772706a1d39e48278ec1c6617c7	0	0	0	0	0	0	0	0	0	0	0	0	0	0	0	0	0	0	0	0	0	0	0	0	0	0	0	0	0	0	0	0	0	0	0	0	0	0	0	0	0	0	0	0	0	0	0	0	0
7329d3e08eb831be1c67e71a134f53cd	0	0	0	0	0	0	0	0	0	0	0	0	0	0	0	0	0	0	0	0	0	0	0	0	0	0	0	0	0	0	0	0	0	0	0	0	0	0	0	0	0	0	0	0	0	0	0	0	0
73310c834e8eb436e3985d58fcb5b1b1	0	0	0	0	0	0	0	0	0	0	0	0	0	0	0	0	0	0	0	0	0	0	0	0	0	0	0	0	0	0	0	0	0	0	0	0	0	0	0	0	0	0	0	0	0	0	0	0	0
73363e50b37b2b81083a2f0438db2535	0	0	0	0	0	0	0	0	0	0	0	0	0	0	0	0	0	0	0	0	0	0	0	0	0	0	0	0	0	0	0	0	0	0	0	0	0	0	0	0	0	0	0	0	0	0	0	0	0
738a9dcfea0726a42fe3f1617c33d677	0	0	0	0	0	0	0	0	0	0	0	0	0	0	0	0	0	0	0	0	0	0	0	0	0	0	0	0	0	0	0	0	0	0	0	0	0	0	0	0	0	0	0	0	0	0	0	0	0
7394b84f07a8053a4959c87d8dcf4473	0	0	0	0	0	0	0	0	0	0	0	0	0	0	0	0	0	0	0	0	0	0	0	0	0	0	0	0	0	0	0	0	0	0	0	0	0	0	0	0	0	0	0	0	0	0	0	0	0
73b84bc8a73ee90a10533281d44d8e14	0	0	0	0	0	0	0	0	0	0	0	0	0	0	0	0	0	0	0	0	0	0	0	0	0	0	0	0	0	0	0	0	0	0	0	0	0	0	0	0	0	0	0	0	0	0	0	0	0
740aba0be3f85e46f1377bc9f4cae7d5	0	0	0	0	0	0	0	0	0	0	0	0	0	0	0	0	0	0	0	0	0	0	0	0	0	0	0	0	0	0	0	0	0	0	0	0	0	0	0	0	0	0	0	0	0	0	0	0	0
742072d87dbe5fbaf028696cab8bc011	0	0	0	0	0	0	0	0	0	0	0	0	0	0	0	0	0	0	0	0	0	0	0	0	0	0	0	0	0	0	0	0	0	0	0	0	0	0	0	0	0	0	0	0	0	0	0	0	0
744157cb7f9909aaa1f0dad2351d85b7	0	0	0	0	0	0	0	0	0	0	0	0	0	0	0	0	0	0	0	0	0	0	0	0	0	0	0	0	0	0	0	0	0	0	0	0	0	0	0	0	0	0	0	0	0	0	0	0	0
745d719e2009dffd33b26ab962cd2301	0	0	0	0	0	0	0	0	0	0	0	0	0	0	0	0	0	0	0	0	0	0	0	0	0	0	0	0	0	0	0	0	0	0	0	0	0	0	0	0	0	0	0	0	0	0	0	0	0
7478e152ceb4810c919ccaa67e29c42f	0	0	0	0	0	0	0	0	0	0	0	0	0	0	0	0	0	0	0	0	0	0	0	0	0	0	0	0	0	0	0	0	0	0	0	0	0	0	0	0	0	0	0	0	0	0	0	0	0
747ccafc7ecac3a0e535e2f38cd1bac1	0	0	0	0	0	0	0	0	0	0	0	0	0	0	0	0	0	0	0	0	0	0	0	0	0	0	0	0	0	0	0	0	0	0	0	0	0	0	0	0	0	0	0	0	0	0	0	0	0
74db2d14bd5339effc42a77a9da6b008	0	0	0	0	0	0	0	0	0	0	0	0	0	0	0	0	0	0	0	0	0	0	0	0	0	0	0	0	0	0	0	0	0	0	0	0	0	0	0	0	0	0	0	0	0	0	0	0	0
74deba203d95bd9e72e50dcb1261069d	0	0	0	0	0	0	0	0	0	0	0	0	0	0	0	0	0	0	0	0	0	0	0	0	0	0	0	0	0	0	0	0	0	0	0	0	0	0	0	0	0	0	0	0	0	0	0	0	0
7520318b9cdbf673e3d9ced489f60250	0	0	0	0	0	0	0	0	0	0	0	0	0	0	0	0	0	0	0	0	0	0	0	0	0	0	0	0	0	0	0	0	0	0	0	0	0	0	0	0	0	0	0	0	0	0	0	0	0
75246ab16c578e3b1930397f7f525018	0	0	0	0	0	0	0	0	0	0	0	0	0	0	0	0	0	0	0	0	0	0	0	0	0	0	0	0	0	0	0	0	0	0	0	0	0	0	0	0	0	0	0	0	0	0	0	0	0
75626bd05e4692f2e7e4bf125f6a6049	0	0	0	0	0	0	0	0	0	0	0	0	0	0	0	0	0	0	0	0	0	0	0	0	0	0	0	0	0	0	0	0	0	0	0	0	0	0	0	0	0	0	7	0	0	0	0	0	0
757c2ff792d1433b00570d1c6915444e	0	0	0	0	0	0	0	0	0	0	0	0	0	0	0	0	0	0	0	0	0	0	0	0	0	0	0	0	0	0	0	0	0	0	0	0	0	0	0	0	0	0	0	0	0	0	0	0	0
75a2f6d2e64fdc8099287c0ff05b3584	0	0	0	0	0	0	0	0	0	0	0	0	0	0	0	0	0	0	0	0	0	0	0	0	0	0	0	0	0	0	0	0	0	0	0	0	0	0	0	0	0	0	0	0	0	0	0	0	0
75cb7e484a84645ed83e19fd887dd404	0	0	0	0	0	0	0	0	0	0	0	0	0	0	0	0	0	0	0	0	0	0	0	0	32	0	0	0	0	0	0	0	0	0	0	0	0	0	0	0	0	0	0	0	0	0	0	0	0
75f1d714c3813441d5e3ee2986a1e8eb	0	0	0	0	0	0	0	0	0	0	0	0	0	0	0	0	0	0	0	0	0	0	0	0	0	0	0	0	0	0	0	0	0	0	0	0	0	0	0	0	0	0	0	0	0	0	0	0	0
760a48bf85f5c2c06b3e46853d23db56	0	0	0	0	0	0	0	0	0	0	0	0	0	0	0	0	0	0	0	0	0	0	0	0	0	0	0	0	0	0	0	0	0	0	0	0	0	0	0	0	0	0	0	0	0	0	0	0	0
7624c99b3087b2697acd62ad2e1fcdd4	0	0	0	0	0	0	0	0	0	0	0	0	0	0	0	0	0	0	0	0	0	0	0	0	0	0	0	0	0	0	0	0	0	0	0	0	0	0	0	0	0	0	0	0	0	0	0	0	0
76b5d3190909610c00d4cbcfae8cc229	0	0	0	0	0	0	0	0	0	0	0	0	0	0	0	0	0	0	0	0	0	0	0	0	0	0	0	0	0	0	0	0	0	0	0	0	0	0	0	0	0	0	0	0	0	0	0	0	0
76e1a3b6df9ab706dca5e05aa1f798a9	0	0	0	0	0	0	0	0	0	0	0	0	0	0	0	0	0	0	0	0	0	0	0	0	0	0	0	0	0	0	0	0	0	0	0	0	0	0	0	0	0	0	0	0	0	0	0	0	0
76ef57d25534d0d5939618c09ebe34a5	0	0	0	0	0	0	0	0	0	0	0	0	0	0	0	0	0	0	0	0	0	0	0	0	0	0	0	0	0	0	0	0	0	0	0	0	0	0	0	0	0	0	0	0	0	0	0	0	0
77d7420286d1feca1b9338b421dfbaf8	0	0	0	0	0	0	0	0	0	0	0	0	0	0	0	0	0	0	0	0	0	0	0	0	0	0	0	0	0	0	0	0	0	0	0	0	0	0	0	0	0	0	0	0	0	0	0	0	0
77df1692f934639155cd2533b7ebfdf5	0	0	0	0	0	0	0	0	0	0	0	0	0	0	0	0	0	0	0	0	0	0	0	0	0	0	0	0	0	0	0	0	0	0	0	0	0	0	0	0	0	0	0	0	0	0	0	0	0
7808c8c86b1ff4bf03934b3174b62434	0	0	0	0	0	0	0	0	0	0	0	0	0	0	0	0	0	0	0	0	0	0	0	0	0	0	0	0	0	0	0	0	0	0	0	0	0	0	0	0	0	0	0	0	0	0	0	0	0
783005616d0bca6d177ac42930a5b410	0	0	0	0	0	0	0	0	0	0	0	0	0	0	0	0	0	0	0	0	0	0	0	0	0	0	0	0	0	0	0	0	0	0	0	0	0	0	0	0	0	0	0	0	37	0	0	0	0
785278de45f98e4bdffb25238ee172cb	0	0	0	0	0	0	0	0	0	0	0	0	0	0	0	0	0	0	0	0	0	0	0	0	0	0	0	0	0	0	0	0	0	0	0	0	0	0	0	0	0	0	0	0	0	0	0	0	0
78574f1fd9a3a6135fe48ea5e9176bce	0	0	0	0	0	0	0	0	0	0	0	154	0	0	0	0	0	0	0	0	0	0	0	0	0	0	0	0	0	0	0	0	0	0	0	0	0	0	0	0	0	0	0	0	0	0	0	0	0
785b00c032c8f1766d798a2e9f7a68f3	0	0	0	0	0	0	0	0	0	0	0	0	0	0	0	0	0	0	0	0	0	0	0	0	0	0	0	0	0	0	0	0	0	0	0	0	0	0	0	0	0	0	0	0	0	0	0	0	0
789a55de47a8287a49f5d44aeedd0685	0	0	0	0	0	0	0	0	0	0	0	0	0	0	0	0	0	0	0	0	0	0	0	0	0	0	0	0	0	0	0	0	0	0	0	0	0	0	0	0	0	0	0	0	0	0	0	0	0
78a85916f853676ce43feaf0d16d5d3e	0	0	0	0	0	0	0	0	0	0	0	0	0	0	0	0	0	0	0	0	0	0	0	0	0	0	0	0	0	0	0	0	0	0	0	0	0	0	0	0	0	0	0	0	0	0	0	0	0
78c05f627faa6cd893dbcc388de1f507	0	0	0	0	0	0	0	0	0	0	0	0	0	0	0	0	0	0	0	0	0	0	0	0	0	0	0	0	0	0	0	0	0	0	0	0	0	0	0	0	0	0	0	0	0	0	0	0	0
78fdc0f616dde0dccdf77da34931401e	0	0	0	0	0	0	0	0	0	0	0	0	0	0	0	0	0	0	0	0	0	0	0	0	0	0	0	0	0	0	0	0	0	0	0	0	0	0	0	0	247	0	0	0	0	0	0	0	0
790f9a5d8ac3934267f704020b9a706d	0	0	0	0	0	0	0	0	0	0	0	0	0	0	0	0	0	0	0	0	0	0	0	0	0	0	0	0	0	0	0	0	0	0	0	0	0	0	0	0	0	0	0	0	0	0	0	0	0
7931e619f0485b6f742dc50c925959ee	0	0	0	0	0	0	0	0	0	0	0	0	0	0	0	0	0	0	0	0	0	0	0	0	0	0	0	0	0	0	0	0	0	0	0	0	0	0	0	0	0	0	0	0	0	0	0	0	0
7983269916ac14fd4655f0a0c60f8694	0	0	0	0	0	0	0	0	0	0	0	0	0	0	0	0	0	0	0	0	0	0	0	0	0	0	0	0	0	0	0	0	0	0	0	0	0	0	0	0	0	0	0	0	0	0	0	0	0
79c08ec0a99d6ac77d808fcd56746b38	0	0	0	0	0	0	0	0	0	0	0	0	0	0	0	0	0	0	0	0	0	0	0	0	0	0	0	3	0	0	0	0	0	0	0	0	0	0	0	0	0	0	0	0	0	0	0	0	0
7a005d117ed1a94be6ddbec99e48f3ab	0	0	0	0	0	0	0	0	0	0	0	0	0	0	0	0	0	0	0	0	0	0	0	0	0	0	0	0	0	0	0	0	0	0	0	0	0	0	0	0	0	0	0	0	0	0	0	0	0
7a04ef7b436e625953e4e52dc40be930	0	0	0	0	0	0	0	0	0	0	0	0	0	0	0	0	0	0	0	0	0	0	0	0	0	0	0	0	0	0	0	0	0	0	0	0	0	0	0	0	0	0	0	0	0	0	0	0	0
7a57e223696ceded467ef212e31e70f4	0	0	0	0	0	0	0	0	0	0	0	0	0	0	0	0	0	0	0	0	0	0	0	0	0	0	0	0	0	0	0	0	0	0	0	0	0	0	0	0	0	0	0	0	0	0	0	0	0
7ab4e761a4ed4c8033b72b6efc0917ef	0	0	0	0	0	0	0	0	0	0	0	0	0	0	0	0	0	0	0	0	0	0	0	0	0	0	0	0	0	0	0	0	0	0	0	0	0	0	0	0	0	0	0	0	0	0	0	0	0
7acea1c3882b9f32a785ff455bafaba6	0	0	0	0	0	0	0	0	0	0	0	0	0	0	0	0	0	0	0	0	0	0	0	0	0	0	0	0	0	0	0	0	0	0	0	0	0	0	0	0	0	0	0	0	0	0	0	0	0
7b3ab7b091b1fb50f47265f36b5ec122	0	0	0	0	0	0	0	0	0	0	0	0	0	0	0	0	0	0	0	0	0	0	0	0	0	0	0	0	0	0	0	0	0	0	0	0	0	0	0	0	0	0	0	0	0	0	0	0	0
7b4958eb5416c5e03f8bea684b9d0949	0	0	0	0	0	0	0	0	0	0	0	0	0	0	0	0	0	0	0	0	0	0	0	0	0	0	0	0	0	0	0	0	0	0	0	0	0	0	0	0	0	0	0	0	0	0	0	0	0
7b54fe16b4683485034687ffd571a7e2	0	0	0	0	0	0	0	0	0	0	0	0	0	0	0	0	0	0	0	0	0	0	0	0	0	0	0	0	0	0	0	0	0	0	0	0	0	0	0	0	0	0	0	0	0	0	0	0	0
7b8a60a9de4258793088735625f157f4	0	0	0	0	0	0	0	0	0	0	0	0	0	0	0	0	0	0	0	0	0	0	0	0	0	0	0	0	0	0	0	0	0	0	0	0	0	0	0	0	0	0	0	0	0	0	0	0	0
7ba1365dbd63af3f6af8918cd11c6da1	0	0	0	0	0	0	0	0	0	0	0	0	0	0	0	0	0	0	0	0	0	0	0	0	0	0	0	0	0	0	0	0	0	0	0	0	0	0	0	0	0	0	0	0	0	0	0	0	0
7bbe1493f4127db4a238644d98732a5f	0	0	0	0	0	0	0	0	0	0	0	0	0	0	0	0	0	0	0	0	0	0	0	0	0	0	0	0	0	0	0	0	0	0	0	0	0	0	0	0	0	0	0	0	0	0	0	0	0
7bd49a4ee6de7bfe4f3d308646f67dca	0	0	0	0	0	0	0	0	0	0	0	0	0	0	0	0	0	0	0	0	0	0	0	0	0	0	0	0	0	0	0	0	0	0	0	0	0	0	0	0	0	0	0	0	0	0	0	0	0
7bed478ba53292efa4625bf7a60be243	0	0	0	0	0	0	0	0	0	0	0	0	0	0	0	0	0	0	0	0	0	0	0	0	0	0	0	0	0	0	0	0	0	0	0	0	0	0	0	0	0	0	0	0	0	0	0	0	0
7c483a1423fc5076caec7ef66c0d129f	0	0	0	0	0	0	0	0	0	0	0	0	0	0	0	0	0	0	0	0	0	0	0	0	0	0	0	0	0	0	0	0	0	0	0	0	0	0	0	0	0	0	0	0	0	0	0	0	31
7c60916bdbdeb9569a0382649c7e5bfd	0	0	0	0	0	0	0	0	0	0	0	0	0	0	0	0	0	0	0	0	0	0	0	0	0	0	0	0	0	0	0	0	0	0	0	0	0	0	0	0	0	0	0	0	0	0	0	0	0
7c7cb5af7ba84e4c126f6b4945914031	0	0	0	0	0	0	0	0	0	0	0	0	0	0	0	0	0	0	0	0	0	0	0	0	0	0	0	0	0	0	0	0	0	0	0	0	0	0	0	0	0	0	0	0	0	0	0	0	0
7c8f6aebf0345a2303b7c6c8180b472c	0	0	0	0	0	0	0	0	0	0	0	0	0	0	0	0	0	0	0	0	0	0	0	0	0	0	0	0	0	0	0	0	0	0	0	0	0	0	0	0	0	0	0	0	0	0	0	0	0
7ca6f380ee79d42a6fb1e88af1a1563c	0	0	0	0	0	0	0	0	0	0	0	0	0	0	0	0	0	0	0	0	0	0	0	0	0	0	0	0	0	0	0	0	0	0	0	0	0	0	0	0	0	0	0	0	0	0	0	0	0
7ccfca45ae5886f85993e29c4998cc69	0	0	0	0	0	0	0	0	0	0	0	0	0	0	0	0	0	0	0	0	0	0	0	0	0	0	0	0	0	0	0	0	0	0	0	0	0	0	0	0	0	0	0	0	0	0	0	0	0
7cef5f7cf44f968c3fb51b916ab4901c	0	0	0	0	0	0	0	0	0	0	0	0	0	0	0	0	0	0	0	0	0	0	0	0	0	0	0	0	0	0	0	0	0	0	0	0	0	0	0	0	0	0	0	0	0	0	0	0	0
7d415f082907073eb15cb6b177fb1952	0	0	0	0	0	0	0	0	0	0	0	0	0	0	0	0	0	0	0	0	0	0	0	0	0	0	0	0	0	0	0	0	0	0	0	0	0	0	0	0	0	0	0	0	0	0	0	0	0
7d4b7e8b2cc77bd09f2babb774f07c19	0	0	0	0	0	0	0	0	0	0	0	0	0	0	0	0	0	0	0	0	0	0	0	0	0	0	0	0	0	0	0	0	0	0	0	0	8	0	0	0	0	0	0	0	0	0	0	0	0
7d788e43bb3a5b9c1101f87f0a3bb80a	0	0	0	0	0	0	0	0	0	0	0	0	0	0	0	0	0	0	0	0	0	0	0	0	0	0	0	0	0	0	0	0	0	0	0	0	0	0	0	0	0	0	0	0	0	0	0	0	0
7d808b7f0a492d96d7c3945a7b30ebbf	0	0	0	0	0	0	0	0	0	0	0	0	0	0	0	0	0	0	0	0	0	0	0	0	0	0	0	0	0	0	0	0	0	0	0	0	0	0	0	0	0	0	0	0	0	0	0	0	0
7da12a0c56302a250d164dfc227dc908	0	0	0	0	0	0	0	0	0	0	0	0	0	0	0	0	0	0	0	0	0	0	0	0	0	0	0	0	0	0	0	0	0	0	0	0	0	0	0	0	0	0	0	0	0	0	0	0	0
7dab7f74bd88f6256b6c66243ed13da0	0	0	0	0	0	0	0	0	0	0	0	0	0	0	0	0	0	0	0	0	0	0	0	0	0	0	0	0	0	0	0	0	0	0	0	0	0	0	0	0	0	0	0	0	0	0	0	0	0
7db606d340f238bf3aa6f27684d75e21	0	0	0	0	0	0	0	0	0	0	0	0	0	0	0	0	0	0	0	0	0	0	0	0	0	0	0	0	0	0	0	0	0	0	0	0	0	0	0	0	0	0	0	0	0	0	0	0	0
7db7142fc3f2dd59e578272dd54200e4	0	0	0	0	0	0	0	0	0	0	0	0	0	0	0	0	0	0	0	0	0	0	0	0	0	0	0	0	0	0	0	0	0	0	0	0	0	0	0	0	0	0	0	0	0	0	0	0	0
7de0158c0fdfdebe5c6299ff12c98556	0	0	0	0	0	0	0	0	0	0	0	0	0	0	0	0	0	0	0	0	0	0	0	0	0	0	0	0	0	0	0	0	0	0	0	0	0	0	0	0	0	0	0	0	0	0	0	0	0
7ded67ebba16301cb30757427c4363c5	0	0	0	0	0	0	0	0	0	0	0	0	0	0	0	0	0	0	0	0	0	0	0	0	0	0	0	0	0	0	0	0	0	0	0	0	0	0	0	0	0	0	0	0	0	0	0	0	0
7e4b1fa33ae09bcd7fdcfc27c45a22af	0	0	0	0	0	0	0	0	0	0	0	0	0	0	0	0	0	0	0	0	0	0	0	0	0	0	0	0	0	0	0	0	0	0	0	0	0	0	0	0	0	0	0	0	0	0	0	0	0
7e7bd258792f449f38436337d78d0149	0	0	0	0	0	0	0	0	0	0	0	0	0	0	0	0	0	0	0	0	0	0	0	0	0	0	0	0	0	0	0	0	0	0	0	0	0	0	0	0	0	0	0	0	0	0	0	0	0
7e8e787d182081e3b210da624cbeffa8	0	0	0	0	0	0	0	0	0	0	0	0	0	0	0	0	0	0	0	0	0	0	0	0	0	0	0	0	0	0	0	0	0	0	0	0	0	0	0	0	0	0	0	0	0	0	0	0	0
7e975da6f715f777fc1d66ae8a45dfe2	0	0	0	0	0	0	0	0	0	0	0	0	0	0	0	0	0	0	0	0	0	0	0	0	0	0	0	0	0	0	0	0	0	0	0	0	0	0	0	0	0	0	0	0	0	0	0	0	0
7eb1f0754da0efabe7eaa38cafa0a4bc	0	0	0	0	0	0	0	0	0	0	0	0	0	0	0	0	0	0	0	0	0	0	0	0	0	0	0	0	0	0	0	0	0	0	0	0	0	0	0	0	0	0	0	0	0	0	0	0	0
7eda769852255a099d53246b12c5967d	0	0	0	0	0	0	0	0	0	0	0	0	0	0	0	0	0	0	0	0	0	0	0	0	0	0	0	0	0	0	0	0	0	0	0	0	0	0	0	0	0	0	0	0	0	0	0	0	0
7f11a15910319c33319bc3f2e46c8d96	0	0	0	0	0	0	0	0	0	0	0	0	0	0	0	0	0	0	0	0	0	0	0	0	0	0	0	0	0	0	0	0	0	0	0	0	0	0	0	0	0	0	0	0	0	0	0	0	0
7f1209356e5af86001489e3e7c720799	0	0	0	0	0	0	0	0	0	0	0	0	0	0	0	0	0	0	0	0	0	0	0	0	0	0	0	0	0	0	0	0	0	0	0	0	0	0	0	418	0	0	132	0	0	0	0	0	0
7f27dff80d8f05900c71756a421a6f3a	0	0	0	0	0	0	0	0	0	0	0	0	0	0	0	0	0	0	0	0	0	0	0	0	0	0	0	0	0	0	0	0	0	0	0	0	0	0	0	0	0	0	0	0	0	0	0	0	0
7f54a24655c022081a56c3d8643baff6	0	0	0	0	0	0	0	0	0	0	0	0	0	0	0	0	0	0	0	0	0	0	0	0	0	0	0	0	0	0	0	0	0	0	0	0	0	0	0	0	0	0	0	0	0	0	0	0	0
7f88f91acfa3b7e94f014d5570c11e48	0	0	0	0	0	0	0	0	0	0	0	0	0	0	0	0	0	0	0	0	0	0	0	0	0	0	0	0	0	0	0	0	0	0	0	0	0	0	0	0	0	0	0	0	0	0	0	0	0
7facd6afa1335fa31e7a57c7eaab8e1c	0	0	0	0	0	0	0	0	0	0	0	0	0	0	0	0	0	0	0	0	0	0	0	0	0	0	0	0	0	0	0	0	0	0	0	0	0	0	0	0	0	0	0	0	0	0	0	0	0
7fd5d2d44c8545e0297a82b2f7a32d4e	0	0	0	0	0	0	0	0	0	0	0	0	0	0	0	0	0	0	0	0	0	0	0	0	0	0	0	0	0	0	0	0	0	0	0	0	0	0	0	0	0	0	0	0	0	0	0	0	0
7fef715aa87566f01a993a3a6972d334	0	0	0	0	0	0	0	0	0	0	0	0	0	0	0	0	0	0	0	0	0	0	0	0	0	0	0	0	0	0	0	0	0	0	0	0	0	0	0	0	0	0	0	0	0	0	0	0	0
802a4b506639c28d286ed945637d8b16	0	0	0	0	0	0	0	0	0	0	0	0	0	0	0	0	0	0	0	0	0	0	0	0	0	0	0	0	0	0	0	0	0	0	0	0	0	0	0	0	0	0	0	0	0	0	0	0	0
802b05a666be138b151c4e0e385a1fb9	0	0	0	0	0	0	0	0	0	0	0	0	0	0	0	0	0	0	0	0	0	0	0	0	0	0	0	0	0	0	0	0	0	0	0	0	0	0	0	0	0	0	0	0	0	0	0	0	0
8058a6d78749ad76bd16f5d216a15e80	0	0	0	0	0	0	0	0	0	0	0	0	0	0	0	0	0	0	0	0	0	0	0	0	0	0	0	0	0	0	0	0	0	0	0	0	0	0	0	0	0	0	0	0	0	0	0	0	0
805a512498a41f4844da100418154a16	0	0	0	0	0	0	0	0	0	0	0	0	0	0	0	0	0	0	0	0	0	0	0	0	0	0	0	0	0	0	0	0	0	0	0	0	0	0	0	0	0	0	0	0	0	0	0	0	0
805f79ccb0ace344d16b29ce5c9e0d95	0	0	0	0	0	0	0	0	0	0	0	0	0	0	0	0	0	0	0	0	0	0	0	0	0	0	0	0	0	0	0	0	0	0	0	0	0	0	0	0	0	0	0	0	0	0	0	0	0
80738734c528cdf5bd6f1bdf12ea2e1e	0	0	0	0	0	0	0	0	0	0	0	0	0	0	0	0	0	0	0	0	0	0	0	0	0	0	0	0	0	0	0	0	0	0	0	0	0	0	0	0	0	0	0	0	0	0	0	0	0
8080439daab8f498fd01ca80dcb58000	0	0	0	0	0	0	0	0	0	0	0	0	0	0	0	0	0	0	0	0	0	0	0	0	0	0	0	0	0	0	0	0	0	0	0	0	0	0	0	0	0	0	0	0	0	0	0	0	0
81064dd09d0069091d532a44a30dc6ce	0	0	0	0	0	0	0	0	0	0	0	0	0	0	0	0	0	0	0	0	0	0	0	0	0	0	0	0	0	0	0	0	0	0	0	0	0	0	0	0	0	0	0	0	0	0	0	0	0
81155a8ad510d341a71eab934225fbd7	0	0	0	0	0	0	0	0	0	0	0	0	0	0	0	0	0	0	0	0	0	0	0	0	0	0	0	0	0	0	0	0	0	0	0	0	0	0	0	0	0	0	0	0	0	0	0	0	0
811b82019aa3240721e7bd33b9d45425	0	0	0	0	0	0	0	0	0	0	0	0	0	0	0	0	0	0	0	0	0	0	0	0	0	0	0	0	0	0	0	0	0	0	0	0	0	0	0	0	0	0	0	0	0	0	0	0	0
8149d80f92ed68088d87c876523132e5	0	0	0	0	0	0	0	0	0	0	0	0	0	0	0	0	0	0	0	0	0	0	0	0	0	0	0	0	0	0	0	0	0	0	0	0	0	0	0	0	0	0	0	0	0	0	0	0	0
8168b6aa31aa8164cfcec031a6bab722	0	0	0	0	0	0	0	0	0	0	22	0	0	0	0	0	0	0	0	6	0	0	0	0	0	0	0	0	0	0	0	0	0	0	0	0	0	0	0	0	0	0	0	0	14	0	0	0	0
816ee2f5598abda366e65a8c00b912aa	0	0	0	0	0	0	0	0	0	0	0	0	0	0	0	0	0	0	0	0	0	0	0	0	0	0	0	0	0	0	0	0	0	0	0	0	0	0	0	0	0	0	0	0	0	0	0	0	0
817a7341fbd44790677cf4fa3f8fe396	0	0	0	0	0	0	0	0	0	0	0	0	0	0	0	0	0	0	0	0	0	0	0	0	0	0	0	0	0	0	0	0	0	0	0	0	0	0	0	0	0	0	0	0	0	0	0	0	0
817be2afcb6c9c4a547185c58afa94b9	0	0	0	0	0	0	0	0	0	0	0	0	0	0	0	0	0	0	0	0	0	0	0	0	0	0	0	0	7	0	0	0	0	0	0	0	0	0	0	0	0	0	0	0	0	0	0	0	0
8193ef392e8d636340d58b0c80878d7d	0	0	0	0	0	0	0	0	0	0	0	0	0	0	0	0	0	0	0	0	0	0	0	0	0	0	0	0	0	0	0	0	0	0	0	0	0	0	0	0	0	0	0	0	0	0	0	0	0
819e6e741c29a876c2b0d8f66f600b70	0	0	0	0	0	0	0	0	0	0	0	0	0	0	0	0	0	0	0	0	0	0	0	0	0	0	0	0	0	0	0	0	0	0	0	0	0	0	0	0	0	0	0	0	0	0	0	0	0
81d74a89223bb1d82a4ac468ae6c6e7f	0	0	0	0	0	0	0	0	0	0	0	0	0	0	0	0	0	0	0	0	0	0	0	0	0	0	0	0	0	0	0	0	0	0	0	0	0	0	0	0	0	0	0	0	0	0	0	0	0
81df3e73f4cd780a436a1d234d6b9b58	0	0	0	0	0	0	0	0	0	0	0	0	0	0	0	0	0	0	0	0	0	0	0	0	0	0	0	0	0	0	0	0	0	0	0	0	0	0	0	0	0	0	0	0	0	0	0	0	0
81e600c87eaf9980c9e223759f247955	0	0	0	0	0	0	0	0	0	0	0	0	0	0	0	0	0	0	0	0	0	0	0	0	0	0	0	0	0	0	0	0	0	0	0	0	0	0	0	0	0	0	0	0	0	0	0	0	0
81eb45d6df4fdce61f1bed03a7e9df9a	0	0	0	0	0	0	0	0	0	0	0	0	0	0	0	0	0	0	0	0	0	0	0	0	0	0	0	0	0	0	0	0	0	0	0	0	0	0	0	0	0	0	0	0	0	0	0	0	0
8207bb9fd59d346c3a47cef4991ded99	0	0	0	0	0	0	0	0	0	0	0	0	0	0	0	0	0	0	0	0	0	0	0	0	0	0	0	0	0	0	0	0	0	0	0	0	0	0	0	0	0	0	0	0	0	0	0	0	0
821f5a9a7d9f79b98e0696f42a69c1f6	0	0	0	0	0	0	0	0	0	0	0	0	0	0	0	0	0	0	0	0	0	0	0	0	0	0	0	0	0	0	0	0	0	0	0	0	0	0	0	0	0	0	0	0	0	0	0	0	0
8247de5083c59c9d21cf07262e73c786	0	0	0	0	0	0	0	0	0	0	0	0	0	0	0	0	0	0	0	0	0	0	0	0	0	0	0	0	0	0	0	0	0	0	0	0	0	0	0	0	0	0	0	0	0	0	0	0	0
82637b3a707b49893afa642bc718202a	0	0	0	0	0	0	0	0	0	0	0	0	0	0	0	0	0	0	0	0	0	0	0	0	0	0	0	0	0	0	0	0	0	0	0	0	0	0	0	0	0	0	0	0	0	0	0	0	0
826e2b144e05b068ae627411cabdce33	0	0	0	0	0	0	0	0	0	0	0	0	0	0	0	0	0	0	0	0	0	0	0	0	0	0	0	0	0	0	0	0	0	0	0	0	0	0	0	0	0	0	0	0	0	0	0	0	0
82799ddb8b2b977d1ddbc4579a873f6f	0	0	0	0	0	0	0	0	0	0	0	0	0	0	0	0	0	0	0	0	0	0	0	0	0	0	0	0	0	0	0	0	0	0	0	0	0	0	0	0	0	0	0	0	0	0	0	0	0
82f1b9afd3436fd87b7a3026ec33c8a0	0	0	0	0	0	0	0	0	0	0	0	0	0	0	0	0	0	0	0	0	0	0	0	0	0	0	0	0	0	0	0	0	0	0	0	0	0	0	0	0	0	0	0	0	0	0	0	0	0
830aae62aeffa53238c305878cbde79e	0	0	0	0	0	0	0	0	0	0	0	0	0	0	0	0	0	0	0	0	0	0	0	0	0	0	0	0	0	0	0	0	0	0	0	0	0	0	0	0	0	0	0	0	0	0	0	0	0
834aeac83ccae34240d37895465ba91f	0	0	0	0	0	0	0	0	0	0	0	0	0	0	0	0	0	0	0	0	0	0	0	0	0	0	0	0	0	0	0	0	0	0	0	0	0	0	0	0	0	0	0	0	0	0	0	0	0
836ca82bfa070107827d89be56194094	0	0	0	0	0	0	0	0	0	0	0	0	0	0	0	0	0	0	0	0	0	0	0	0	0	0	0	0	0	0	0	0	0	0	0	0	0	0	0	0	0	0	0	0	0	0	0	0	0
83a0462253f08e026f24c820f0834f98	0	0	0	0	0	0	0	0	0	0	0	0	0	0	0	0	0	0	0	0	0	0	0	0	0	0	0	0	0	0	0	0	0	0	0	0	0	0	0	0	0	0	0	0	0	0	0	0	0
83aeb0b3974b680f3f1224d21c3e4cc3	0	0	0	0	0	0	0	0	0	0	0	0	0	0	0	0	0	0	0	0	0	0	0	0	0	0	0	0	0	0	0	0	0	0	0	0	0	0	0	0	0	0	0	0	0	0	0	0	0
83dcd4aeadaf3e68226e84c14dc79523	0	0	0	0	0	0	0	0	0	0	0	0	0	0	0	0	0	0	0	0	0	0	864	0	0	0	0	0	0	0	0	0	0	0	0	0	0	0	0	0	0	0	0	0	0	0	0	0	0
8421fc3b837085f75816cdd3352cc075	0	0	0	0	0	0	0	0	0	0	0	0	0	0	0	0	0	0	0	0	0	0	0	0	0	0	0	0	0	0	0	0	0	0	0	0	0	0	0	0	0	0	0	0	0	0	0	0	0
842653980dd88100385a3ce18e395c52	0	0	0	0	0	0	0	0	0	0	0	0	0	0	0	0	0	0	0	0	0	0	0	0	0	0	0	0	0	0	0	0	0	0	0	0	0	0	0	0	0	0	0	0	0	0	0	0	0
8449e05fbdd3c9a49551823236daf765	0	0	0	0	0	0	0	0	0	0	0	0	0	0	0	0	0	0	0	0	0	0	0	0	0	0	0	0	0	0	0	0	0	0	0	0	0	0	0	0	0	0	0	0	0	0	0	0	0
844d45665633dfd38da359ecdefe8b32	0	0	0	0	0	0	0	0	0	0	0	0	0	0	0	0	0	0	0	0	0	0	0	0	0	0	0	0	0	0	0	0	0	0	0	0	0	0	0	0	0	0	0	0	0	0	0	0	0
847586fc54784f8ef6eaece19bd74522	0	0	0	0	0	0	0	0	0	0	0	0	0	0	0	0	0	0	0	0	0	0	0	0	0	0	0	0	0	0	0	0	0	0	0	41	0	0	0	0	0	0	0	0	0	0	0	0	0
8478c96090c9b42591d0e35ecc4abf64	0	0	0	0	0	0	0	0	0	0	0	0	0	0	0	0	0	0	0	125	0	0	0	0	0	0	0	0	0	0	0	0	0	0	0	0	0	0	0	0	0	0	0	0	0	0	0	0	0
84b8cb10861e3f76de161aa1acbbd1c4	0	0	0	0	0	0	0	0	0	0	0	0	0	0	0	0	0	0	0	0	0	0	0	0	0	0	0	0	0	0	0	0	0	0	0	0	0	0	0	0	0	0	0	0	0	0	0	0	0
84c761979463ce9245f65fc8eebf55ec	0	0	0	0	0	0	0	0	0	0	0	0	0	0	0	0	0	0	0	0	0	0	0	0	0	0	0	0	0	0	0	0	0	0	0	0	0	0	0	0	0	0	0	0	0	0	0	0	0
84d4a48d1ef6665fba571ef7c8aeb3bc	1479	0	157	0	0	0	1042	0	0	0	0	0	0	0	0	0	0	0	0	0	0	0	0	0	0	0	0	30	0	0	0	0	0	0	0	0	0	0	0	0	0	0	0	0	0	0	0	0	0
84f6530774b11f38adacbd2da9e96084	27	10681	42	13883	14	7475	0	11409	9309	15246	2670	5009	9690	20835	1539	3229	14980	67	9205	2755	539	10270	113	41	69	32	2686	86	35	4557	108	10843	713	575	11558	3388	13555	18916	10824	5232	0	16190	2881	4751	20973	5610	5638	12805	16673
8509b7860afa1815d1907bad2b7e7132	0	0	0	0	0	0	0	0	0	0	0	0	0	0	0	0	0	0	0	0	0	0	0	0	0	0	0	0	0	0	0	0	0	0	0	0	0	0	0	0	0	0	0	0	0	0	0	0	0
851ba1b094afdf9ea27d7b3668842d45	0	0	0	0	0	0	0	0	0	0	0	0	0	0	0	0	0	0	0	0	0	0	0	0	0	0	0	0	0	0	0	0	0	0	0	0	0	0	0	0	0	0	0	0	0	0	0	0	0
8528d055101dd7a014332339134f18e7	0	0	0	0	0	0	0	0	0	0	0	0	0	0	0	0	0	0	0	0	0	0	0	0	0	0	0	0	0	0	0	0	0	0	0	0	0	0	0	0	0	0	0	0	0	0	0	0	0
85373e38f5159bd9fd037cb3a8d4153c	0	0	0	0	0	0	0	0	0	0	0	0	0	0	0	0	0	0	0	0	0	0	0	0	0	0	0	0	0	0	0	0	0	0	0	0	0	0	0	0	0	0	0	0	0	0	0	0	0
854724f574aa30a90757544992dd1940	0	0	0	0	0	0	0	0	0	0	0	0	0	0	0	0	0	0	0	0	0	0	0	0	0	0	0	0	0	0	0	0	0	0	0	0	0	0	0	0	0	0	0	0	0	0	0	0	0
8559654048568230f0e30b7a6121b27a	0	0	0	0	0	0	0	0	0	0	0	0	0	0	0	0	0	0	0	0	0	0	0	0	0	0	0	0	0	0	0	0	0	0	0	0	0	0	0	0	0	0	0	0	0	0	0	0	0
85687a90328726f72e7b61a23f4c9972	0	0	0	0	0	0	0	0	0	0	0	0	0	0	0	0	0	0	0	0	0	0	0	0	0	0	0	0	0	0	0	0	0	0	0	0	0	0	0	0	0	0	0	0	0	0	0	0	0
8569303a6e3cd82846d34805025e6b25	0	0	0	0	0	0	0	0	0	0	0	0	0	0	0	0	0	0	0	0	0	0	0	0	0	0	0	0	0	0	0	0	0	0	0	0	0	0	0	0	0	0	0	0	0	0	0	0	0
8578a51ff4bf48b4a4db04c8d639db90	0	0	0	0	0	0	0	0	0	0	0	0	0	0	0	0	0	0	0	0	0	0	0	0	0	0	0	0	0	0	0	0	0	0	0	0	0	0	0	0	0	0	0	0	0	0	0	0	0
858d76f3ed20fb66deda025c0483490e	0	0	0	0	0	0	0	0	0	0	0	0	0	0	0	0	0	0	0	0	0	0	0	0	0	0	0	0	0	0	0	0	0	0	0	0	0	0	0	0	0	0	0	0	0	0	0	0	0
85da34c0447556a43b991118b7292fb3	0	0	0	0	0	0	0	0	0	0	0	0	0	0	0	0	0	0	0	0	0	0	0	0	0	0	0	0	0	0	0	0	0	0	0	0	0	0	0	0	0	0	0	0	0	0	0	0	0
85e2142e4bd9acdfda107a3f42e41dc9	0	0	0	0	0	0	0	0	0	0	0	0	0	0	0	0	0	0	0	0	0	0	0	0	0	0	0	0	0	0	0	0	0	0	0	0	0	0	0	0	0	0	0	0	0	0	0	0	0
86771950ea47c6fa248829216aed4c0d	0	0	0	0	0	0	0	0	0	0	0	0	0	0	0	0	0	0	0	0	0	0	0	0	0	0	0	0	0	0	0	0	0	0	0	0	0	0	0	0	0	0	0	0	0	0	0	0	0
86805659087e33b03408d5672495cd84	0	0	0	0	0	0	0	0	0	0	0	0	0	0	0	0	0	0	0	0	0	0	0	0	0	0	0	0	0	0	0	0	0	0	0	0	0	0	0	0	0	0	0	0	0	0	0	0	0
869315d6722414e07f33b63e5c54f09a	0	0	0	0	0	0	0	0	0	0	0	0	0	0	0	0	0	0	0	0	0	0	0	0	0	0	0	0	0	0	0	0	0	0	0	0	0	0	0	0	0	0	0	0	0	0	0	0	0
86ba349716127bf20a9cabd19f1c9563	0	0	0	0	0	0	0	0	0	0	0	0	0	0	0	0	0	0	0	0	0	0	0	0	0	0	0	0	0	0	0	0	0	0	0	0	0	0	0	0	0	0	0	0	0	0	0	0	0
86bee98735b9def633c7313cca6c211c	0	0	0	0	0	0	0	0	0	0	0	0	0	0	0	0	0	0	0	0	0	0	0	0	0	0	0	0	0	0	0	0	0	0	0	0	0	0	0	0	0	0	0	0	0	0	0	0	0
86c8c33480e414270a2fb1aa0abcfdbf	0	0	0	0	0	0	0	0	0	0	0	0	0	0	0	0	0	0	0	0	0	0	0	0	0	0	0	0	0	0	0	0	0	0	0	0	0	0	0	0	0	0	0	0	0	0	0	0	0
86d9ba570a2132b470d6fe0d98c28ef9	0	0	0	0	0	0	0	0	0	0	0	0	0	0	0	0	0	0	0	0	0	0	0	0	0	0	0	0	0	0	0	0	0	0	0	0	0	0	0	0	0	0	0	0	0	0	0	0	0
86fcceebbe4102af7d28e0bd46d9a458	0	0	0	0	0	0	0	0	0	0	0	0	0	0	0	0	0	0	0	0	0	0	0	0	0	0	0	0	0	0	0	0	0	0	0	0	0	0	0	0	0	0	0	0	0	0	0	0	0
870c8d8135a483cf6395a0d0f458fdc7	0	0	0	0	0	0	0	0	0	0	0	0	0	0	0	0	0	0	0	0	0	0	0	0	0	0	0	0	0	0	0	0	0	0	0	0	0	0	0	0	0	0	0	0	0	0	0	0	0
871781bb486f0a0b0d8070a09430d2d6	0	0	0	0	0	0	0	0	0	0	0	0	0	0	0	0	0	0	0	0	0	0	0	0	0	0	0	0	0	0	0	0	0	0	0	0	0	0	0	0	0	0	0	0	0	0	0	0	0
872c8d66dbd683bd3e1521b046f17b41	0	0	0	0	0	0	0	0	0	0	0	0	0	0	0	0	0	0	0	0	0	0	0	0	0	0	0	0	0	0	0	0	0	0	0	0	0	0	0	0	0	0	0	0	0	0	0	0	0
8732078472e210bc7e85f8163c5a8d57	0	0	0	0	0	0	0	0	0	0	0	0	0	0	0	0	0	0	0	0	0	0	0	0	0	0	0	0	0	0	0	0	0	0	0	0	0	0	0	0	0	0	0	0	0	0	0	0	0
877eca4221095a66acb83678f34676e4	0	0	0	0	0	0	0	0	0	0	0	0	0	0	0	0	0	0	0	0	0	0	0	0	0	0	0	0	0	0	0	0	0	0	0	0	0	0	0	0	0	0	0	0	0	0	0	0	0
8785dc133df7eba20e72bd27e6544358	0	0	0	0	0	0	0	0	0	0	0	0	0	0	0	0	0	0	0	0	0	0	0	0	0	0	0	0	0	0	0	0	0	0	0	0	0	0	0	0	0	0	0	0	0	0	0	0	0
87f6cc9cdbd59bac40794a0ffd8ee6d5	0	0	0	0	0	0	0	0	0	0	0	0	0	0	0	0	0	0	0	0	0	0	0	0	0	0	0	0	0	0	0	0	0	0	0	0	0	0	0	0	0	0	0	0	0	0	19	0	0
881f7f4c32eff918592950a2a38ff66d	0	0	0	0	0	0	0	0	0	0	0	0	0	0	0	0	0	0	0	0	0	0	0	0	0	0	0	0	0	0	0	0	0	0	0	0	0	0	0	0	0	0	0	0	0	0	0	0	0
883ae37f88c3ce905a2de322ee37bbb2	0	0	0	0	0	0	0	0	0	0	0	0	0	0	0	0	0	0	0	0	0	0	0	0	0	0	0	0	0	0	0	0	0	0	0	0	0	0	0	0	0	0	0	0	0	0	0	0	0
8847d80ea57727c0f07e09de4ba07c04	0	0	0	0	0	0	0	0	0	0	0	0	0	0	0	0	0	0	0	0	0	0	0	0	0	0	0	0	0	0	0	0	0	0	0	0	0	0	0	0	0	0	0	0	0	0	0	0	0
88879764b39438ce9a4f4172e13ffdfe	0	0	0	0	0	0	0	0	0	0	0	0	0	0	0	0	0	0	0	0	0	0	0	0	0	0	0	0	0	0	0	0	0	0	0	0	0	0	0	0	0	0	0	0	0	0	0	0	0
8893bf5579ffd07b3e447feec7163518	0	0	0	0	0	0	0	0	0	0	0	0	0	0	0	0	0	0	0	0	0	0	0	0	0	0	0	0	0	0	0	0	0	0	0	0	0	0	0	0	0	0	0	0	0	0	0	0	0
889e6142dd6aea71c39f2ba53142a8b2	0	0	0	0	0	0	0	0	0	0	0	0	0	0	0	0	0	0	0	0	0	0	0	0	0	0	0	0	0	0	0	0	0	0	0	0	0	0	0	0	0	0	0	0	0	0	0	0	0
889ed76201897e9c9451b9e7c0f245f1	0	0	0	0	0	0	0	0	0	0	0	0	0	0	0	0	0	0	0	0	0	0	0	0	0	0	0	0	0	0	0	0	0	0	0	0	0	0	0	0	0	0	0	0	0	0	0	0	0
88d087628b5d5de28c9f5aef13af87d9	0	0	0	0	0	0	0	0	0	0	0	0	0	0	0	0	0	0	0	0	0	0	0	0	0	0	0	0	0	0	0	0	0	0	0	0	0	0	0	0	3	0	0	0	0	0	0	0	0
88f8e6f47e83346b3f138265788261f6	0	0	0	0	0	0	0	0	0	0	28	0	0	0	0	0	0	0	0	0	0	0	0	0	7	0	0	0	0	0	0	0	0	0	0	16	0	0	0	35	0	0	280	0	82	43	0	26	0
891060154c4237ad91eb12c5b1bfce21	0	0	0	0	0	0	0	0	0	0	0	0	0	0	0	0	0	0	0	0	0	0	0	0	0	0	0	0	0	0	0	0	0	0	0	0	0	0	0	0	0	0	0	0	0	0	0	0	0
8926b301b0eb2069d48f1536e56d08cb	0	0	0	0	0	0	0	0	0	0	0	0	0	0	0	0	0	0	0	0	0	0	0	0	0	0	0	0	0	0	0	0	0	0	0	0	0	0	0	0	0	0	0	0	0	0	0	0	0
8929515df139433de1b313cbeeee7837	0	0	0	0	0	0	0	0	0	0	0	0	0	0	0	0	0	0	0	0	0	0	0	0	0	0	0	0	0	0	0	0	0	0	0	0	0	0	0	0	0	0	0	0	0	0	0	0	0
897341c9c297d30ea9759e092d2b9a1f	0	0	0	0	0	0	0	0	0	0	0	0	0	0	0	0	0	0	0	0	0	0	0	0	0	0	0	0	0	0	0	0	0	0	0	0	0	0	0	0	0	0	0	0	0	0	0	0	0
897bceb138370edf26a0b8fea3586f19	0	0	0	0	0	0	0	0	0	0	0	0	0	0	0	0	0	0	0	0	0	0	0	0	0	0	0	0	0	0	0	0	0	0	0	0	0	0	0	0	0	0	0	0	0	0	0	0	0
89efbf44a9c6582d2797edd7802ae5ea	0	0	0	0	0	0	0	0	0	0	0	0	0	0	0	0	0	0	0	0	0	0	0	0	0	0	0	0	0	0	0	0	0	0	0	0	107	0	0	0	0	0	0	0	0	0	0	0	0
8a0f6adb6d6a0d4b911a52fac21cdced	0	0	0	0	0	0	0	0	0	0	0	0	0	0	0	0	0	0	0	0	0	0	0	0	0	0	0	0	0	0	0	0	0	0	0	0	0	0	0	0	0	0	0	0	0	0	0	0	0
8a171aea90de5a59594d641f2e28ea98	0	0	0	0	0	0	0	0	0	0	0	0	0	0	0	0	0	0	0	0	0	0	0	0	0	0	0	0	0	0	0	0	0	0	0	0	0	0	0	0	0	0	0	0	0	0	0	0	0
8a742127eb520f81266f79943dd43675	0	0	0	0	0	0	0	0	0	0	0	0	0	0	0	0	0	0	0	0	0	0	0	0	0	0	0	0	0	0	0	0	0	0	0	0	0	0	0	0	0	0	0	0	0	0	0	0	0
8a81a10437af0d476a1c32573bf63d01	0	0	0	0	0	0	0	0	0	0	0	0	0	0	0	0	0	0	0	0	0	0	0	0	0	0	0	0	0	0	0	0	0	0	0	0	0	0	0	0	0	0	0	0	0	0	0	0	0
8a8719f923d271fb51ad04e6f64831ef	0	0	0	0	0	0	0	0	0	0	0	0	0	0	0	0	0	0	0	0	0	0	0	0	0	0	0	0	0	0	0	0	0	0	0	0	0	0	0	0	0	0	0	0	0	0	0	0	0
8a95868147e546562e071c5bf31af09f	0	0	0	0	0	0	0	0	0	0	0	0	0	0	0	0	0	0	0	0	0	0	0	0	0	0	0	0	0	0	0	0	0	0	0	0	0	0	0	0	0	0	0	0	0	0	0	0	0
8aa7e6d2dfd539b8da32ceaeca33e6e7	0	0	0	0	0	0	0	0	0	0	0	0	0	0	0	0	0	0	0	0	0	0	0	0	0	0	0	0	0	0	0	0	0	0	0	0	0	0	0	0	0	0	0	0	0	0	0	0	0
8b082c7a926e3835641361b600d5b30f	0	0	0	0	0	0	0	0	0	0	0	0	0	0	0	0	0	0	0	0	0	0	0	0	0	0	0	0	0	0	0	0	0	0	0	0	0	0	0	0	0	0	0	0	0	0	0	0	0
8b135cea0789ce9be8363ac55c5e6dac	0	0	0	0	0	0	0	0	0	0	0	0	0	0	0	0	0	0	0	0	0	0	0	0	0	0	0	0	0	0	0	0	0	0	0	0	0	0	0	0	0	0	0	0	0	0	0	0	0
8b234ed90f58ead4414e45066d5c1d78	0	0	0	0	0	0	0	0	0	0	0	0	0	0	0	0	0	0	0	0	0	0	0	0	0	0	0	0	0	0	0	0	0	0	0	0	0	0	0	0	0	0	0	0	0	0	0	0	0
8b395ecbe833bb9b18532e7c9904d67d	0	0	0	0	0	0	0	0	0	0	0	0	0	0	0	0	0	0	0	0	0	0	0	0	0	0	0	0	0	0	0	0	0	0	0	0	0	0	0	0	0	0	0	0	0	0	0	0	0
8b57d289ef426fc9a66d15fdb878a7e9	0	0	0	0	0	0	0	0	0	0	0	0	0	0	0	0	0	0	0	0	0	0	0	0	0	0	0	0	0	0	0	0	0	0	0	0	0	0	0	0	0	0	0	0	0	0	0	0	0
8ba0831b74ebe2508b0fdfedc81061d7	0	0	0	0	0	0	0	0	0	0	0	0	0	0	0	0	0	0	0	0	0	0	0	0	0	0	0	0	0	0	0	0	0	0	0	0	0	0	0	0	0	0	0	0	0	0	0	0	0
8ba9fe13a3574ce0a23b2c1daf0cb2b7	0	0	0	0	0	0	0	0	0	0	0	0	0	0	0	0	0	0	0	0	0	0	0	0	0	0	0	0	0	0	0	0	0	0	0	0	0	0	0	0	0	0	0	0	0	0	0	0	0
8bc2bb15c9fa17b45a7e02a661f8eab0	0	0	0	0	0	0	0	0	0	0	0	0	0	0	0	0	0	0	0	0	0	0	0	0	0	0	0	0	0	0	0	0	0	0	0	0	0	0	0	0	0	0	0	0	0	0	0	0	0
8bcccbe39cbd06ff01c8ac6b8fbc8b25	0	0	0	0	0	0	0	0	0	0	0	0	0	0	0	0	0	0	0	0	0	0	0	0	0	0	0	0	0	0	0	0	0	0	0	0	0	0	0	0	0	0	0	0	0	0	0	0	0
8bf7da789907f31b09549458224f6caf	0	0	0	0	0	0	0	0	0	0	0	0	0	0	0	0	0	0	0	0	0	0	0	0	0	0	0	0	0	0	0	0	0	0	0	0	0	0	0	0	0	0	0	0	0	0	0	0	0
8c093fa7d8d2779b1b7a41f26c1ec18d	0	0	0	0	0	0	0	0	0	0	0	0	0	0	0	0	0	0	0	0	0	0	0	0	0	0	0	0	0	0	0	0	0	0	0	0	0	0	0	0	0	0	0	0	0	0	0	0	0
8c279fd5892ebf46733f914bb5594dd6	0	0	0	0	0	0	0	0	0	0	0	0	0	0	0	0	0	0	0	0	0	0	0	0	0	0	0	0	0	0	0	0	0	0	0	0	0	0	0	0	0	0	0	0	0	0	0	0	0
8c2915fb8f399433a8c41573d6a04c0a	0	0	0	0	0	0	0	0	0	0	0	0	0	0	0	0	0	0	0	0	0	0	0	0	0	0	0	0	0	0	0	0	0	0	0	0	0	0	0	0	0	0	0	0	0	0	0	0	0
8c2c3fdaeb9d9eb69b5d491345c0c6cf	0	0	0	0	0	0	0	0	0	0	0	0	0	0	0	0	0	0	0	0	0	0	0	0	0	0	0	0	0	0	0	0	0	0	0	0	0	0	0	0	0	0	0	0	0	0	0	0	0
8c5fc4d9b131fd8bc5c05148a9bc285c	0	0	0	0	0	0	0	0	0	0	0	0	0	0	0	0	0	0	0	0	0	0	0	0	0	0	0	0	0	0	0	0	0	0	0	0	0	0	0	0	64	103	0	0	0	0	53	0	0
8c74ca2015ac11d7036f7aa0d6005c6c	0	0	0	0	0	0	0	0	0	0	0	0	0	0	0	0	0	0	0	0	0	0	0	0	0	0	0	0	0	0	0	0	0	0	0	0	0	0	0	0	0	0	0	0	0	0	0	0	0
8d14dba97963f5706634b9e84c4f4701	0	0	0	0	0	0	0	0	0	0	0	0	0	0	0	0	0	0	0	107	0	0	0	0	0	0	0	0	0	0	0	0	0	0	0	0	0	0	0	0	0	0	0	0	0	0	0	0	0
8d3885d5fe0e2f726455660aaf3412f4	0	0	0	0	0	0	0	0	0	0	0	0	0	0	0	0	0	0	0	0	0	0	0	0	0	0	0	0	0	0	0	0	0	0	0	0	0	0	0	0	0	0	0	0	0	0	0	0	0
8d6146f8613ef29e14ace56f88a94cdc	0	0	0	0	0	0	0	0	0	0	0	0	0	0	0	0	0	0	0	0	0	0	0	0	0	0	0	0	0	0	0	0	0	0	0	0	0	0	0	0	0	0	0	0	0	0	0	0	0
8d6d2522c52af51d8a3ab1860c5fc553	0	0	0	0	0	0	0	0	0	0	0	0	0	0	0	0	0	0	0	0	0	0	0	0	0	0	0	0	0	0	0	0	0	0	0	0	0	0	0	0	0	0	0	0	0	0	0	0	0
8d87cc346e59aa3eff9bc948b426c046	0	0	0	0	0	0	0	0	0	0	0	0	0	0	0	0	0	0	0	0	0	0	0	0	0	0	0	0	0	0	0	0	0	0	0	0	0	0	0	0	0	0	0	0	0	0	0	0	0
8dd4ce3ce425a551a569b1e96a9cb52a	0	0	0	0	0	0	0	0	0	0	0	0	0	0	0	0	0	0	0	0	0	0	0	0	0	0	0	0	0	0	0	0	0	0	0	0	0	0	0	0	0	0	0	0	0	0	0	0	0
8de1995b01ae4715f424b42ff89603aa	0	0	0	0	0	0	0	0	0	0	0	0	0	0	0	0	0	0	0	0	0	0	0	0	0	0	0	0	0	0	0	0	0	0	0	0	0	0	0	0	0	0	0	0	0	0	0	0	0
8e10b3cce7dfefbf2ce35849892b8098	0	0	0	0	0	0	0	0	0	0	0	0	0	0	0	0	0	0	0	0	0	0	0	0	0	0	0	0	0	0	0	0	0	0	0	0	0	0	0	0	0	0	0	0	0	0	0	0	0
8e30711b68510b183a9666b89ef11bad	0	0	0	0	0	0	0	0	0	0	0	0	0	0	0	0	0	0	0	0	0	0	0	0	0	0	0	0	0	0	0	0	0	0	0	0	0	0	0	0	0	0	0	0	0	0	0	0	0
8e424074261cd3dfa847e10c953117f7	0	0	0	0	0	0	0	0	0	0	0	0	0	0	0	0	0	0	0	0	0	0	0	0	0	0	0	0	0	0	0	0	0	0	0	0	0	0	0	0	0	0	0	0	0	0	0	0	0
8e894984d226bcb67e3e0875d2804129	0	0	0	0	0	0	0	0	0	0	0	0	0	0	0	0	0	0	0	0	0	0	0	0	0	0	0	0	0	0	0	0	0	0	0	0	0	0	0	0	0	0	0	0	0	0	0	0	0
8e9c967b04e1394ff033453657347eda	0	0	0	0	0	0	0	0	0	0	0	0	0	0	0	0	0	0	0	0	0	0	0	0	0	0	0	0	0	0	0	0	0	0	0	0	0	0	0	0	0	0	0	0	0	0	0	0	0
8ee51a7015ee8fc1bc3c31c9ba650fd7	0	0	0	0	0	0	0	0	0	0	0	0	0	0	0	0	0	0	0	0	0	0	0	0	0	0	0	0	0	0	0	0	0	0	0	0	0	0	0	0	0	0	0	0	0	0	0	0	0
8efd526035cfec07b852e606ce7d0a7b	0	0	0	0	0	0	0	0	0	0	0	0	0	0	0	0	0	0	0	0	0	0	0	0	0	0	0	0	0	0	0	0	0	0	0	0	0	0	0	0	0	0	0	0	0	0	0	0	0
8efe555448cc2c00eddc85eeccbe66f3	0	0	0	0	0	0	0	0	0	0	0	0	0	0	0	0	0	0	0	0	0	0	0	0	0	0	0	0	0	0	0	0	0	0	0	0	0	0	0	0	0	0	0	0	0	0	0	0	0
8f2285931779a47291d91481bc6f4ac8	0	0	0	0	0	0	0	0	0	0	0	0	0	0	0	0	0	0	0	0	0	0	0	0	0	0	12	0	0	0	0	0	0	0	0	0	0	0	0	0	0	0	5	0	0	0	0	0	0
8f228807f77a959f135f37af004186f3	0	0	0	0	0	0	0	0	0	0	0	0	0	0	0	0	0	0	0	0	0	0	0	0	0	0	0	0	0	0	0	0	0	0	0	0	0	0	0	0	0	0	0	0	0	0	0	0	0
8f312b8305f3a133ce4b80124c8e5562	0	0	0	0	0	0	0	0	0	0	0	0	0	0	0	0	0	0	0	0	0	0	0	0	0	0	0	0	0	0	0	0	0	0	0	0	0	0	0	0	0	0	0	0	0	0	0	0	0
8f313b4016d5fe01cc7c2785eaec4534	0	0	0	0	0	0	0	0	0	0	0	0	0	0	0	0	0	0	0	0	0	0	0	0	0	0	0	0	0	0	0	0	0	0	0	0	0	0	0	0	0	0	0	0	0	0	0	0	0
8f35045d838c28c3d6588509f7f34214	0	0	0	0	0	0	0	0	0	0	0	0	0	0	0	0	0	0	0	0	0	0	0	0	0	0	0	0	0	0	0	0	0	0	0	0	0	0	0	0	0	0	0	0	0	0	0	0	0
8f5f1ee50ec18053a65538a0039af250	0	0	0	0	0	0	0	0	0	0	0	0	0	0	0	0	0	0	0	0	0	0	0	0	0	0	0	0	0	0	0	0	0	0	0	0	0	0	0	0	0	0	0	0	0	0	0	0	0
8f6a199b16c68b1108fe2f0153887b35	0	0	0	0	0	0	0	0	0	0	0	0	0	0	0	0	0	0	0	0	0	0	0	0	0	0	0	0	0	0	0	0	0	0	0	0	0	0	0	0	0	0	0	0	0	0	0	0	0
8f720dff5a1378f6c429d2c69fded77e	0	0	0	0	0	0	0	0	0	0	0	0	0	0	0	0	0	0	0	0	0	0	0	0	0	0	0	0	0	0	0	0	0	0	0	0	0	0	0	0	0	0	0	0	0	0	0	0	0
8f8a965faae0bde0b1e10d34d0bd877d	0	0	0	0	0	0	0	0	0	0	0	0	0	0	0	0	0	0	0	0	0	0	0	0	0	0	0	0	0	0	0	0	0	0	0	0	0	0	0	0	0	0	0	0	0	0	0	0	0
8f90994a23c48c9ea54ae17936df5bfb	0	0	0	0	0	0	0	0	0	0	0	0	0	0	0	0	0	0	0	0	0	0	0	0	0	0	0	0	0	0	0	0	0	0	0	0	0	0	0	0	0	0	0	0	0	0	0	0	0
8fa6f2b57dc655ffc53c3794559c6d15	0	0	0	0	0	0	0	0	0	0	0	0	0	0	0	0	0	0	0	0	0	0	0	0	0	0	0	0	0	0	0	0	0	0	0	0	0	0	0	0	0	0	0	0	0	0	0	0	0
8fc0fb53a8b5e2c1c4c778f36f06ed18	0	0	0	0	0	0	0	0	0	0	0	0	0	0	0	0	0	0	0	0	0	0	0	0	0	0	0	0	0	0	0	0	0	0	0	0	0	0	0	479	0	0	121	0	0	0	0	0	0
9002de91be1d9100f6cfd5faec5850d8	0	0	0	0	0	0	0	0	0	0	0	0	0	0	0	0	0	0	0	0	0	0	0	0	0	0	0	0	0	0	0	0	0	0	0	0	0	0	0	0	0	0	0	0	0	0	0	0	0
900ea1444e0438a9f2cf972a9ee9658f	0	0	0	0	0	0	0	0	0	0	0	0	0	0	0	0	0	0	0	0	0	0	0	0	0	0	0	0	0	0	0	0	0	0	0	0	0	0	0	0	0	0	0	0	0	0	0	0	0
902b5377608c5ea1e3e8dc20c4337adc	0	0	0	0	0	31	0	0	0	0	0	0	0	0	0	0	0	0	0	0	0	0	0	0	0	0	0	0	0	0	0	0	0	0	0	0	0	0	0	0	0	0	0	0	0	0	0	0	0
9057fc67a26e85ba232cfc5122c7204e	0	0	0	0	0	0	0	0	0	0	0	0	0	0	0	0	0	0	0	0	0	0	0	0	0	0	0	0	0	0	0	0	0	0	0	0	0	0	0	0	0	0	0	0	0	0	0	0	0
90697b5cf91b0b8a2bc5e1149664aff1	0	0	0	0	0	0	0	0	0	0	0	0	0	0	0	0	0	0	0	0	0	0	0	0	0	0	0	0	0	0	0	0	0	0	0	0	0	0	0	0	0	0	0	0	0	0	0	0	0
90914b9ed3701ab579bbb2e1a07ff101	0	0	0	0	0	0	0	0	0	0	0	0	0	0	0	0	0	0	0	0	0	0	0	0	0	0	0	0	0	0	0	0	0	0	0	0	0	0	0	0	0	0	0	0	0	0	0	0	0
909e42af05bd46441839a0b7d6d48718	0	0	0	0	0	0	0	0	0	0	0	0	0	0	0	0	0	0	0	0	0	0	0	0	0	0	0	0	0	0	0	0	0	0	0	0	0	0	0	0	0	0	0	0	0	0	0	0	0
90a2a725b39d343fb8b0833d448d3b33	0	0	0	0	0	0	0	0	0	0	0	0	0	0	0	0	0	0	0	0	0	0	0	0	0	0	0	0	0	0	0	0	0	0	0	0	0	0	0	0	0	0	0	0	0	0	0	0	0
90c88b5fd98a5d1350a89a95075fe3d9	0	0	0	0	0	0	0	0	0	0	0	0	0	0	0	0	0	0	0	0	0	0	0	0	0	0	0	0	0	0	0	0	0	0	0	0	0	0	0	0	0	0	0	0	0	0	0	0	0
90db302badb641c2ba94b63ce9602db7	0	0	0	0	0	0	0	0	0	0	0	0	0	0	0	0	0	0	0	0	0	0	0	0	0	0	0	0	0	0	0	0	0	0	0	0	0	0	0	0	0	0	0	0	0	0	0	0	0
90db546001b911a713efd07c7159b816	0	0	0	0	0	0	0	0	0	0	0	0	0	0	0	0	0	0	0	0	0	0	0	0	0	0	0	0	0	0	0	0	0	0	0	0	0	0	0	0	0	0	0	0	0	0	0	0	0
90e7ce92f8ee6087f8a78408a5e3ad1e	0	0	0	0	0	0	0	0	0	0	0	0	0	0	0	0	0	0	0	0	0	0	0	0	0	0	0	0	0	0	0	0	0	0	0	0	0	0	0	0	0	0	0	0	0	0	0	0	0
911584a2a982e879e640e1381ad844fb	0	0	0	0	0	0	0	0	0	0	0	0	37	0	0	0	0	0	0	0	0	0	0	0	0	0	0	0	0	0	0	0	0	0	0	0	0	0	0	0	0	0	0	0	0	0	0	0	0
914d6c5e456c60be5c824c95eb821e84	0	0	0	0	0	0	0	0	0	0	0	0	0	0	0	0	0	0	0	0	0	0	0	0	0	0	0	0	0	0	0	0	0	0	0	0	0	0	0	0	0	0	0	0	0	0	0	0	0
91884d479b79b45ab52c3bb49438cc7e	0	0	0	0	0	0	0	0	0	0	0	0	0	0	0	0	0	0	0	0	0	0	0	0	0	0	0	0	0	0	0	0	0	0	0	0	0	0	0	0	0	0	0	0	0	0	0	0	0
91a0ba2d6042e86914e3e44f5cb3169e	0	0	0	0	0	0	0	0	0	0	0	0	0	0	0	0	0	0	0	0	0	0	0	0	0	0	0	0	0	0	0	0	0	0	0	0	0	0	0	0	0	0	0	0	0	0	0	0	0
91c466831f341992cf976732456c4c61	0	0	0	0	0	1385	0	0	4294	0	0	0	0	0	0	3074	0	0	0	0	0	0	0	0	0	0	0	0	0	0	0	0	0	0	0	0	0	0	0	0	0	0	0	0	0	0	0	0	0
91db867fecb9ea00a37b8f1737cb1e6c	0	0	0	0	0	0	0	0	0	0	0	1306	0	0	0	0	0	0	0	0	0	0	0	0	0	0	0	0	0	0	0	0	0	0	0	0	0	0	0	0	0	0	0	0	0	0	0	0	0
91ea01e09dc6c1dec11d92713e19cf0d	0	0	0	0	0	0	0	0	0	0	0	0	0	0	0	0	0	0	0	0	0	0	0	0	0	0	0	0	0	0	0	0	0	0	0	0	0	0	0	0	0	0	0	0	0	0	0	0	0
91f7a5b73d044a87dd422c4e1f5b82a8	0	0	0	0	0	0	0	0	0	0	0	0	0	0	0	0	0	0	0	0	0	0	0	0	0	0	0	0	0	0	0	0	0	0	0	0	0	0	0	0	0	0	0	0	0	0	0	0	0
920cfcc64855595223301076c921f6c3	0	0	0	0	0	0	0	0	0	0	0	0	0	0	0	0	0	0	0	0	0	0	0	0	0	0	0	0	0	0	0	0	0	0	0	0	0	0	0	0	0	0	0	0	0	0	0	0	0
92251a3bde1c0de11628144a61d4afbd	0	0	0	0	0	0	0	0	0	0	0	0	0	0	0	0	0	0	0	0	0	0	0	0	0	0	0	0	0	0	0	0	0	0	0	0	0	0	0	0	0	0	0	0	0	0	0	0	0
9225573d44da9cdd404fe19691ea466f	0	0	0	0	0	0	0	0	0	0	0	0	0	0	0	0	0	0	0	0	0	0	0	0	0	0	0	0	0	0	0	0	0	0	0	0	0	0	0	0	0	0	0	0	0	0	0	0	0
924426c1c84899b76c1eaf1ede7937fc	0	0	0	0	0	0	0	0	0	0	0	0	0	0	0	0	0	0	0	0	0	0	0	0	0	0	0	0	0	0	0	0	0	0	0	0	0	0	0	0	0	0	0	0	0	0	0	0	0
927f1d2ea50028d87999af0e1c9e7d12	0	0	0	0	0	0	0	0	0	0	0	0	0	0	0	0	0	0	0	0	0	0	0	0	0	0	0	0	0	0	0	0	0	0	0	0	0	0	0	0	0	0	0	0	0	0	0	0	0
928691e420d45ab0543efdfb256841e4	0	0	0	0	0	0	0	0	0	0	0	0	0	0	0	0	0	0	0	0	0	0	0	0	0	0	0	0	0	0	0	0	0	0	0	0	0	0	0	0	0	0	0	0	0	0	0	0	0
92c6b3d39bc9db344eee2f83ee03a33b	0	0	0	0	0	0	0	0	0	0	0	0	0	0	0	0	0	0	0	0	0	0	0	0	0	0	0	0	0	0	0	0	0	0	0	0	0	0	0	0	0	0	0	0	0	0	0	0	0
92ed096d763fd0d27a12787c23c37db1	0	0	0	0	0	0	0	0	0	2314	0	0	0	0	0	0	0	0	0	0	0	0	0	0	0	0	0	0	0	0	0	0	149	0	0	0	0	0	0	0	0	0	0	0	0	0	0	0	0
9355680ef24788decd55d4f3931c2302	0	0	0	0	0	0	0	0	0	0	0	0	0	0	0	0	0	0	0	0	0	0	0	0	0	0	0	0	0	0	0	0	0	0	0	0	0	0	0	0	0	0	0	0	0	0	0	0	0
938a03ad21f2aff6e83245b38c152a7f	0	0	0	0	0	0	0	0	0	0	0	0	0	0	0	0	0	0	0	0	0	0	0	0	0	0	0	0	0	0	0	0	0	0	0	0	0	0	0	0	0	0	0	0	0	0	0	0	0
938e48f251d17e52207a40d71e8395be	0	0	0	0	0	0	0	0	0	0	0	0	0	0	0	0	0	0	0	0	0	0	0	0	0	0	0	0	0	0	0	0	0	0	0	0	0	0	0	0	0	0	0	0	0	0	0	0	0
93a0359458f96bf081ceecbeb4475030	0	0	0	0	0	0	0	0	0	0	0	0	0	0	0	0	0	0	0	0	0	0	0	0	0	0	0	0	0	0	0	0	0	0	0	0	0	0	0	0	0	0	0	0	0	0	0	0	0
93a05432c6f8920d1f25eaa2ea449625	0	0	0	0	0	0	0	0	0	0	0	0	0	0	0	0	0	0	0	0	0	0	0	0	0	0	0	0	0	0	0	0	0	0	0	0	0	0	0	0	0	0	0	0	0	0	0	0	0
94158f7765ca310d0cfc13a36093df68	0	0	0	0	0	0	0	0	0	0	0	0	0	0	0	0	0	0	0	0	0	0	0	0	0	0	0	0	0	0	0	0	0	0	0	0	0	0	0	0	0	0	0	0	0	0	0	0	0
941c4a9bdd7c3d6ac8381baf5adea97d	0	0	0	0	0	0	0	0	0	0	0	0	0	0	0	0	0	0	0	0	0	0	0	0	0	0	0	0	0	0	0	0	0	0	0	0	0	0	0	0	0	0	0	0	0	0	0	0	0
944408569976d169137c8c53845b5701	0	0	0	0	0	0	0	0	0	0	0	0	0	0	0	0	0	0	0	0	0	0	0	0	0	0	0	0	0	0	0	0	0	0	0	0	0	0	0	0	0	0	0	0	11	0	0	0	0
94b3db5a265ab0d377b6ad88ebae7c9b	0	0	0	0	0	0	0	0	0	0	0	0	0	0	0	0	0	0	0	0	0	0	0	0	0	0	0	0	0	0	0	0	0	0	0	0	0	0	0	0	0	0	0	0	0	0	0	0	0
9527d642caab13ceb08b7a9351e53a58	0	0	0	0	0	0	0	0	0	0	0	0	0	0	0	0	0	0	0	0	0	0	0	0	0	0	0	0	0	0	0	0	0	0	0	0	0	0	0	0	0	0	0	0	0	0	0	0	0
9539c3fb3c5d9448a309ff473a5d414d	0	0	0	0	0	0	0	0	0	0	0	0	0	0	0	0	0	0	0	0	0	0	0	0	0	0	0	0	0	0	0	0	0	0	0	0	0	0	0	0	0	0	0	0	0	0	0	0	0
9540c0225f9b902d3e0d018be0d644b4	0	0	0	0	0	0	0	0	0	0	0	0	0	0	0	0	0	0	0	0	0	0	0	0	0	0	0	0	0	0	0	0	0	0	0	0	0	0	0	0	0	0	0	0	0	0	0	0	0
954e044398f5bcd65112767abc42f6e3	0	0	0	0	0	0	0	0	0	0	0	0	0	0	0	0	0	0	0	0	0	0	0	0	0	0	0	0	0	0	0	0	0	0	0	0	0	0	0	0	0	0	0	0	0	0	0	0	0
95512043464168c56c7cc9f67701a900	0	0	0	0	0	0	0	0	0	0	0	0	0	0	0	0	0	0	0	0	0	0	0	0	0	0	0	0	0	0	0	0	0	0	0	0	0	0	0	0	0	0	0	0	0	0	0	0	0
957171a676f4d775b867c2e0c524c21e	0	0	0	0	0	0	0	0	0	0	0	0	0	0	0	0	0	0	0	0	0	0	0	0	0	0	0	0	0	0	0	0	0	0	0	0	0	0	0	0	0	0	0	0	0	0	0	0	0
95b50294d929cc4e2566a5ffc4bc3a6f	0	0	0	0	0	0	0	0	0	0	0	0	0	0	0	0	0	0	0	0	0	0	0	0	0	0	0	0	0	0	0	0	0	0	0	0	0	0	0	0	0	0	0	0	0	0	0	0	0
95b8892d2a22311c8d0bb94db1ef823b	0	0	0	0	0	0	0	0	0	0	0	0	0	0	0	0	0	0	0	0	0	0	0	0	0	0	0	0	0	0	0	0	0	0	0	0	0	0	0	0	0	0	0	3886	0	0	0	0	0
95c784f2637ee0d95457e122b5f080d8	0	0	0	0	0	0	0	0	0	0	0	0	0	0	0	0	0	0	0	0	0	0	0	0	0	0	0	25	0	0	0	0	0	0	0	0	0	0	0	0	0	0	0	0	0	0	0	0	0
96230f1374078f09d683d8809928ae2e	0	383	0	0	0	0	0	0	0	0	0	0	0	0	0	0	0	0	0	0	0	0	0	0	0	0	0	0	0	0	0	0	0	0	0	0	0	0	0	0	0	0	0	0	0	0	0	0	0
9637280c5004eb5a9b686463d7561e90	0	0	0	0	0	0	0	0	0	0	0	0	0	0	0	0	0	0	0	0	0	0	0	0	0	0	0	0	0	0	0	0	0	0	0	0	0	0	0	0	0	0	0	0	0	0	0	0	0
967efbb94c7bef1beb6cccf69d587ef4	0	0	0	0	0	0	0	0	0	0	0	0	0	0	0	0	0	0	0	0	0	0	0	0	0	0	0	0	0	0	0	0	0	0	0	0	0	0	0	0	0	0	0	0	0	0	0	0	0
96862be85d0891de056dbed728609826	0	0	0	0	0	0	0	0	0	0	0	0	0	0	0	0	0	0	0	0	0	0	0	0	0	0	0	0	0	0	0	0	0	0	0	0	0	0	0	0	0	0	0	0	0	0	0	0	0
96b3276c5c7f0ffc25506de7fe88d79e	0	0	0	0	0	0	0	0	0	0	0	0	0	0	0	0	0	0	0	0	0	0	0	0	0	0	0	0	0	0	0	0	0	0	0	0	0	0	0	0	0	0	0	0	0	0	0	0	0
96d353c29de7262a66970512de53c3c2	0	0	0	0	0	0	0	0	0	0	0	0	0	0	0	0	0	0	0	0	0	0	0	0	0	0	0	0	0	0	0	0	0	0	0	0	0	0	0	0	0	0	0	0	0	0	0	0	0
96d685c79fc685455441b6666a37666e	0	0	0	0	0	0	0	0	0	0	0	0	0	0	0	0	0	0	0	0	0	0	0	0	0	0	0	0	0	0	0	0	0	0	0	0	0	0	0	0	0	0	0	0	0	0	0	0	0
9713269d21a278fd319a42621a69e2f4	0	0	0	0	0	0	0	0	0	0	0	0	0	0	0	0	0	0	0	0	0	0	0	0	0	0	0	0	0	0	0	0	0	0	0	0	0	0	0	0	0	0	0	0	0	0	0	0	0
9722d89d0f0e131792f08eded98493b3	0	0	0	0	0	0	0	0	0	0	0	0	0	0	0	0	0	0	0	0	0	0	0	0	0	0	0	0	0	0	0	0	0	0	0	0	0	0	0	0	0	0	0	0	0	0	0	0	0
9722dcc2aa29ecebe48532d1015794f7	0	0	0	0	0	0	0	0	0	0	0	0	1551	0	0	0	0	0	0	0	0	0	0	0	0	0	0	0	0	0	0	0	0	0	0	0	0	0	0	0	0	0	0	0	0	0	0	0	0
973c62b8b4be02b78cd030a6b3307e25	0	0	0	0	0	0	0	0	0	0	0	0	0	0	0	0	0	0	0	0	0	0	0	0	0	0	0	0	0	0	0	0	0	0	0	0	0	0	0	0	0	0	0	0	0	0	0	0	0
97590a7ac21582bcad0b1a111e63bfe8	0	0	0	0	0	0	0	0	0	0	0	0	0	0	0	0	0	0	0	0	0	0	0	0	0	0	0	0	0	0	0	0	0	0	0	0	0	0	0	0	0	0	0	0	0	0	0	0	0
9767940261a51ad4416b82f8396af935	0	0	0	0	0	0	0	0	0	0	0	0	0	0	0	0	0	0	0	0	0	0	0	0	0	0	0	0	0	0	0	0	0	0	0	0	0	0	0	0	0	0	0	0	0	0	0	0	0
9779ce3473ce26cebcccac0c2fe8be15	0	0	0	0	0	0	0	0	0	0	0	0	0	0	0	0	0	0	0	0	0	0	0	0	0	0	0	0	0	0	0	0	0	0	0	0	0	0	0	0	0	0	0	0	0	0	0	0	0
978b01d36fd60fcd1a22e33b62cadd73	0	0	0	0	0	0	0	0	0	0	0	0	0	0	0	0	0	0	0	0	0	0	0	0	0	0	0	0	0	0	0	0	0	0	0	0	0	0	0	0	0	0	0	0	0	0	0	0	0
979f4f0da97fa5a7fb6a5d4f3bea27a5	0	0	0	0	0	0	0	0	0	0	0	0	0	0	0	0	0	0	0	0	0	0	0	0	0	0	0	0	0	0	0	0	0	0	0	0	0	0	0	0	0	0	0	0	0	0	0	0	0
97bbd8c586ea6ce18ab73c1ea9ac0227	0	0	0	0	0	0	0	0	0	0	0	0	0	0	0	0	0	0	0	0	0	0	0	0	0	0	0	0	0	0	0	0	0	0	0	0	0	0	0	0	0	0	0	0	0	0	0	0	0
98215b2476b4c0aece22a6d880f5a728	0	0	0	0	0	0	0	0	0	0	0	0	0	0	0	0	0	0	0	0	0	0	0	0	0	0	0	0	0	0	0	0	0	0	0	0	0	0	0	0	0	0	0	0	0	0	0	0	0
986a49c70139e507b4285fe5bba441ee	0	0	0	0	0	0	0	0	0	0	0	0	0	0	0	0	0	0	0	0	0	0	0	0	0	0	0	0	0	0	0	0	0	0	0	0	0	0	0	0	0	0	0	0	0	0	0	0	0
987916b396b66631954f6ba65a70b419	0	0	0	0	0	0	0	0	0	0	0	0	0	0	0	0	0	0	0	0	0	0	0	0	0	0	0	0	0	0	0	0	0	0	0	0	0	0	0	0	0	0	0	0	0	0	0	0	0
98820726b2b9590258dca0fb066ffdbe	0	0	0	0	0	0	0	0	0	0	0	0	0	0	0	0	0	0	0	0	0	0	0	0	0	0	0	0	0	0	0	0	0	0	0	0	0	0	0	0	0	0	0	0	0	0	0	0	0
98da94e3634724f26bcc231cf61eeb3b	0	0	0	0	0	0	0	0	0	0	0	0	0	0	0	0	0	0	0	0	0	0	0	0	0	0	0	0	0	0	0	0	0	0	0	0	0	0	0	0	26	0	0	0	0	0	23	0	0
98f2e1da5ef273240eb71583fdc84a0b	0	0	0	0	0	0	0	0	0	0	0	0	0	0	0	0	0	0	0	0	0	0	0	0	0	0	0	0	0	0	0	0	0	0	0	0	0	0	0	0	0	0	0	0	0	0	0	0	0
9918af1cc3a52ca9c56e483c39b1a476	0	0	0	0	0	0	0	0	0	0	0	0	0	0	0	0	0	0	0	0	0	0	0	0	0	0	0	0	0	0	0	0	0	0	0	0	0	0	0	0	0	0	0	0	0	0	0	0	0
994a728354c29e4090d6a4f98550b488	0	0	0	0	0	0	0	0	0	0	0	0	0	0	0	0	0	0	0	0	0	0	0	0	0	0	0	0	0	0	0	0	0	0	0	0	0	0	0	0	0	0	0	0	0	0	0	0	0
99816abe50dd427de0ffc021ff68facc	0	0	0	0	0	0	0	0	0	0	0	0	0	0	0	0	0	0	0	0	0	0	0	44	0	0	0	0	0	0	0	0	0	0	0	0	0	0	0	0	0	0	0	0	0	0	0	0	0
999f65fd7c22c4a3aaa9468870565b6f	0	0	0	0	0	0	0	0	0	0	0	0	0	0	0	0	0	0	0	0	0	0	0	0	0	0	0	0	0	0	0	0	0	0	0	0	0	0	0	0	0	25	0	0	0	0	0	0	0
99a951a0284421d43576cb7e419da7ab	0	0	0	0	0	0	0	0	0	0	0	0	0	0	3	0	0	0	0	0	0	0	0	0	0	0	0	0	0	0	0	0	0	0	0	0	0	0	0	0	0	0	0	0	0	0	0	0	0
9a18501af424a8ec2e5b6277f572076a	0	0	0	0	0	0	0	0	0	0	0	0	0	0	0	0	0	0	0	0	0	0	0	0	0	0	0	0	0	0	0	0	0	0	0	0	0	0	0	0	0	0	0	0	0	0	0	0	0
9a3f64c3e0d4565aa244472f3a9d7f67	0	0	0	0	0	0	0	0	0	0	0	0	0	0	0	0	0	0	0	0	0	0	0	0	0	0	0	0	0	0	0	0	0	0	0	0	0	0	0	0	0	0	0	0	0	0	0	0	0
9a40ddab8b6dfeb7aaa05156a8c82570	0	0	0	0	0	0	0	0	0	0	0	0	0	0	0	0	0	0	0	0	0	0	0	0	0	0	0	0	0	0	0	0	0	0	0	0	0	0	0	0	0	0	0	0	0	0	0	0	0
9a6b3448000da55ab73c36dc2d69eed9	0	0	0	0	0	0	0	0	0	0	0	0	0	0	0	0	0	0	0	0	0	0	0	0	0	0	0	0	0	0	0	0	0	0	0	0	0	0	0	0	0	0	0	0	0	0	0	0	0
9a8511cfd8142db248d3246d07c9a49a	0	0	0	0	0	0	0	0	0	0	0	0	0	0	0	0	0	0	0	0	0	0	0	0	0	0	0	0	0	0	0	0	0	0	0	0	0	0	0	0	0	0	0	0	0	0	0	0	0
9ae9775b1dece119b4b977dffb9f16f6	0	0	0	0	0	0	0	0	0	0	0	0	0	0	0	0	0	0	0	0	0	0	0	0	0	0	0	0	0	0	0	0	0	0	0	0	0	0	0	0	0	0	0	0	0	0	0	0	0
9baa4d8aaba44926ee30100b0b0f8614	0	0	0	0	0	0	0	0	0	0	0	0	0	0	0	0	0	0	0	0	0	0	0	0	0	0	0	0	0	0	0	0	0	0	0	0	0	0	0	0	0	0	0	0	0	0	0	0	0
9bb6badef863f909d47b630daedcbf49	0	0	0	0	0	0	0	0	0	0	0	0	0	0	0	0	0	0	0	0	0	0	0	0	0	0	0	0	0	0	0	0	0	0	0	0	0	0	0	0	0	0	0	0	0	0	0	0	0
9c1533689d989ce0e25f86f01d9b6c1f	0	0	0	0	0	0	0	0	0	0	0	0	0	0	0	0	0	0	0	0	0	0	0	0	0	0	0	0	0	0	0	0	0	0	0	0	0	0	0	0	0	0	0	0	0	0	0	0	0
9c1f6a236ac955a172a72ecc50cd6ede	0	0	0	0	0	0	0	0	0	0	0	0	0	0	0	0	0	0	0	0	0	0	0	0	0	0	0	0	0	0	0	0	0	0	0	0	0	0	0	0	0	0	0	0	0	0	0	0	0
9c7eefda49584d2eebc4c1398a0ff619	0	0	0	0	0	0	0	0	0	0	0	0	0	0	0	0	0	0	0	0	0	0	0	0	0	0	0	0	0	0	0	0	0	0	0	0	0	0	0	0	0	0	0	0	0	0	0	0	0
9c833de0cc9c6319594318b5dfa02fda	0	0	0	0	0	0	0	0	0	0	0	0	0	0	0	0	0	0	0	0	0	0	0	0	0	0	0	0	0	0	0	0	0	0	0	0	0	0	0	0	0	0	0	0	0	0	0	0	0
9ce4a1515bbdc9fe6596fcb1f183ab4a	0	0	0	0	0	0	0	0	0	0	0	0	0	0	0	0	0	0	0	0	0	0	0	0	0	0	0	0	0	0	0	0	0	0	0	0	0	0	0	0	0	0	0	0	0	0	0	0	0
9d241700343a3b7fb67275705f602011	0	0	0	0	0	0	0	0	0	0	0	0	0	0	0	0	0	0	0	0	0	0	0	0	0	0	0	0	0	0	0	0	0	0	0	0	0	0	0	0	0	0	0	0	0	0	0	0	0
9d416d78faf698b0baef3f24d6a22bfb	0	0	0	0	0	0	0	0	0	0	0	0	0	0	0	0	0	0	0	0	0	0	0	0	0	0	0	0	0	0	0	0	0	0	0	0	0	0	0	0	0	0	0	0	0	0	0	0	0
9d5e65ccbfde5356f0f29a22930403cb	0	0	0	0	0	0	0	0	0	0	0	0	0	0	0	0	0	0	0	0	0	0	0	0	0	0	0	0	0	0	0	0	0	0	0	0	0	0	0	0	0	0	0	0	0	0	0	0	0
9d96ec7f27826440cc9d55ba75ad20d7	0	0	0	0	0	0	0	0	0	0	0	0	0	0	0	0	0	0	0	10	0	0	0	0	0	0	32	0	0	0	0	0	0	0	0	0	0	0	0	0	0	0	0	0	0	0	0	0	0
9da6ed187f8bc7aa2505d8f8b1717174	0	0	0	0	0	0	0	0	0	0	0	0	0	0	0	0	0	0	0	0	0	0	0	0	0	0	0	0	0	0	0	0	0	0	0	0	0	0	0	0	0	0	0	0	0	0	0	0	0
9dc1fc831155d7972090a1a70c563163	0	0	0	0	0	0	0	0	0	0	0	0	0	0	0	0	0	0	0	0	0	0	0	0	0	0	0	0	0	0	0	0	0	0	0	0	0	0	0	0	0	0	0	0	0	0	0	0	0
9dee5e6410f129d61dccdb297036ddfa	0	0	0	0	0	0	0	0	0	0	0	0	0	0	0	0	0	0	0	0	0	0	0	0	0	0	0	0	0	0	0	0	0	0	0	0	0	0	0	0	0	0	0	0	0	0	0	0	0
9e1a2930dc7197ae42931a98bb471c32	0	0	0	0	0	0	0	0	0	0	0	0	0	0	0	0	0	0	0	0	0	0	0	0	0	0	0	0	0	0	0	0	0	0	0	0	0	0	0	0	0	0	0	0	0	0	0	0	0
9e273e4242168727d84c4a9814e1f8ae	0	0	0	0	0	0	0	0	0	0	0	0	0	0	0	0	0	0	0	0	0	0	0	0	0	0	0	0	0	0	0	0	0	0	0	0	0	0	0	0	0	0	0	0	0	0	0	0	0
9e8a29d1229e5ee3789ecd663da21e4a	0	0	0	0	0	0	0	0	0	0	0	0	0	0	0	0	0	0	0	0	0	0	0	0	0	0	0	0	0	0	0	0	0	0	0	0	0	0	0	0	0	0	0	0	0	0	0	0	0
9eb50e7396f1fc5548ee53ae7ac0cf83	0	0	0	0	0	0	0	0	0	0	0	0	0	0	0	0	0	0	0	0	0	0	0	0	0	0	0	0	0	0	0	0	0	0	0	0	0	0	0	0	0	0	0	0	0	0	0	0	0
9ed63ae264145905e8c2a43670b153a5	0	0	0	0	0	0	0	0	0	0	0	0	0	0	0	0	0	0	0	0	0	0	0	0	0	0	0	0	0	0	0	0	0	0	0	0	0	0	0	0	0	0	0	0	0	0	0	0	0
9f204b9210db233c3ee4855e279340b3	0	0	0	0	0	0	0	0	0	0	0	0	0	0	0	0	0	0	0	0	0	0	0	0	0	0	0	0	0	0	0	0	0	0	0	0	0	0	0	0	0	0	0	0	0	0	0	0	0
9f4ffb2ae3ce83b9422dd2f78efc3454	0	0	0	0	0	0	0	0	0	0	0	0	0	0	0	0	0	0	0	0	0	0	0	0	0	0	0	0	0	0	0	0	0	0	0	0	0	0	0	0	0	0	0	0	0	0	0	0	0
9f89bce1190bfe1138e933cb9377fd7f	0	0	0	0	0	0	0	0	0	0	0	0	0	0	0	0	0	0	0	0	0	0	0	0	0	0	0	0	0	0	0	0	0	0	0	0	0	0	0	0	0	0	0	0	0	0	0	0	0
a028100eec959765202fb731aa1d9407	0	0	0	0	0	0	0	0	0	0	0	0	0	0	0	0	0	0	0	0	0	0	0	0	0	0	0	0	0	0	0	0	0	0	0	0	0	0	0	0	0	0	0	0	0	0	0	0	0
a040b8dce501913b06beefc11ae50227	0	0	0	0	0	0	0	0	0	0	0	0	0	0	0	0	0	0	0	0	0	0	0	0	0	0	0	0	0	0	0	0	0	0	0	0	0	0	0	0	0	0	0	0	0	0	0	0	0
a0492017523651f4d206198d9923f9de	0	0	0	0	0	0	0	0	0	0	0	0	0	0	0	0	0	0	0	0	0	0	0	0	0	0	0	0	0	0	0	0	0	0	0	0	0	0	0	0	0	0	0	0	0	0	0	0	0
a04a5e0dbe7db092c147687dec9416ec	0	0	0	0	0	0	0	0	0	0	0	0	0	0	0	0	0	0	0	0	0	0	0	0	0	0	0	0	0	0	0	0	0	0	0	0	0	0	0	0	0	0	0	0	0	0	0	0	0
a0584f42aaa60ef8001621a87d3bc048	0	0	0	0	0	0	0	0	0	0	0	0	0	0	0	0	0	0	0	0	0	0	0	0	0	0	0	0	0	0	0	0	0	0	0	0	0	0	0	0	0	0	0	0	0	0	0	0	0
a061fbbbba41ddd1aebf8d40e84e8bfe	0	0	0	0	0	0	0	0	0	0	0	0	0	0	0	0	0	0	0	0	0	0	0	0	0	0	0	0	0	0	0	0	0	0	0	0	0	0	0	0	0	0	0	0	0	0	0	0	0
a0692a0353bacc3c6e8224acb4aeb6e8	0	0	0	0	0	0	0	0	0	0	0	0	0	0	0	0	0	0	0	0	0	0	0	0	0	0	0	0	0	0	0	0	0	0	0	0	0	0	0	0	0	0	0	0	0	0	0	0	0
a086ba76eeba28cd419cf620ad6e62dd	0	0	0	0	0	0	0	0	0	0	0	0	0	0	0	0	0	0	0	0	0	0	0	0	0	0	0	0	0	0	0	0	0	0	0	0	0	0	0	0	0	0	0	0	0	0	0	0	0
a0e8f2d289e6b7761e8c49a723e2cb0a	0	0	0	0	0	0	0	0	0	0	0	0	0	0	0	0	0	0	0	0	0	0	0	0	0	0	0	0	0	0	0	0	0	0	0	0	0	0	0	0	0	0	0	0	0	0	0	0	0
a0fe75b0159896c5f0708f512b6a1c32	0	0	0	0	0	0	0	0	0	0	0	0	0	0	0	0	0	0	0	0	0	0	0	0	0	0	0	0	0	0	0	0	0	0	0	0	0	0	0	0	0	0	0	0	0	0	0	0	0
a126d2e7ccc63ef5226eead170e167f0	0	0	0	0	0	0	0	0	0	0	0	0	0	0	0	0	0	0	0	0	0	0	0	0	0	0	0	0	0	0	0	0	0	0	0	0	0	0	0	0	0	0	0	0	0	0	0	0	0
a141118262cb3a45788091a215a5ef9f	0	0	0	0	0	0	0	0	0	0	0	0	0	0	0	0	0	0	0	0	0	0	0	0	0	0	0	0	0	0	0	0	0	0	0	0	0	0	0	0	0	0	0	0	0	0	0	0	0
a16bd309938eadb545d1246c38603bd5	0	0	0	0	0	0	0	0	0	0	0	0	0	0	0	0	0	0	0	0	0	0	0	0	0	0	0	0	0	0	0	0	0	0	0	0	0	0	0	0	0	0	0	0	0	0	0	0	0
a17e172fb65234e0012fe2069b640c06	0	0	0	0	0	0	0	0	0	0	0	0	0	0	0	0	0	0	0	0	0	0	0	0	0	0	0	0	0	0	0	0	0	0	0	0	0	0	0	0	0	0	0	0	0	0	0	0	0
a182c4c980207ed320abea58ab1b6913	0	0	0	0	0	0	0	0	0	0	0	0	0	0	0	0	0	0	0	0	0	0	0	0	0	0	0	0	0	0	0	0	0	0	0	0	0	0	0	0	0	0	0	0	0	0	0	0	0
a1a89f58db71773bb382bd5c1b180d3b	0	0	0	0	0	0	0	0	0	0	0	0	0	0	0	0	0	0	0	0	0	0	0	0	0	0	0	0	0	0	0	0	0	0	0	0	0	0	0	0	0	0	0	0	0	0	0	0	0
a1c8e57547cc398d1574ccb50c5ab19a	0	0	0	0	0	0	0	0	0	0	0	0	0	0	0	0	0	0	0	0	0	0	0	0	0	0	0	0	0	0	0	0	0	0	0	0	0	0	0	0	0	0	0	0	0	0	0	0	0
a1d88c5c46ed8a9e97b9728011cce8a6	0	0	0	0	0	0	0	0	0	0	0	0	0	0	0	0	0	0	0	0	0	0	0	0	0	0	0	0	0	0	0	0	0	0	0	0	0	0	0	0	0	0	0	0	0	0	0	0	0
a2355d7761128555d7d5c0fbaedea3e4	0	0	0	0	0	0	0	0	0	0	0	0	0	0	0	0	0	0	0	0	0	0	0	0	0	0	0	0	0	0	0	0	0	0	0	0	0	0	0	0	0	0	0	0	0	0	0	0	0
a266e187c2efc01667299fa6fc189ffd	0	0	0	0	0	0	0	0	0	0	0	0	0	0	0	0	0	0	0	0	0	0	0	0	0	0	0	0	0	0	0	0	0	0	0	0	0	0	0	0	0	0	0	0	0	0	0	0	0
a27465b1f0b490ceb2543899049eecd8	0	0	0	0	0	0	0	0	0	0	0	0	0	0	0	0	0	0	0	0	0	0	0	0	0	0	0	0	0	0	0	0	0	0	0	0	0	0	0	0	0	0	0	0	44	0	0	0	0
a278325f2ef1868883985583da738ea5	0	0	0	0	0	0	0	0	0	0	0	0	0	0	0	0	0	0	0	0	0	0	0	0	0	0	0	0	0	0	0	0	0	0	0	0	0	0	0	0	0	0	0	0	0	0	0	0	0
a2b0fbc212a38919e6fa4ef4bb2b43b7	0	0	0	0	0	0	0	0	0	0	0	0	0	0	0	0	0	0	0	0	0	0	0	0	0	0	0	0	0	0	0	0	0	0	0	0	0	0	0	0	0	0	0	0	0	0	0	0	0
a2b277a7acacd32213988b58c6c04239	0	0	0	0	0	0	0	0	0	0	0	0	0	0	0	0	0	0	0	0	0	0	0	0	0	0	0	0	0	0	0	0	0	0	0	0	0	0	0	0	0	0	0	0	0	0	0	0	0
a2cbb66b4d7f19f6a947d32108e6a7f7	0	0	0	0	0	0	0	0	0	0	0	0	0	0	0	0	0	0	0	0	0	0	0	0	0	0	0	0	0	0	0	0	0	0	0	0	0	0	0	0	0	0	0	0	0	0	0	0	0
a2cf624ce9c53cf40cf90ea2e9259548	0	0	0	0	0	0	0	0	0	0	0	0	0	0	0	0	0	0	0	0	0	0	0	0	0	0	0	0	0	0	0	0	0	0	0	0	0	0	0	0	0	0	0	0	0	0	0	0	0
a30e90414891f9275e4f6abbb9f9facf	0	0	0	0	0	0	0	0	0	0	0	0	0	0	0	0	0	0	0	0	0	0	0	0	0	0	0	0	0	0	0	0	0	0	0	0	0	0	0	0	0	0	0	0	0	0	0	0	0
a3692f80dffa2415ee79829faaf461d5	0	0	0	0	0	0	0	0	0	0	0	0	0	0	0	0	0	0	0	0	0	0	0	0	0	0	0	0	0	0	0	0	0	0	0	0	0	0	0	0	0	0	110	0	0	0	0	0	0
a38e3a8f451005c06baf08eb172a28cf	0	0	0	0	0	0	0	0	0	0	0	0	0	0	0	0	0	0	0	0	0	0	0	93	0	0	0	0	0	0	0	0	0	0	0	0	0	0	0	0	0	0	0	0	0	0	0	0	0
a392bff780663baa8ef14941aceafdbf	0	0	0	0	0	0	0	0	0	0	0	0	0	0	0	0	0	0	0	0	0	0	0	0	0	0	0	0	0	0	0	0	0	0	0	0	0	0	0	0	0	0	0	0	0	0	0	0	0
a3fe5ec2815e2184830cf51a08ef0878	0	0	0	0	0	0	0	0	0	0	0	0	0	0	0	0	0	0	0	0	0	0	0	0	0	0	0	0	0	0	0	0	0	0	0	0	0	0	0	0	0	0	0	0	0	0	0	0	0
a402c0696d2b240f44402f2597c105a6	0	0	0	0	0	0	0	0	0	0	0	0	0	0	0	0	0	0	0	0	0	0	0	0	0	0	0	0	0	0	0	0	0	0	0	0	0	0	0	0	0	0	0	0	0	0	0	0	0
a41c158b9a4d974f5023042cd1e472d5	0	0	0	0	0	0	0	0	0	0	0	0	0	0	0	0	0	0	0	0	0	0	0	0	0	0	0	0	0	0	0	0	0	0	0	0	0	0	0	0	0	0	0	0	0	0	0	0	0
a469d327ee41d933286d1b816accf125	0	0	0	0	0	0	0	0	0	0	0	0	0	0	0	0	0	0	0	0	0	0	0	0	0	0	0	0	0	0	0	0	0	0	0	0	0	0	0	0	0	0	0	0	0	0	0	0	0
a4746b6bd4fb5f89f8ae3bae507e2275	0	0	0	0	0	0	0	0	0	0	0	0	0	0	0	0	0	0	0	0	0	0	0	0	0	0	0	0	0	0	0	0	0	0	0	0	0	0	0	0	0	0	0	0	0	0	0	0	0
a495dd3d6f8fdecabb8e50d5e1d20830	0	0	0	0	0	0	0	0	0	0	0	0	0	0	0	0	0	0	0	0	0	0	0	0	0	0	0	0	0	0	0	0	0	0	0	0	0	0	0	0	0	0	0	0	0	0	0	0	0
a4eec85f238796e09d31cdb250956b15	0	0	0	0	0	0	0	0	0	0	0	0	0	0	0	0	0	0	0	0	0	0	0	0	0	0	0	0	0	0	0	0	0	0	0	0	0	0	0	0	0	0	0	0	0	0	0	0	0
a4f5d814291f2ab6bbf3707dd9921f0f	0	0	0	0	0	0	0	0	0	0	0	0	0	0	0	0	0	0	0	0	0	0	0	0	0	0	0	0	0	0	0	0	0	0	0	0	0	0	0	0	0	0	0	0	0	0	0	0	0
a502837a7e37757c2f0508d8653d74b7	0	0	0	0	0	0	0	0	0	0	0	0	0	0	0	0	0	0	0	0	0	0	0	0	0	0	0	0	0	0	0	0	0	0	0	0	0	0	0	0	0	0	0	0	0	0	0	0	0
a545ec2c4acb7e9e779f34c407442541	0	0	0	0	0	0	0	770	0	0	0	0	0	0	0	0	0	0	0	0	0	0	0	0	0	0	0	0	0	0	0	0	0	0	0	0	0	0	0	0	0	0	0	0	0	0	0	0	0
a549444c9c0d0dbe2f231b4e5f282dae	0	0	0	0	0	0	0	0	0	0	0	0	0	0	0	0	0	0	0	0	0	0	0	0	0	0	0	0	0	0	0	0	0	0	0	0	0	0	0	0	0	0	0	0	0	0	0	0	0
a56ab999b3581aecc290b5bfbfe445e3	0	0	0	0	0	0	0	0	0	0	0	0	0	0	0	0	0	0	0	0	0	0	0	0	0	0	0	0	0	0	0	0	0	0	0	0	0	0	0	0	0	0	0	0	0	0	0	0	0
a594dfa0127fdaf08cd7c0cf3eca7602	0	0	0	0	0	0	0	0	0	0	0	0	0	0	0	0	0	0	0	0	0	0	0	0	0	0	0	0	0	0	0	0	0	0	0	0	0	0	0	0	0	0	0	0	0	0	0	0	0
a5b43c323636456a7cb76bd643f79e69	0	0	0	2	0	0	0	0	0	0	0	0	0	0	0	0	0	0	0	0	0	0	0	0	0	0	0	0	0	0	0	0	0	0	0	0	0	0	0	0	0	0	0	0	0	0	0	0	0
a5d637848fc418f3a0653f8f5f121f54	0	0	0	0	0	0	0	0	0	0	0	0	0	0	0	0	0	0	0	0	0	0	0	0	0	0	0	0	0	0	0	0	0	0	0	0	0	0	0	0	0	0	0	0	0	0	0	0	0
a60bbe273188eda8729b5edbfb72c87c	0	0	0	0	0	0	0	0	0	0	0	0	0	0	0	0	0	0	0	0	0	0	0	0	0	0	0	0	0	0	0	0	0	0	0	0	0	0	0	0	0	0	0	0	0	0	0	0	0
a616f328488349da398a52f22ae38d7a	0	0	0	0	0	0	0	0	0	0	0	0	0	0	0	0	0	0	0	0	0	0	0	0	0	0	0	0	0	0	0	0	0	0	0	0	0	0	0	0	0	0	0	0	0	0	0	0	0
a62e386a140f9bba0557b15cfd9a1579	0	0	0	0	0	0	0	0	0	0	0	0	0	0	0	0	0	0	0	0	0	0	0	0	0	0	0	0	0	0	0	0	0	0	0	0	0	0	0	0	0	0	0	0	0	0	0	0	0
a643aad1412550172ef2658b57e36fed	0	0	0	0	0	0	0	0	0	0	0	0	0	0	0	0	0	0	0	0	0	0	0	0	0	0	0	0	0	0	0	0	0	0	0	0	0	0	0	0	0	0	0	0	0	0	0	0	0
a65cdacff5cd9c0bbc89088432f822fc	0	0	0	0	0	0	0	0	0	0	0	0	0	0	0	0	0	0	0	0	0	0	0	0	0	0	0	0	0	0	0	0	0	0	0	0	0	0	0	0	0	0	0	0	0	0	0	0	0
a673258efafa22b32df6ca0da242fac1	0	0	0	0	0	0	0	0	0	0	0	0	0	0	0	0	0	0	0	0	0	0	0	0	0	0	0	0	0	0	0	0	0	0	0	0	0	0	0	0	0	0	0	0	0	0	0	0	0
a67522d37f4e8a9e8c9d08dc54474e63	0	0	0	0	0	0	0	0	0	0	0	0	0	0	0	0	0	0	0	0	0	0	0	0	0	0	0	0	0	0	0	0	0	0	0	0	0	0	0	0	0	0	0	0	0	0	0	0	0
a69e4c55bc84fae8bc5ba0d55a5dbe94	0	0	0	0	0	0	0	0	0	0	0	0	0	0	0	0	0	0	0	0	0	0	0	0	0	0	0	0	0	0	0	0	0	0	0	0	0	0	0	0	0	0	0	0	0	0	0	0	0
a6a74e82a33726157c114916913e79db	0	0	0	0	0	0	0	0	0	0	0	0	0	0	0	0	0	0	0	0	0	0	0	0	0	0	0	0	0	0	0	0	0	0	0	0	0	0	0	0	0	0	0	0	0	0	0	0	0
a6c4c22275f03a70cade14f1a703f368	0	0	1114	0	0	0	0	0	0	0	0	0	0	0	0	0	0	0	0	0	0	0	0	0	0	0	0	424	0	0	0	0	0	0	0	0	0	0	0	0	0	0	0	0	0	0	0	0	0
a6d136cf931f9042ca1c55efb2fa9b88	0	0	0	0	0	0	0	0	0	0	0	0	0	0	0	0	0	0	0	0	0	0	0	0	0	0	0	0	0	0	0	0	0	0	0	0	0	0	0	0	0	0	0	0	0	0	0	0	0
a6f2f3c14d36b5370ee2f1003407c58b	0	0	0	0	0	0	0	0	0	0	0	0	0	0	0	0	0	0	0	0	0	0	0	0	0	0	0	0	0	0	0	0	0	0	0	0	0	0	0	0	0	0	0	0	0	0	0	0	0
a6fa2e5d03763f170345848e356d74b5	0	0	0	0	0	0	0	0	0	0	0	0	0	0	0	0	0	0	0	0	0	74	13	389	0	366	621	54	155	0	0	0	0	4	0	0	0	0	0	0	0	0	0	0	0	0	0	0	0
a70af900bd8880439a00a3f895e1fdbe	0	0	0	0	0	0	0	0	0	0	0	0	0	0	0	0	0	0	0	0	0	0	0	0	0	0	0	0	0	0	0	0	0	0	0	0	0	0	0	0	0	0	0	0	0	0	0	0	0
a72f61801e75085e9239c79ceb346d48	0	0	0	0	0	0	0	0	0	0	0	0	0	0	0	0	0	0	0	0	0	0	0	0	0	7	0	0	0	0	0	0	0	0	0	0	0	0	0	0	0	0	0	0	0	0	0	0	0
a73f90503c3ae186330fe2cbb68d1b84	0	0	0	0	0	0	0	0	0	0	0	0	0	0	0	0	0	0	0	0	0	0	0	0	0	0	0	0	0	0	0	0	0	0	0	0	0	0	0	0	0	0	0	0	0	0	0	0	0
a7a7a3dc16f4568c7bf75dd0c1874e90	0	0	0	0	0	0	0	0	0	0	0	0	0	0	0	0	0	0	0	0	0	0	0	0	0	0	0	0	0	0	0	0	0	0	0	0	0	0	0	0	0	0	0	0	0	0	0	0	0
a7a80224a934b2e202c5cad35ab51d67	0	0	0	0	0	0	0	0	0	0	0	0	0	0	0	0	0	0	0	0	0	0	0	0	0	0	0	0	0	0	0	0	0	0	0	0	0	0	0	0	0	0	0	0	0	0	0	0	0
a82373fb2c659e2a34550916b34beefe	0	0	0	0	0	0	0	0	0	0	0	0	0	0	0	0	0	0	0	0	0	0	0	0	0	0	0	0	0	0	0	0	0	0	0	0	0	0	0	0	0	0	0	0	0	0	0	0	0
a82d6a98bdfd1c0ae0091745d5944790	0	0	0	0	0	0	0	0	0	0	0	0	0	0	0	0	0	0	0	0	0	0	0	0	0	0	0	0	0	0	0	0	0	0	0	0	0	0	0	0	0	0	0	0	0	0	0	0	0
a86c7aaaf5db1e025e0c0b782d25c8a3	0	0	0	0	0	0	0	1683	0	0	0	0	2633	0	0	0	113	419	0	0	0	108	616	0	140	0	0	0	0	0	846	0	0	314	0	0	0	0	0	0	0	0	0	0	0	0	0	2901	7462
a88e4989a5214831d9b941fcf928102c	0	0	0	0	0	0	0	0	0	0	0	0	0	0	0	0	0	0	0	0	0	0	0	0	0	0	0	0	0	0	0	0	0	0	0	0	0	0	0	0	0	0	0	0	0	0	0	0	0
a8f049577abe19e7bbe76b1bcc63b8a5	0	0	0	0	0	0	0	0	0	0	0	0	0	0	0	0	0	0	0	0	0	0	0	0	0	0	0	0	0	0	0	0	0	0	0	0	0	0	0	0	0	0	0	0	0	0	0	0	0
a9468bc6ee68c8b8838268c39004c58b	0	0	0	0	0	0	0	0	0	0	0	0	0	0	0	0	0	0	0	0	0	0	0	0	0	0	0	0	0	0	0	0	0	0	0	0	0	0	0	0	0	0	0	0	0	4	0	0	0
a9c3227bec0472534a70e43d580f12f9	0	0	0	0	0	0	0	0	0	0	0	0	0	0	0	0	0	0	0	0	0	0	0	0	0	0	0	0	0	0	0	0	0	0	0	0	0	0	0	0	0	0	0	0	0	0	0	0	0
aa7d2a0202c0321a786cf21db6862e03	0	0	0	0	0	0	0	0	0	0	0	0	0	0	0	0	0	0	0	0	0	0	0	0	0	0	0	0	0	0	0	0	0	0	0	0	0	0	0	0	0	0	0	0	0	0	0	0	0
aa9c08b9b1ea09e83424b4c1c25808e9	0	0	0	0	0	0	0	0	0	0	0	0	0	0	0	0	0	0	0	0	0	0	0	0	0	0	0	0	0	0	0	0	0	0	0	0	0	0	0	0	0	0	0	0	0	0	0	0	0
abe430c2ba66a1a7c899a5c3acb2f198	0	0	0	0	0	0	0	0	0	0	0	0	0	0	0	0	0	0	0	0	0	0	0	0	0	0	0	0	0	0	0	0	0	0	0	0	0	0	0	0	0	0	0	0	0	0	0	0	0
ac6bd7f184b1394146801d03995527bc	0	0	0	0	0	0	0	0	0	0	0	0	0	0	0	0	0	0	0	0	0	0	0	0	0	0	0	0	0	0	0	0	0	0	0	0	0	0	0	0	0	0	0	0	0	0	0	0	0
ac711e8a2e6d04322b6d40990e1978ef	0	0	0	0	0	0	0	0	0	0	0	0	0	0	0	0	0	0	0	0	0	0	0	0	0	0	0	0	0	0	0	0	0	0	0	0	0	0	0	0	0	0	59	0	0	0	0	0	0
accec25f450b9643055b2891e1a60f96	0	0	0	0	0	0	0	0	0	0	0	0	0	0	0	0	0	0	0	0	0	0	0	0	0	0	0	0	0	0	0	0	0	0	0	0	0	0	0	0	0	0	0	0	0	0	0	0	0
acf75ed1f668ebbdf2847af0c91dc40b	0	0	0	0	0	0	0	0	0	0	0	0	0	0	0	0	0	0	0	0	0	0	0	0	0	0	0	0	0	0	0	0	0	0	0	0	0	0	0	0	0	0	0	0	0	0	0	0	0
ad025bd98f0bc2e6a6944ef116e80249	0	0	0	0	0	0	0	0	0	0	0	0	0	0	0	0	0	0	0	0	0	0	0	0	0	0	0	0	0	0	0	0	0	0	0	0	0	0	0	0	0	0	0	0	0	0	0	0	0
ad0f2cd06326382fcc9ab23bc73a4534	0	0	0	0	0	0	0	0	0	0	0	0	0	0	0	0	0	0	0	0	0	0	0	0	0	0	0	0	0	0	0	0	0	0	0	0	0	0	0	0	0	0	0	0	0	0	0	0	0
ad264d6a369c14250073b62ad9d352a8	0	0	0	0	0	0	0	0	0	0	0	0	0	0	0	0	0	0	0	0	0	0	0	0	0	0	0	0	0	0	0	0	0	0	0	0	0	0	0	0	0	0	0	0	0	0	0	0	0
ad35563eb6a36c7d9fed83d196a63d6f	0	0	0	0	0	0	0	0	0	0	0	0	0	0	0	0	0	275	0	0	0	0	0	0	0	0	0	0	0	0	0	0	0	0	0	0	0	0	0	0	0	0	0	0	0	0	0	0	0
ad51dc202a19c148489e6504c76f61fc	0	0	0	0	0	0	0	0	0	0	0	0	0	0	0	0	0	0	0	0	0	0	0	0	0	0	0	0	0	0	0	0	0	0	0	0	0	0	0	0	0	0	0	0	0	0	0	0	0
ad7112e59e06083845b0832b13fa43fa	0	0	0	0	0	0	0	0	0	0	0	0	0	0	0	0	0	0	0	0	0	0	0	0	0	0	0	0	0	0	0	0	0	0	0	0	0	0	0	0	0	0	0	0	0	0	0	0	0
ad8811ca877405d518aad5be004f53cd	0	0	0	0	0	0	0	0	0	0	0	0	0	0	0	0	0	0	0	0	0	0	0	0	0	0	0	0	0	0	0	0	0	0	0	0	0	0	0	0	0	0	0	0	0	0	0	0	0
adacf47c2400c763b4d84d6b3e086503	0	0	0	0	0	0	0	0	0	0	0	0	0	0	0	0	0	0	0	0	0	0	0	0	0	0	0	0	0	0	0	0	0	0	0	0	0	0	0	0	0	0	0	0	0	0	0	0	0
adb22fba7e2bce3635db8e6dc5d27cb7	0	0	0	0	0	0	0	0	0	0	0	0	0	0	0	0	0	0	0	0	0	0	0	0	0	0	0	0	0	0	0	0	0	0	0	0	0	0	0	0	0	0	0	0	0	0	0	0	0
ade0889629dabc5825354e0c0af52ab1	0	0	0	0	0	0	0	0	0	0	0	0	0	0	0	0	0	0	0	0	0	0	0	0	0	0	0	0	0	0	0	0	0	0	0	0	0	0	0	0	0	0	0	0	0	0	0	0	0
ae71003f77b97c7cd43694e8c6d661d0	0	0	0	0	0	0	0	0	0	0	0	0	0	0	0	0	0	0	0	0	0	0	0	0	0	0	0	0	0	0	0	0	0	0	0	0	0	0	0	0	0	0	0	0	0	0	0	0	0
ae74aad53c5f74aeed6a7a76398e8a67	0	0	0	0	0	0	0	0	0	0	0	0	0	0	0	0	0	0	0	0	0	0	0	0	0	0	0	0	0	0	0	0	0	0	0	0	0	0	0	0	0	0	0	0	0	0	0	0	0
ae7e9334b77d3d2e887d4ab4ade8386f	0	0	0	0	0	0	0	0	0	0	0	0	0	0	0	0	0	0	0	0	0	0	0	0	0	0	0	0	0	0	0	0	0	0	0	0	0	0	0	0	0	0	0	0	0	0	0	0	0
aebc1963761df999638d120a13a2103b	0	0	0	0	0	0	0	0	0	0	0	0	0	0	0	0	0	0	0	0	0	0	0	0	0	0	0	0	0	0	0	0	0	0	0	0	0	0	0	0	0	0	0	0	0	0	0	0	0
aec525b110eb303d529326d35afcbfdc	0	0	0	0	0	0	0	0	0	0	0	0	0	0	0	0	0	0	0	0	0	0	0	0	0	0	0	0	0	0	0	0	0	0	0	0	0	0	0	0	0	0	0	0	0	0	0	0	0
aecbba04f84182651ce8fd987d56d206	0	0	0	0	0	0	0	0	0	0	0	0	0	0	0	0	0	0	0	0	0	0	0	0	0	0	0	0	0	0	0	0	0	0	0	0	0	0	0	0	0	0	0	0	0	0	0	0	0
af2bb20c3d9a068076d3f00024705347	0	0	0	0	0	0	0	0	0	0	0	0	0	0	0	0	0	0	0	0	0	0	0	0	0	0	0	0	0	0	0	0	0	0	0	0	0	0	0	0	0	0	0	0	0	0	0	0	0
af2f5335ec3d593e17242c5a9c172d82	0	0	0	0	0	0	0	0	0	0	0	0	0	0	0	0	0	0	0	0	0	0	0	0	0	0	0	0	0	0	0	0	0	0	0	0	0	0	0	0	0	0	0	0	0	0	0	0	0
af7ab6ae20abbd2a7ce893d1fb02e221	0	0	0	0	0	0	0	0	0	0	0	0	0	0	0	0	0	0	0	0	0	0	0	0	0	0	0	0	0	0	0	0	0	0	0	0	0	0	0	0	0	0	0	0	0	0	0	0	0
af924e4e162a41da175512a5a805703b	0	0	0	0	0	0	0	0	0	0	0	0	0	0	0	0	0	0	0	0	0	0	0	0	169	0	27	0	0	0	0	0	0	0	0	0	0	0	0	0	0	0	0	0	0	0	0	0	0
afa0aa19a420a2d01a5cb711c2ea904d	0	0	0	0	0	0	0	0	0	0	0	0	0	0	0	0	0	0	0	0	0	0	0	0	0	0	0	0	0	0	0	0	0	0	0	0	0	0	0	0	0	0	0	0	0	0	0	0	0
afa87a299e20d2353be4f5d649987f90	0	0	0	0	0	0	0	0	0	0	0	0	0	0	0	0	0	0	0	0	0	0	0	0	0	0	0	0	0	0	0	0	0	0	0	0	0	0	0	0	0	0	0	0	0	0	0	0	0
afbc737325613774b96d74bbbc752784	0	0	0	0	0	0	0	0	0	0	0	0	0	0	0	0	0	0	0	0	0	0	0	0	0	0	0	0	0	0	0	0	0	0	0	0	0	0	0	0	0	0	0	0	0	0	0	0	0
afc29582bed23b664fc984955f0a99db	0	0	0	0	0	0	0	0	0	0	0	0	0	192	0	0	0	33	0	44	4	919	1359	90	5	73	14	1571	0	66	0	0	0	47	189	14	1320	323	0	0	0	0	0	0	0	3	0	0	0
afcf5829f7160b0c7f427e7d6858557c	0	0	0	0	0	0	0	0	0	0	0	0	0	0	0	0	0	0	0	0	0	0	0	0	0	0	0	0	0	0	0	0	0	0	0	0	0	0	0	0	0	0	0	0	0	0	0	0	0
afd2cd742c4f8491039a07c9349c4d7d	0	0	0	0	0	0	0	0	0	0	0	0	0	0	0	0	0	0	0	0	0	182	16	0	0	0	0	24	0	0	0	0	0	0	0	0	0	0	0	0	0	0	0	0	0	0	0	0	0
afe3e8371316b2c7151d695cc32ab15c	0	0	0	0	0	0	0	0	0	0	0	0	0	0	0	0	0	0	0	0	0	0	0	0	0	0	0	0	0	0	0	0	0	0	0	0	0	0	0	0	0	0	0	0	0	0	0	0	0
b0361f0a79e342d700ac75ba29af0242	0	0	0	0	0	0	0	0	0	0	0	0	0	0	0	0	0	0	0	0	0	0	0	0	0	0	0	0	0	0	0	0	0	0	0	0	0	0	0	0	0	0	0	0	0	0	0	0	0
b06b76747ef13b031fe4280ae7237ec0	0	0	0	0	0	0	0	0	0	0	0	0	0	0	0	0	0	0	0	0	0	0	0	0	0	0	0	0	0	0	0	0	0	0	0	0	0	0	0	0	0	0	0	0	0	0	0	0	0
b082615ae755ecfe5311380b7ca99171	0	0	0	0	0	0	0	0	0	0	0	0	0	0	0	0	0	0	0	0	0	0	0	0	0	0	0	0	0	0	0	0	0	0	0	0	0	0	0	0	0	0	0	0	0	0	0	0	0
b0ce3ec9bdc0a4da16105d79253e7cd3	0	0	0	0	0	0	0	0	0	0	0	0	0	0	0	0	0	0	0	0	0	0	0	0	0	0	0	0	0	0	0	0	0	0	0	0	0	0	0	0	0	0	0	0	0	0	0	0	0
b0e7d32a62dedb1b5a50f7212d5785f3	0	0	0	0	0	0	0	0	0	0	0	0	0	0	0	0	0	0	0	0	0	0	0	0	0	0	0	0	0	0	0	0	0	0	0	0	0	0	0	0	0	0	0	0	0	0	0	0	0
b109f94cb74ef2e89f7f9b0a3c496c83	0	0	0	0	0	0	0	0	0	0	0	0	0	0	0	0	0	0	0	0	0	0	0	0	0	0	0	0	0	0	0	0	0	0	0	0	0	0	0	0	0	0	0	0	0	0	0	0	0
b136be4f55fd28425ce66183b8a0fb7b	0	0	0	0	0	0	0	0	0	0	0	0	0	0	0	0	0	0	0	0	0	0	0	0	0	0	0	0	0	0	0	0	0	0	0	0	0	0	0	0	0	0	0	0	0	0	0	0	0
b17ec9d243c7e31c1aea4576ae68a58a	0	0	0	0	0	0	0	0	0	0	0	0	0	0	0	0	0	0	0	0	0	0	0	0	0	0	0	0	0	0	0	0	0	0	0	0	0	0	0	0	0	0	0	0	0	0	0	0	0
b1a388a2f90ae5cae73ebf90d82c7e99	0	0	0	0	0	0	0	0	0	0	0	0	0	0	0	0	0	0	0	0	0	0	0	0	0	0	0	0	0	0	0	0	0	0	0	0	0	0	0	0	0	0	0	0	0	0	0	0	0
b1b4bf7a6bfb8aabea32fda083fd0655	0	0	0	0	0	0	0	0	0	0	0	0	0	0	0	0	0	0	0	0	0	0	0	0	0	0	0	0	0	0	0	0	0	0	0	0	0	0	0	0	0	0	0	0	0	0	0	0	0
b1b72cfa151f1354086568165588f364	0	0	0	0	0	0	0	0	0	0	0	0	0	0	0	0	0	0	0	0	0	0	0	0	0	0	0	0	0	0	0	0	0	0	0	0	0	0	0	0	0	0	0	0	0	0	0	0	0
b1ca908cc0aedcf56e33d98b000ddc02	0	0	0	0	0	0	0	0	0	0	0	0	0	0	0	0	0	0	0	0	0	0	0	0	0	0	0	0	0	0	0	0	0	0	0	0	0	0	0	0	0	0	0	0	0	0	0	0	0
b1cc99da9757dbab07e59a4f69d42b70	0	0	0	0	0	0	0	0	0	0	0	0	0	0	0	0	0	0	0	0	0	0	0	0	0	0	0	0	0	0	0	0	0	0	0	0	0	0	0	0	0	0	0	0	0	0	0	0	0
b1d948a4f62fc8603144b38afd592b5a	0	0	0	0	0	0	0	0	0	0	0	0	0	0	0	0	0	0	0	0	0	0	0	0	0	0	0	0	0	0	0	0	0	0	0	0	0	0	0	0	0	0	0	0	0	0	0	0	0
b219dd8e2a7e087f7176fff34ac4c392	0	0	0	0	0	0	0	0	0	0	0	0	0	0	0	0	0	0	0	0	0	0	0	0	0	0	0	0	0	0	0	0	0	0	0	0	0	0	0	0	0	0	0	0	0	0	0	0	0
b22fc013b83e8b2a7d395cef76e18e33	0	0	0	0	0	0	0	0	0	0	0	0	0	0	0	0	0	0	0	0	0	0	0	0	0	0	0	0	0	0	0	0	0	0	0	0	0	0	0	0	11	0	0	0	0	0	0	0	14
b249784b4b4795f6d8652ca2108b0c36	0	0	0	0	0	0	0	0	0	0	0	0	0	0	0	0	0	0	0	0	0	0	0	0	0	0	0	0	0	0	0	0	0	0	0	0	0	0	0	0	0	0	0	0	0	0	0	0	0
b272f0e69db639528bde091b192bc1f0	0	0	0	0	0	0	0	0	0	0	0	0	0	0	0	0	0	0	0	0	0	0	0	0	0	0	0	0	0	0	0	0	0	0	0	0	0	0	0	0	0	0	0	0	0	0	0	0	0
b2814f489f1c4b553d3a55b4ffe75fe6	0	0	0	0	0	0	0	0	0	0	0	0	0	0	0	0	0	0	0	0	0	0	0	0	0	0	0	0	0	0	0	0	0	0	0	0	0	0	0	0	0	0	0	0	0	0	0	0	0
b28982d5a1b5258a0ad0e6a4381f40a9	0	0	0	0	0	0	0	0	0	0	0	0	0	0	0	0	0	0	0	0	0	0	0	0	0	0	0	0	0	0	0	0	0	0	0	0	0	0	0	0	0	0	0	0	0	0	0	0	0
b289bf85fc626f652c855e9a9adb4cd1	0	0	0	0	0	0	0	8	0	0	0	0	0	0	0	0	0	0	0	0	0	0	0	0	0	0	0	0	0	0	0	0	0	0	0	0	0	0	0	0	0	0	0	0	0	0	0	0	0
b2a56a992d0c03c7134135c10fe61065	0	0	0	0	0	0	0	0	0	0	0	0	0	0	0	0	0	0	0	0	0	0	0	0	0	0	0	0	0	0	0	0	0	0	0	0	0	0	0	0	0	0	0	0	0	0	0	0	0
b2a590c6feed3a906d6a7226696e8e03	0	0	0	0	0	0	0	0	0	0	0	0	0	0	0	0	0	0	0	0	0	0	0	0	0	0	0	0	0	0	0	0	0	0	0	0	0	0	0	0	0	0	0	0	0	0	0	0	0
b2abe73e7e00dbf20a51351e9a33e5fb	0	0	0	0	0	0	0	0	0	0	0	0	0	0	0	0	0	0	0	0	0	0	0	0	0	0	0	0	0	0	0	0	0	0	0	0	0	0	0	0	0	0	0	0	0	0	0	0	0
b2bca6f2f91b01c26b1c7f711f1ea5f1	0	0	0	0	0	0	0	0	0	0	0	0	0	0	0	0	0	0	0	0	0	0	0	0	0	0	0	0	0	0	0	0	0	0	0	0	0	0	0	0	0	0	0	0	0	0	0	0	0
b2c5d7eac55346ad3d6fe4fa0f20565b	0	0	0	0	0	0	0	0	0	0	0	0	0	0	0	0	0	0	0	0	0	0	0	0	0	0	0	0	0	0	0	0	0	0	0	0	0	0	0	0	0	0	0	0	0	0	0	0	0
b2e0c3ad767f7523f1ebffeddc228290	0	0	0	0	0	0	0	0	0	0	0	0	0	0	0	0	0	0	0	0	0	0	0	0	0	0	0	0	0	0	0	0	0	0	0	0	0	0	0	0	0	0	0	0	0	0	0	0	0
b2f9b62913c6dc164babb98b13f15192	0	0	0	0	0	0	0	0	0	0	0	0	0	0	0	0	0	0	0	0	0	0	0	0	0	0	0	0	0	0	0	0	0	0	0	0	0	0	0	0	0	0	0	0	0	0	0	0	0
b348930ab0a0f5438495441960973913	0	0	0	0	0	0	0	0	0	0	0	0	0	0	0	0	0	0	0	0	0	0	0	0	0	0	0	0	0	0	0	0	0	0	0	0	0	0	0	0	0	0	0	0	0	0	0	0	0
b35ed110cfeb5c53b83c04b7988e9f52	0	0	0	0	0	0	0	0	0	0	0	0	0	0	0	0	0	0	0	0	0	0	0	0	0	0	0	0	0	0	0	0	0	0	0	0	0	0	0	0	0	0	0	0	0	0	0	0	0
b38b58d2832255ff8185ab62b4130aff	0	0	0	0	0	0	0	0	0	0	0	0	0	0	6	0	0	0	0	0	0	0	0	0	0	0	0	0	0	0	0	0	0	0	0	0	0	0	0	0	0	0	0	0	0	0	0	0	0
b3a1a6d9490da3e75b7760faee5f8c7b	0	0	0	0	0	0	0	0	0	0	0	0	0	0	0	0	0	0	0	0	0	0	0	0	0	0	0	0	0	0	0	0	0	0	0	0	0	0	0	0	0	0	0	0	32	0	0	0	0
b3d6900c6a1a3d330542d844ddf9d321	0	0	0	0	0	0	0	0	0	0	0	0	0	0	0	0	0	0	0	0	0	0	0	0	0	0	0	0	0	0	0	0	0	0	0	0	0	0	0	0	0	0	0	0	0	0	0	0	0
b3ebeb274e2d5982a384a94fce02ada1	0	0	0	0	0	0	0	0	0	0	0	0	0	0	0	0	0	0	0	0	0	0	0	0	0	0	0	0	0	0	0	0	0	0	0	0	0	0	0	0	0	0	0	0	0	0	0	0	0
b40550ede1e106394470b2496415ea50	0	0	0	0	0	0	0	0	0	0	0	0	0	0	0	0	0	0	0	0	0	0	0	0	0	0	0	0	0	0	0	0	0	0	0	0	0	0	0	0	0	0	0	0	0	0	0	0	0
b40d1c54cdeb01c8724a1b0bbe267cc6	0	0	0	0	0	35	0	0	0	0	0	0	0	0	0	0	0	176	0	13908	985	0	11451	5648	439	9	509	4806	37	27	6596	12	0	4228	0	9	0	14	127	0	0	0	0	0	0	0	0	0	0
b4261fc9653d6adbf7b2940dc6ff0e4d	0	0	0	0	0	0	0	0	0	0	0	0	0	0	0	0	0	0	0	0	0	0	0	0	0	0	0	0	0	0	0	0	0	0	0	0	0	0	0	0	0	0	0	0	0	0	0	0	0
b4317d4ba82b0f9565c09d98a36cc3a8	0	0	0	0	0	0	0	0	0	0	0	0	0	0	0	0	0	0	0	0	0	0	0	0	0	0	0	0	0	0	0	0	0	0	0	0	0	0	0	0	0	0	0	0	0	0	0	0	0
b43e8797602d9e3789a66db2171f5849	0	0	0	0	0	0	0	0	0	0	0	0	0	0	0	0	0	0	0	0	0	0	0	0	0	0	0	0	0	0	0	0	0	0	0	0	0	0	0	0	0	0	0	0	0	0	0	0	0
b4716b894c1a015983149fdea1075867	0	0	0	0	0	0	0	0	0	0	0	570	0	0	0	0	0	0	0	0	0	0	0	0	0	0	0	0	0	0	0	0	0	0	0	0	0	0	0	0	0	0	0	0	0	0	0	0	0
b4a5fa899ed8bbc5ff4d371ed1e489ba	0	0	0	0	0	0	0	0	0	0	0	0	0	0	0	0	0	0	0	0	0	0	0	0	49	0	0	0	0	0	0	0	0	0	0	0	0	0	0	0	0	0	0	0	0	0	0	0	0
b4ac44dd43a12677c1bc8c9623227898	0	0	0	0	0	0	0	0	0	0	0	0	0	0	0	0	0	0	0	0	0	0	0	0	0	0	0	0	0	0	0	0	0	0	0	0	0	0	0	0	0	0	0	0	0	0	0	0	0
b4ad4ff8f094645f35732ec11580e0de	0	0	0	0	0	0	0	0	0	0	0	0	0	0	0	0	0	0	0	0	0	0	0	0	0	0	0	0	0	0	0	0	0	0	0	0	0	0	0	0	0	0	0	0	0	0	0	0	0
b4ad82507a19e861bba8866f1efd5e29	0	0	0	0	0	0	0	0	0	0	0	0	0	0	0	0	0	0	0	0	0	0	0	0	0	0	0	0	0	0	0	0	0	0	0	0	0	0	0	0	0	0	0	0	0	0	0	0	0
b4d70b13a3c4b217a7e812ceab3448a2	0	0	0	0	0	0	0	0	0	0	0	0	0	0	0	0	0	0	0	0	0	0	0	0	0	0	0	0	0	0	0	0	0	0	0	0	0	0	0	0	0	0	0	0	0	0	0	0	0
b4db65819d53732e816fdbd762d1a5f7	0	0	0	0	0	0	0	0	0	0	0	0	0	0	0	0	0	0	0	0	0	0	0	0	0	0	0	0	0	0	0	0	0	0	0	0	0	0	0	0	0	0	0	0	0	0	0	0	0
b4df7cb856960eaadd91e5ca2e30487d	0	0	0	0	0	0	0	0	0	0	0	0	0	0	0	0	0	0	0	0	0	0	0	0	0	0	0	0	0	0	0	0	0	0	0	0	0	0	0	0	0	0	0	0	83	0	0	0	0
b519b7e4749184828af08ff714b88c07	0	0	0	0	0	0	0	0	0	0	0	0	0	0	0	0	0	0	0	0	0	0	0	0	0	0	0	0	0	0	0	0	0	0	0	0	0	0	0	0	0	0	0	0	0	0	0	0	0
b535e17fd93d7165a01e52157302a9f1	0	0	0	0	0	0	0	0	0	0	0	0	0	0	0	0	0	0	0	0	0	0	0	0	0	0	0	0	0	0	0	0	0	0	0	0	0	0	0	0	0	0	0	0	0	0	0	0	0
b542f2d411f089a248c8af58f4a55a1c	0	0	0	0	0	0	0	0	0	0	0	0	0	0	0	0	0	0	0	0	0	0	0	0	0	0	0	0	0	0	0	0	0	0	0	0	0	0	0	0	0	0	0	0	0	0	0	0	0
b55808e70a4dfbec133c1cc3365c508c	0	0	0	0	0	0	0	0	0	0	0	0	0	0	0	0	0	0	0	0	0	0	0	0	0	0	0	0	0	0	0	0	0	0	0	0	0	0	0	0	0	0	0	0	0	0	0	0	0
b5743c179aedfb38773843dc0fb25053	0	0	0	0	0	0	0	0	0	0	0	0	0	0	0	0	0	0	0	0	0	0	0	0	0	0	0	0	0	0	0	0	0	0	0	0	0	0	0	0	0	0	0	0	0	0	0	0	0
b5b60215554b9b5d39da3c62014cd8bb	0	0	0	0	0	0	0	0	0	0	0	0	0	0	0	0	0	0	0	0	0	0	0	0	0	0	0	0	0	0	0	0	0	0	0	0	0	0	0	0	0	0	0	0	0	0	0	0	0
b5ca1c802b9bfd4640ee87d0d35601ae	0	0	0	0	0	0	0	0	0	0	0	0	0	0	0	0	0	0	0	0	0	0	0	0	0	0	0	0	0	0	0	0	0	0	0	0	0	0	0	0	0	0	0	0	0	0	0	0	0
b615b178d492b5ef75659410201769aa	0	0	0	0	0	0	0	0	0	0	0	0	0	0	0	0	0	0	0	0	0	0	0	0	0	0	0	0	0	0	0	0	0	0	0	0	0	0	0	0	0	101	0	0	0	0	0	0	0
b627f6942cb00ac6ac46cbfe4e70f543	0	0	0	0	0	0	0	0	0	0	0	0	0	0	0	0	0	0	0	0	0	0	0	0	0	0	0	0	0	0	0	0	0	0	0	0	0	0	0	0	0	0	0	0	0	0	0	0	0
b628a0676c2176e40386c5aefa949cf3	0	0	0	0	0	0	0	0	0	0	0	0	0	0	0	0	0	0	0	0	179	0	0	0	0	0	0	0	0	0	0	0	0	0	0	0	0	0	0	0	0	0	0	0	0	0	0	0	0
b64be9c757732c0e9ac84156896ed834	0	0	0	0	0	0	0	0	0	0	0	0	0	0	0	0	0	0	0	0	0	0	0	0	0	0	0	0	0	0	0	0	0	0	0	0	0	0	0	0	0	0	0	0	0	0	0	0	0
b678f6ff9b9e698e98f1f00323de950c	0	0	0	0	0	0	0	0	0	0	0	0	0	0	0	0	0	0	0	0	0	0	0	0	0	0	0	0	0	0	0	0	0	0	0	0	0	0	0	0	0	0	0	0	0	0	0	0	0
b6d45321507a82e92ed139b8af8b4900	0	0	0	0	0	0	0	0	0	0	0	0	0	0	0	0	0	0	0	0	0	0	0	0	0	0	0	0	185	0	0	0	0	0	0	0	0	0	0	0	0	0	0	0	0	0	0	0	0
b6d481d565d3de70fd8d8bd3721466ba	0	0	0	0	0	0	0	0	0	0	0	0	0	0	0	0	0	0	0	0	0	0	0	0	0	0	0	0	0	0	0	0	0	0	0	46	0	0	0	0	0	0	0	0	0	0	0	0	0
b6d56b17989e40fb16c7df24851b25d3	0	0	0	0	0	0	0	0	0	0	0	0	0	0	0	0	0	0	0	0	0	0	0	0	0	0	0	0	0	0	0	0	0	0	0	0	0	0	0	0	0	0	0	0	0	0	0	0	0
b6e17bc7009fab82d7b1252972e2eebc	0	0	0	0	0	0	0	0	0	0	0	0	0	0	0	0	0	0	0	0	0	0	0	0	0	0	0	0	0	0	0	0	0	0	0	0	0	0	0	0	0	0	0	0	0	0	0	0	0
b711a15e810720e9d6f4a552f33b12e2	0	0	0	0	0	0	0	0	0	0	0	0	0	0	0	0	0	0	0	0	0	0	0	0	0	0	0	0	0	0	0	0	0	0	0	0	0	0	0	0	0	0	0	0	0	0	0	0	0
b771bf0f6647a86e91dcded7dc53ed48	0	0	0	0	0	0	0	0	0	0	0	0	0	0	0	0	0	0	0	0	0	0	0	0	0	0	0	0	0	0	0	0	0	0	0	0	0	0	0	0	0	0	0	0	0	0	0	0	0
b7b8bbff23e4c96010d8ccec253475a4	0	0	0	0	0	0	0	0	0	0	0	0	0	0	0	0	0	0	0	0	0	0	0	0	0	0	0	0	0	0	0	0	0	0	0	0	0	0	0	0	0	0	0	0	0	0	0	0	0
b7dfe39984e29954711e82d80671ee18	0	0	0	0	0	0	0	0	0	0	0	0	0	0	0	0	0	0	0	0	0	0	0	0	0	0	0	0	0	0	0	0	0	0	0	0	0	0	0	0	0	0	0	0	0	0	0	0	0
b7ed0a96310c9c82f96f1e35043a7fb8	0	0	0	0	0	0	0	0	0	0	0	0	0	0	0	0	0	0	0	0	0	0	0	0	0	0	0	0	0	0	0	0	0	0	0	0	0	0	0	0	0	0	0	0	0	0	0	0	0
b7fa78ef74065b17c08e1b6b5d5e8512	0	0	0	0	0	0	0	0	0	0	0	0	0	0	0	0	0	0	260	0	0	0	0	0	0	0	0	0	0	0	0	0	0	0	0	0	0	0	0	0	0	0	0	0	0	0	0	0	0
b87fe3146dd3b93341400d0d597d0ce1	0	0	0	0	0	0	0	0	0	0	0	0	0	0	0	0	0	0	0	0	0	0	0	0	0	0	0	0	0	0	0	0	0	0	0	0	0	0	0	0	0	0	0	0	0	0	0	0	0
b8a01c79274632afec3e6d41db45dd4a	0	0	0	0	0	0	0	0	0	0	0	0	0	0	0	0	0	0	0	0	0	0	0	0	0	0	0	0	0	0	0	0	0	0	0	0	0	0	0	0	0	0	0	0	0	0	0	0	0
b8ef6268a087b91a43a0cb0595126e1b	0	0	0	0	0	0	0	0	0	0	0	0	0	0	0	0	0	0	0	0	0	0	0	0	0	0	0	0	0	0	0	0	0	0	0	0	0	0	0	0	0	0	0	0	0	0	0	0	0
b915f3870e72940d740563b782d73772	0	0	0	0	0	0	0	0	0	0	0	0	0	0	0	0	0	0	0	0	0	0	0	0	0	0	0	0	0	0	0	0	0	0	0	0	0	0	0	0	0	0	0	0	0	0	0	0	0
b91d6b12cd500a95ee51e0953d943b65	0	0	0	0	0	0	0	0	0	0	0	0	0	0	0	0	0	0	0	0	0	0	0	0	0	0	0	0	0	0	0	0	0	0	0	0	0	0	0	86	264	638	158	21	155	176	438	0	13
b9252b5f1a8329126f91049a877f453a	0	0	0	0	0	0	0	0	0	0	0	0	0	0	0	12099	0	0	0	0	0	0	0	0	0	0	0	0	0	0	0	0	0	0	0	92	0	0	0	0	0	0	0	0	0	0	0	0	0
b95b78cef543ed422d41c26e8668eb62	0	0	0	0	0	0	0	0	0	0	0	0	0	0	0	0	0	0	0	0	0	0	0	0	0	0	0	0	0	0	0	0	0	0	0	0	0	0	0	0	0	0	0	0	0	0	0	0	0
b979b9e1b512dc508097290a9f9eecf9	0	0	0	0	0	0	0	0	0	0	0	0	0	0	0	0	0	0	0	0	0	0	0	0	0	0	0	0	0	0	0	0	0	0	0	0	0	0	0	0	0	0	0	0	0	0	0	0	0
b99b815fbde1537060507f89d20a681e	0	0	0	0	0	0	0	0	0	0	0	0	0	0	0	0	0	0	0	0	0	0	0	0	0	0	0	0	0	0	0	0	0	0	0	0	0	0	0	0	0	0	0	0	0	0	0	0	0
b9cd8aa71b9df7427fee79e7cd38d515	0	0	0	0	0	0	0	0	0	0	0	0	0	0	0	0	0	0	0	0	0	0	0	0	0	0	0	0	0	0	0	0	0	0	0	0	0	0	0	0	0	0	0	0	0	0	0	0	0
b9d323fe82e80dc746376cfd74672195	0	0	0	0	0	0	0	0	0	0	0	0	0	0	0	0	0	0	0	0	0	0	0	0	0	0	0	0	0	0	0	0	0	0	0	0	0	0	0	0	0	0	0	0	0	0	0	0	0
b9dd596feaa7bc817e3fb883f2585a9b	0	0	0	0	0	0	0	0	0	0	0	0	0	0	0	0	0	0	0	0	0	0	0	0	0	0	0	0	0	0	0	0	0	0	0	0	0	0	0	0	0	0	0	0	0	0	0	0	0
b9f6943edf4312bb0c6af9e5534b5bbc	0	0	0	0	0	0	0	0	0	0	0	0	0	0	0	0	0	0	0	0	0	0	0	0	0	0	0	0	0	0	0	0	0	0	0	0	0	0	0	0	0	0	0	0	0	0	0	0	0
b9fb5bc7671809145c60cd958ed20953	0	0	0	0	0	0	0	0	0	0	0	0	0	0	0	0	0	0	0	0	0	0	0	0	0	0	0	0	0	0	0	0	0	0	0	0	0	0	0	0	0	0	0	0	0	0	0	0	0
ba1f7186d5e4eb8cf61f71ac1827fba0	0	0	0	0	0	0	0	0	0	0	0	0	0	0	0	0	0	0	0	0	0	0	0	0	0	0	0	0	0	0	0	0	0	0	0	0	0	0	0	0	0	0	0	0	0	0	0	0	0
ba20406de37ebd1a5c1410bcdfea4c85	0	0	0	0	0	0	0	0	0	0	0	0	0	0	0	0	0	0	0	0	0	0	0	0	0	0	0	0	0	0	0	0	0	0	0	0	0	0	0	0	0	0	0	0	0	0	0	0	0
ba2cebe15baf56170872b1a81bea3cb4	0	0	0	0	0	0	0	0	0	0	0	0	0	0	0	0	0	0	0	0	0	0	0	0	0	0	0	0	0	0	0	0	0	0	0	0	0	0	0	0	0	0	0	0	0	0	0	0	0
ba410d57d95d327ebec09e80b7c22765	0	0	0	0	0	0	0	0	0	0	0	0	0	0	0	0	0	0	0	0	0	0	0	0	0	0	0	0	0	0	0	0	0	0	0	0	0	0	0	0	0	0	0	0	0	0	0	0	0
ba557487c4ca9228bc626d904e1d350d	0	0	0	0	0	0	0	0	0	0	0	0	0	0	0	0	0	0	0	0	0	0	0	0	0	0	0	0	0	0	0	0	0	0	0	0	0	0	0	0	0	0	0	0	0	0	0	0	0
ba573e854e2b60786df8ab29a08e6184	0	0	0	0	0	0	0	0	0	0	0	0	0	0	0	0	0	0	0	0	0	0	0	0	0	0	0	0	0	0	0	0	0	0	0	0	0	0	0	0	0	0	0	0	0	0	0	0	0
ba57b50a53eabeb00c150a2d5b390b64	0	0	0	0	0	0	0	0	0	0	0	0	0	0	0	0	0	0	0	0	0	0	0	0	0	0	0	0	0	0	0	0	0	0	0	0	0	0	0	0	0	0	0	0	0	0	0	0	0
ba67397f892209b8a8101f463e4a9777	0	0	0	0	0	0	0	0	0	0	0	0	0	0	0	0	0	0	0	0	0	0	0	0	0	0	0	0	0	0	0	0	0	0	0	0	0	0	0	0	0	0	0	0	0	0	0	0	0
ba85fc4cb4da6b5a726f4ac6219a892d	0	0	0	0	0	0	0	0	0	0	0	0	0	0	0	0	0	0	0	0	0	0	0	0	0	0	0	0	0	0	0	0	0	0	0	0	0	0	0	0	0	0	0	0	0	0	0	0	0
ba888377e3eb09b85a6b9fa97757a706	0	0	0	0	0	0	0	0	0	0	0	0	0	0	0	0	0	0	0	0	0	0	0	0	0	0	0	0	0	0	0	0	0	0	0	0	0	0	0	0	0	0	0	0	0	0	0	0	0
baa85cd01d02f3bfce90651c664ac666	0	0	0	0	0	0	0	0	0	0	0	0	0	0	0	0	0	0	0	0	0	0	0	0	0	0	0	0	0	0	0	0	0	0	0	0	0	0	0	0	0	0	0	0	0	0	0	0	0
babab8d10de5ca9a5eda339c200b3924	0	0	0	0	0	0	0	0	0	0	0	0	0	0	0	0	0	0	0	0	0	0	0	0	0	0	0	0	0	0	0	0	0	0	0	0	0	0	0	0	0	0	0	0	0	0	0	0	0
bad17c104c0fa9cbb715eec967b3f0dd	0	0	0	0	0	0	0	0	0	0	0	0	0	0	0	0	0	0	0	0	0	0	0	0	0	0	0	0	0	0	0	0	0	0	0	0	0	0	0	0	0	0	0	0	0	0	0	0	0
badb918f7cb1af804b69b8068d99c60a	0	0	0	0	0	0	0	0	0	0	0	0	0	0	0	0	0	0	0	0	0	0	0	0	0	0	0	0	0	0	0	0	0	0	0	0	0	0	0	0	0	0	0	0	0	0	0	0	0
bb114aaed7688d1a92f2cafa44eed055	0	0	0	0	0	0	0	0	0	0	0	0	0	0	0	0	0	0	0	0	0	0	0	0	0	0	0	0	0	0	0	0	0	0	0	0	0	0	0	0	0	0	0	0	0	0	0	0	0
bb321167750d85496d1d8a3129e7e35f	0	0	0	0	0	0	0	0	0	0	0	0	0	0	0	0	0	0	0	0	0	0	0	0	0	0	0	0	0	0	0	0	0	0	0	0	0	0	0	0	0	0	0	0	0	0	0	0	0
bb84ad1c588ce62e027ddf8dc74ae481	0	0	0	0	0	0	0	0	0	0	0	0	0	0	0	0	0	0	0	0	0	0	0	0	0	0	0	0	0	0	0	0	0	0	0	0	0	0	0	0	0	0	0	0	0	0	0	0	0
bbcf1c2b7883c4bd4e856c1381cc351a	0	0	0	0	0	0	0	0	0	0	0	0	0	0	0	0	0	0	0	0	0	0	0	0	0	0	0	0	0	0	0	0	0	0	0	0	0	0	0	0	0	0	0	0	0	0	0	0	0
bbe04f041c929d2240bdc10b58d8887b	0	0	461	0	0	0	0	0	0	0	0	0	0	0	0	0	0	0	0	0	0	0	0	0	0	0	0	0	0	0	0	0	0	0	0	0	0	0	0	0	0	0	0	0	0	0	0	0	0
bbfe12e3844d90939fa3daadd95b5f69	0	0	0	0	0	0	0	0	0	0	0	0	0	0	0	0	0	0	0	0	0	0	0	0	0	0	0	0	0	0	0	0	0	0	0	0	0	0	0	0	0	0	0	0	0	0	0	0	0
bc0205e9e41e9c01d957d576028e8891	0	0	0	0	0	0	0	0	0	0	0	0	0	0	0	0	0	0	0	0	0	0	0	0	0	0	0	0	0	0	0	0	0	0	0	0	0	0	0	0	0	0	0	0	0	0	0	0	0
bc126733500bbeeddabc8fa3833ea875	0	0	0	0	0	0	0	0	0	0	0	0	0	0	0	0	0	0	0	0	0	0	0	0	0	0	0	0	0	0	0	0	0	0	0	0	0	0	0	0	0	0	0	0	0	0	0	0	0
bc422dc82785879f24751f11c2e6fabd	0	0	0	0	0	0	0	0	0	0	0	0	0	0	0	0	0	0	0	0	0	0	0	0	0	0	0	0	0	0	0	0	0	0	0	0	0	0	0	0	0	0	0	0	0	0	0	0	0
bc53481b513fb98b54b22b22aefc6862	0	0	0	0	0	0	0	0	0	0	0	0	0	0	0	0	0	0	0	0	0	0	0	0	0	0	0	0	0	0	0	0	39	0	0	0	0	0	0	0	0	0	0	0	0	0	0	0	0
bc60f834f57675e6ae14b2554fc24eb0	0	0	0	0	0	0	0	0	0	0	0	0	0	0	0	0	0	0	0	0	0	0	0	0	0	0	0	0	0	0	0	0	0	0	0	0	0	0	0	0	0	0	0	0	0	0	0	0	0
bc7c3aefd73ca70358d583032498be1e	0	0	0	0	0	0	0	0	0	0	0	0	0	0	0	0	0	0	0	0	0	0	0	0	0	0	0	0	0	0	0	0	0	0	0	0	0	0	0	0	0	0	0	0	0	0	0	0	0
bc7f20daff00cc4bf0c7df6ffb2d88dd	0	0	0	0	0	0	0	0	0	0	0	0	0	0	0	0	0	0	0	0	0	0	0	0	0	0	0	0	0	0	0	0	0	0	0	0	0	0	0	0	0	0	0	0	0	0	0	0	0
bc8d25ed1da55b1ce854912217b53fab	0	0	0	0	0	0	0	0	0	0	0	0	0	0	0	0	0	0	0	0	0	0	0	0	0	0	0	0	0	0	0	0	0	0	0	0	0	0	0	0	0	0	0	0	0	0	0	0	0
bcaa61f20199e25def4db20b1b1fcdf3	0	0	0	0	0	0	0	0	0	0	0	0	0	0	0	0	0	0	0	0	0	0	0	0	0	0	0	0	0	0	0	0	0	0	0	0	0	0	0	0	0	0	0	0	0	0	0	0	0
bced86552b3ef13011c34cddd490d89a	0	0	0	0	0	0	0	0	0	0	0	0	0	0	0	0	0	0	0	0	0	0	0	0	0	0	0	0	0	0	0	0	0	0	0	0	0	0	0	0	0	0	0	0	0	0	0	0	0
bd0336213eb5819bb0598c916d15c44c	0	0	0	0	0	0	0	0	0	0	0	0	0	0	0	0	0	0	0	0	0	0	0	0	0	0	0	0	0	0	0	0	0	0	0	0	0	0	0	0	0	0	0	0	0	0	0	0	0
bd11bff7ea0bab132218cd8bb9efc07d	0	0	0	0	0	0	0	0	0	0	0	0	0	0	0	0	0	0	0	0	0	0	0	0	0	0	0	0	0	0	0	0	0	0	0	0	0	0	0	0	0	0	0	0	0	0	0	0	0
bd24b02d2d88f5494796dd3f6c21b27a	1444	898	2221	1124	294	288	1077	345	365	701	1043	1449	148	956	2858	935	539	1060	817	12	169	305	0	310	228	0	1216	1875	0	695	334	939	597	565	489	530	2942	725	701	3813	1334	1189	5652	6838	470	1220	0	1511	4179
bd9d46409ff909828cfb753fc20f4c1c	0	0	0	0	0	0	0	0	0	0	0	0	0	0	0	0	0	0	0	0	0	0	0	0	0	0	0	0	0	0	0	0	0	0	0	0	0	0	0	0	0	0	0	0	0	0	0	0	0
bdf2b9a4cfabf0050a878f8658a9cf5b	0	0	0	0	0	0	0	0	0	0	0	0	0	0	0	0	0	0	0	0	0	0	0	0	0	0	0	0	0	0	0	0	0	0	0	0	0	0	0	0	0	0	0	0	0	0	0	0	0
be308bc52d48c7005fdd96da8d1d8f9d	0	0	0	0	0	0	0	0	0	0	0	0	0	0	0	0	0	0	0	0	0	0	0	0	0	0	0	0	0	0	0	0	0	0	0	0	0	0	0	0	0	0	0	0	0	0	0	0	0
be3415e629822f185b43d3d3d2c58f8b	0	0	0	0	0	0	0	0	0	0	0	0	0	0	0	0	0	0	0	0	0	0	0	0	0	0	0	0	0	0	0	0	0	0	0	0	0	0	0	0	0	0	0	0	0	0	0	0	0
be8fc99e1c3b93a395d50795a9018d59	0	0	0	0	0	0	0	0	0	0	0	0	0	0	0	0	0	0	0	0	0	0	0	0	0	0	0	0	0	0	0	0	0	0	0	0	0	0	0	0	0	0	0	0	0	0	0	0	0
bea2068f29d0f1ebd74e9f66914ce6db	0	0	0	0	0	0	0	0	0	0	0	0	0	0	0	0	0	0	0	0	0	0	0	0	0	0	0	0	0	0	0	0	0	0	0	0	0	0	0	0	0	0	0	0	0	0	0	0	0
beb4646de079f1da3f9b57a7e91c89d1	0	0	0	0	0	0	0	0	0	0	0	0	0	0	0	0	0	0	0	0	0	0	0	0	0	0	0	0	0	0	0	0	0	0	0	0	0	0	0	0	0	0	0	0	0	0	0	0	0
bef897806a3dd047f9badf853cf590bc	0	0	0	0	0	0	0	0	0	0	0	0	0	0	0	0	0	0	0	0	0	0	0	0	0	0	0	0	0	0	0	0	0	0	0	0	0	0	0	0	0	0	0	0	0	0	0	0	0
befe4a10557d2e28b2163cf25f13f646	0	0	0	0	0	0	0	0	0	0	0	0	0	0	0	0	0	0	0	0	0	0	0	0	0	0	0	0	0	0	0	0	0	0	0	0	0	0	0	0	0	0	0	0	0	0	0	0	0
bf2883166de91f14e507c93f969225da	0	0	0	0	0	0	0	0	0	0	0	0	0	0	0	0	0	0	0	0	0	0	0	0	0	0	0	0	0	0	0	0	0	0	0	0	0	0	0	0	0	0	0	0	0	0	0	0	0
bf30cc4321df644d80769a54ecd69f2c	0	0	0	0	0	0	0	0	0	0	0	0	0	0	0	0	0	0	0	0	0	0	0	0	0	0	0	0	0	0	0	0	0	0	0	0	0	0	0	0	0	0	0	0	0	0	0	0	0
bf69bb1a70fff8f421752706c7788d12	0	0	0	0	0	0	0	0	0	0	0	0	0	0	0	0	0	0	0	0	0	0	0	0	0	0	0	0	0	0	0	0	0	0	0	0	0	0	0	0	0	0	0	0	0	0	0	0	0
bf86b943cb572c9fca64b5270e12b36a	0	0	0	0	0	0	0	0	0	0	0	0	0	0	0	0	0	0	0	0	0	0	0	0	15	0	0	0	0	0	0	0	0	0	0	0	0	0	0	0	0	0	0	0	0	0	0	0	0
bf935361b93fcc452bc54201cca19e35	0	0	0	0	0	0	0	0	0	0	0	0	0	0	0	0	0	0	0	0	0	0	0	0	0	0	0	0	0	0	0	0	0	0	0	0	0	0	0	0	0	0	0	0	0	0	0	0	0
bf96f513b7f624f551924c3463dfe301	0	0	0	0	0	0	0	0	0	0	0	0	0	0	0	0	0	0	0	0	0	0	0	0	0	0	0	0	0	0	0	0	0	0	0	0	0	0	0	0	0	0	0	0	0	0	0	0	0
bfa0e234c693f0c94b91de8d027a4817	0	0	0	0	0	0	0	0	0	0	0	0	0	0	0	0	0	0	0	0	0	0	0	0	0	0	0	0	0	0	0	0	0	0	0	0	0	0	0	0	0	0	0	0	0	0	0	0	0
bfa43bd60be2abae16004b47be76b38f	0	0	0	0	0	0	0	0	0	0	0	0	0	0	0	0	0	0	0	0	0	0	0	0	0	0	0	0	0	0	0	0	0	0	0	0	0	0	0	0	0	0	0	0	0	0	0	0	0
bfb62e91500e75e88d8d38d594e526c4	359	0	0	0	7	109	10	116	0	63	771	977	2495	3	643	8	0	75	9	0	153	216	186	10	0	32	360	287	11	463	2006	82	232	698	403	1215	460	352	2614	538	79	11	0	4304	0	340	392	106	0
bfd552fbaf31edb63862ef0d95647fac	0	0	0	0	0	0	0	0	0	0	0	0	0	0	0	0	0	0	0	0	0	0	0	0	0	0	0	0	0	0	0	0	0	0	0	0	0	0	0	0	0	0	0	0	0	0	0	0	0
bfe6fe045d85da2745edd7d2600f5f10	0	0	0	0	0	0	0	0	0	0	0	0	0	0	0	0	0	0	0	0	0	0	0	0	0	0	0	0	0	0	0	0	0	0	0	0	0	0	0	0	0	0	0	0	0	0	0	0	0
bfe735863303c7b2df4cfbb7a468b035	0	0	0	0	0	0	0	0	0	0	0	619	0	0	0	0	0	0	0	0	0	0	0	0	0	0	0	0	0	0	0	0	0	0	0	0	0	0	0	0	0	0	0	0	0	0	0	0	0
c00d288b3c1b3f482231a836bde5fd98	0	0	0	0	0	0	0	0	0	0	0	0	0	0	0	0	0	0	0	0	0	0	0	0	0	0	0	0	0	0	0	0	0	0	0	0	0	0	0	0	0	0	0	0	0	0	0	0	0
c019b7415102ed6ef1f181d02c5474e2	0	0	0	0	0	0	0	0	0	0	0	0	0	0	0	0	0	0	0	0	0	0	0	0	0	0	0	0	0	0	0	0	0	0	0	0	0	0	0	0	0	0	0	0	0	0	0	0	0
c01b2b2b8edbdb133906aab4ee86d11b	0	0	0	0	0	0	0	0	0	0	0	0	0	0	0	0	0	0	0	0	0	0	0	0	0	0	0	0	0	0	0	0	0	0	0	0	0	0	0	0	0	0	0	0	0	0	0	0	0
c02314a968891c1356867d118b38ed0d	0	0	0	0	0	0	0	0	0	0	0	0	0	0	0	0	0	0	0	0	0	0	0	0	0	0	0	0	0	0	0	0	0	0	0	0	0	0	0	0	0	0	0	0	0	0	0	0	0
c02492f6bf98b1b8d12be7c0d838a859	0	0	0	0	0	0	0	0	0	0	0	0	0	0	0	0	0	0	0	0	0	0	0	0	0	0	0	0	0	0	0	0	0	0	0	0	0	0	0	0	0	0	0	0	0	0	0	0	0
c02af574ed7336bd76298dee5161f575	0	0	0	0	0	0	0	0	0	0	0	0	0	0	0	0	0	0	0	0	0	0	0	0	0	0	0	0	0	0	0	0	0	0	0	0	0	0	0	0	0	0	0	0	0	0	0	0	0
c0391419d1b6a8a6063930f1d42e9715	0	0	0	0	0	0	0	0	0	0	0	0	0	0	0	0	0	0	0	0	0	0	0	49	0	0	0	0	0	0	0	0	0	0	0	0	0	0	0	0	0	0	0	0	0	0	0	0	0
c06afe6019678ea8db9a5a56752d2ade	0	0	0	0	0	0	0	0	0	0	0	0	0	0	0	0	0	0	0	0	0	0	0	0	0	0	0	0	0	0	0	0	0	0	0	0	0	0	0	0	0	0	0	0	0	0	0	0	0
c0a69966d503ed13119f589f28ed661e	0	0	0	0	0	0	0	0	0	0	0	0	0	0	0	0	0	0	0	0	0	0	0	0	0	0	0	0	0	0	0	0	0	0	0	0	0	0	0	0	0	0	0	0	0	0	0	0	0
c0b5aef96ca303c3ad8c604205288e73	0	0	0	0	0	0	0	0	0	0	0	0	0	0	0	0	0	0	0	0	0	0	0	0	0	0	0	0	0	0	0	0	0	0	0	0	0	0	0	0	0	0	0	0	0	0	0	0	0
c0b97920d96857d49cbb5cffedae52ce	0	0	0	0	0	0	0	0	0	0	0	0	0	0	0	0	0	0	0	0	0	0	0	0	0	0	0	0	0	0	0	0	0	0	0	0	0	0	0	0	0	0	0	0	0	0	0	0	0
c0bbee5f2573b313798f13447c9883cb	0	0	0	0	0	0	0	0	0	0	0	0	0	0	0	0	0	0	0	0	0	0	0	0	0	0	0	0	0	0	0	0	0	0	0	0	0	0	0	0	0	0	0	0	15	0	0	0	0
c0e26ffe720abebaedae29a7fd9a3cf0	0	0	0	0	0	0	0	0	0	0	0	0	0	0	0	0	0	0	0	0	0	0	0	0	0	0	0	0	0	0	0	0	0	0	0	0	0	0	0	0	0	0	0	0	0	0	0	0	0
c0e361931b61f5f729daf60070dc2142	0	0	0	0	7826	0	0	0	0	0	0	0	0	0	0	0	0	0	0	0	0	0	0	0	0	0	0	0	452	37	0	0	0	0	0	0	0	0	0	0	0	1011	0	0	0	0	0	0	0
c10d465e3c3d34b5f0774e7a43f7c7c3	0	0	0	0	0	0	0	0	0	0	0	0	0	0	0	0	0	0	0	0	0	0	0	0	0	0	0	0	0	0	0	0	0	0	0	0	0	0	0	0	0	0	0	0	0	0	0	0	0
c1160aa522829b547a6975b1bf552c9d	0	0	0	0	0	0	0	0	0	0	0	0	0	0	0	0	0	0	0	0	0	0	0	0	0	0	0	0	0	0	0	0	0	0	0	0	0	0	0	0	0	0	0	0	0	0	0	0	0
c13d7fbe44243ff3123b2c8bf55348d8	0	0	0	0	0	0	0	0	0	0	0	0	0	0	0	0	0	0	0	0	0	0	0	0	0	0	0	0	0	0	0	0	0	0	0	0	0	0	0	0	0	0	0	0	0	0	59	0	0
c153934e7086088cc7096962cd714e43	0	0	0	0	0	0	0	0	0	0	0	0	0	0	0	0	0	0	0	0	0	0	0	0	0	0	0	0	0	0	0	0	0	0	0	0	0	0	0	0	0	0	0	0	0	0	0	0	0
c184ac0e32190fb0a3be188c46986c32	0	0	0	0	0	0	0	0	0	0	0	0	0	0	0	0	0	0	0	0	0	0	0	0	0	0	0	0	0	0	0	0	0	0	0	0	0	0	0	0	0	0	0	0	0	0	0	0	0
c19e2f8264db99cc9f4e6e55105ddd1f	0	0	0	0	0	0	0	0	0	0	0	0	0	0	0	0	0	0	0	0	0	0	0	0	0	0	0	0	0	0	0	0	0	0	0	0	0	0	0	0	0	0	0	0	0	0	0	0	0
c1a1eb5e5b74b7ff123a447b2f82b015	0	0	0	0	0	0	0	0	0	0	0	0	0	0	0	0	0	0	0	0	0	0	0	0	0	0	0	0	0	0	0	0	0	0	0	0	0	0	0	0	0	0	0	0	0	0	0	0	0
c1a960e8ebae61bfed751b1af0655a85	0	0	0	0	0	0	0	0	0	0	0	0	0	0	0	0	0	0	0	0	0	0	0	0	0	0	0	0	0	0	0	0	0	0	0	0	0	0	0	0	0	0	0	0	0	0	0	0	0
c1fade5d7054db9def7d4a2f381b1a96	0	0	0	0	0	0	714	0	0	0	0	0	0	0	0	0	0	0	0	0	0	181	16	0	0	0	0	0	0	0	0	0	0	0	0	0	0	29	0	0	0	0	0	0	0	0	0	0	0
c1fc3122d1f615d467fc2e794cbdc3ac	0	0	0	0	0	0	0	0	0	0	0	0	0	0	0	0	0	0	0	0	0	0	0	0	0	0	0	0	0	0	0	0	0	0	0	0	0	0	0	0	0	0	0	0	0	0	0	0	0
c2329ad959cf877a762edd3b2c97dcb3	0	0	0	0	0	0	0	0	0	0	0	0	0	0	0	0	0	0	0	0	0	0	0	0	0	0	0	0	0	0	0	0	0	0	0	0	0	0	0	0	0	0	0	0	0	0	0	0	0
c2476cd1d6e684cbaaffab82358fe954	0	0	0	0	0	0	0	0	0	0	0	0	0	0	0	0	0	0	0	0	0	0	0	0	0	0	0	0	0	0	0	0	0	0	0	0	0	0	0	0	0	0	0	0	0	0	0	0	0
c263d09c1414a127d47a4e24b5a61125	0	0	0	0	0	0	0	0	0	0	0	0	0	0	0	0	0	0	0	0	0	0	0	0	0	0	0	0	0	0	0	0	0	0	0	0	0	0	0	0	0	0	0	0	0	0	0	0	0
c2646dc60b7550b08712a81874d306f4	0	0	0	0	0	0	0	0	0	0	0	0	0	0	0	0	0	0	0	0	0	0	0	0	0	0	0	0	0	0	0	0	0	0	0	0	0	0	0	0	0	14	0	0	0	0	0	0	0
c2bf28cbe3028cc98e2e858b4296ffab	0	0	0	0	0	0	0	0	0	0	0	0	0	0	0	0	0	0	0	0	0	0	0	0	0	0	0	0	0	0	0	0	0	0	0	0	0	0	0	0	0	0	0	0	0	0	0	0	0
c2d653ea941af7dc19521aa3f57e0158	0	0	0	0	0	0	0	0	0	0	0	0	0	0	0	0	0	0	0	0	0	0	0	0	0	0	0	0	0	0	0	0	0	0	0	0	0	0	0	0	0	0	0	0	0	0	0	0	0
c2eb0424033816396eeda6b6d8b4c8f1	0	0	0	0	0	0	0	0	0	0	0	0	0	0	0	0	0	0	0	0	53	0	0	0	0	0	0	0	0	0	0	0	0	0	0	0	0	0	0	0	0	0	0	0	0	0	0	0	0
c31b984b30a94bcdb9cc254c77116a01	0	0	0	0	0	0	0	0	0	0	0	0	0	0	0	0	0	0	0	0	0	0	0	0	0	0	0	0	0	0	0	0	0	0	0	0	0	0	0	0	0	0	0	0	0	0	0	0	0
c3204f01fb884f3c9dce5752e2a68d21	0	0	0	0	0	0	0	0	0	0	0	0	0	0	0	0	0	0	0	0	0	0	0	0	0	0	0	0	0	0	0	0	0	0	0	0	0	0	0	0	0	0	0	0	0	0	0	0	0
c330b26ca402e5bad12a34de82dc792a	0	0	0	0	0	0	0	0	0	0	0	0	0	0	0	0	0	0	0	0	0	0	0	0	0	0	0	0	0	0	0	0	0	0	0	0	0	0	0	0	0	0	0	0	0	0	0	0	0
c333831b18066a26e44d2bbe11946cab	0	0	0	0	0	0	0	0	0	0	0	0	0	0	0	0	0	0	0	0	0	0	0	0	0	0	0	0	0	0	0	0	0	0	0	0	0	0	0	0	0	0	0	0	0	0	0	0	0
c3729c83390bf56e3ccf995c8661be20	0	0	0	0	0	0	0	0	0	0	0	0	0	0	0	0	0	0	0	0	0	0	0	0	0	0	0	0	0	0	0	0	0	0	0	0	0	0	0	0	0	0	0	0	0	0	0	0	0
c3bdec54c121133bef3470af38ff4844	0	0	0	0	0	0	0	0	0	0	0	0	0	0	0	0	0	0	0	94	0	0	0	0	209	0	0	0	0	0	0	0	0	0	0	0	0	0	0	0	0	0	0	0	0	0	0	0	0
c3cf6defaa7b79c6dda98d29504099d2	0	0	0	0	0	0	0	0	0	0	0	0	0	0	0	0	0	0	0	0	0	0	0	0	0	0	0	0	0	0	0	0	0	0	0	0	0	0	0	0	0	0	0	0	0	0	0	0	0
c3f1b8633d87bc4de0827dc28bca47dd	0	0	0	0	0	0	0	0	0	0	0	0	0	0	0	0	0	0	0	0	0	0	0	0	0	0	0	0	0	0	0	0	0	0	0	0	0	0	0	0	0	0	0	0	0	0	0	0	0
c4216caeda24a359c684783010ccd975	0	0	0	0	0	0	0	0	0	0	0	0	0	0	0	0	0	0	0	0	0	0	0	0	0	0	0	0	0	0	0	0	0	0	0	0	0	0	0	0	0	0	0	0	0	0	0	0	0
c437c8482f95c9f2a3e0a60d8b60e2fe	0	0	0	0	0	0	0	0	0	0	0	0	0	0	0	0	0	0	0	0	0	0	0	0	0	0	0	0	0	0	0	0	0	0	0	0	0	0	0	0	0	0	0	0	0	0	0	0	0
c440d6ea9a7b2a3229d8720a5ee829a4	0	0	0	0	0	0	0	0	0	0	0	0	0	0	0	0	0	0	0	0	0	0	0	0	0	0	0	0	0	0	0	0	0	0	0	0	0	0	0	0	0	0	0	0	0	0	0	0	0
c48bc040c14fb3beaf945291acd0224c	0	0	0	0	0	0	0	0	0	0	0	0	0	0	0	0	0	0	0	0	0	0	0	0	0	0	0	0	0	0	0	0	0	0	0	0	0	0	0	0	0	0	0	0	0	0	0	0	0
c48c73836491e0e1c40fee17db936bc1	0	0	0	0	0	0	0	0	0	0	0	0	0	0	0	0	0	0	0	0	0	0	0	0	0	0	0	0	0	0	0	0	0	0	0	0	0	0	0	0	0	0	0	0	0	0	0	0	0
c4a6dec3a77999988b383cbba3a949cd	0	0	0	0	0	0	0	0	0	0	0	0	0	0	0	0	0	0	0	0	0	0	0	0	0	0	0	0	0	0	0	0	0	0	0	0	0	0	0	0	0	0	0	0	0	0	0	0	0
c5166227e4da7d7d533b1c1ba0c32043	0	0	0	0	0	0	0	0	0	0	0	0	0	0	0	0	0	0	0	0	0	0	0	0	155	0	0	0	0	0	0	0	0	0	0	78	0	0	0	0	0	0	0	0	0	0	0	0	0
c54af2a4043580c046d775e5ac271a42	0	0	0	0	0	0	0	0	0	0	0	0	0	0	0	0	0	0	0	0	0	0	0	0	0	0	0	0	0	0	0	0	0	0	0	0	0	0	0	0	0	0	0	0	0	0	0	0	0
c567d47858733e0d5ac93b1e16d94508	0	0	0	0	0	0	0	0	0	0	0	0	0	0	0	0	0	0	0	0	0	0	0	0	0	0	0	0	0	0	0	0	0	0	0	0	0	0	0	0	0	0	0	0	0	0	0	0	0
c573d8469148a4133b88ecb7496c3819	0	0	0	0	0	0	0	0	0	0	0	0	0	0	0	0	0	0	0	0	0	0	0	0	0	0	0	0	0	0	0	0	0	0	0	0	0	0	0	0	0	0	0	0	0	0	0	0	0
c57d76053f67df4ea99652d0a7d0928c	0	0	0	0	0	0	0	0	0	0	0	0	0	0	0	0	0	0	0	0	0	0	0	0	0	0	0	0	0	0	0	0	0	0	0	0	0	0	0	0	0	0	0	0	0	0	0	0	0
c5eee52cf6125cc10ad65e52a80221f8	0	0	0	0	0	0	708	0	0	0	0	0	0	0	0	0	0	0	0	0	0	0	0	0	0	0	115	0	0	0	0	0	0	0	0	0	0	0	0	0	0	0	0	0	0	0	0	0	0
c6029d0ecabcc8977e4196bb27db6adb	0	0	0	0	0	0	0	0	0	0	0	0	0	0	0	0	0	0	0	0	0	0	0	0	0	0	0	0	0	0	0	0	0	0	0	0	0	0	0	0	0	0	0	0	0	0	0	0	0
c60d7f8fd1aed2abeae48ba97955d969	0	0	0	0	0	0	0	0	0	0	0	0	0	0	0	0	0	0	0	0	0	0	0	0	0	3765	0	0	0	0	0	0	0	4	0	0	0	0	0	0	0	0	0	0	0	0	0	0	0
c61c0b71495adb05e3ed3eba1c985b43	0	0	0	0	0	0	0	0	0	0	0	0	0	0	0	0	0	0	0	0	0	0	0	0	0	0	0	0	0	0	0	0	0	0	0	0	0	0	0	0	0	0	0	0	0	0	0	0	0
c62ed81b427b6ee361d97fdef65e87c8	0	0	0	0	0	0	0	0	0	0	0	0	0	0	0	0	0	0	0	0	0	0	0	0	0	0	0	0	0	0	0	0	0	0	0	0	0	0	0	0	0	0	0	0	0	0	0	0	0
c6510ba1d2a9c2ebb9313d8abe5836f2	0	0	0	0	0	0	0	0	0	0	0	0	0	0	0	0	0	0	0	0	0	0	0	0	0	0	0	0	0	0	0	0	0	0	0	0	0	0	0	0	0	0	0	0	0	0	0	0	0
c68382d184d48b73988f266df94a540a	0	0	0	0	0	0	0	0	0	0	0	0	0	0	0	0	0	0	0	0	0	0	0	0	0	0	0	0	0	0	0	0	0	0	0	0	0	0	0	0	0	0	0	0	0	0	0	0	0
c69ad88bca20e573457b10bd58dcd04b	0	0	0	0	0	0	0	0	0	0	0	0	0	0	0	0	0	0	0	0	0	0	0	0	0	0	0	0	0	0	0	0	0	0	0	0	0	0	0	0	0	0	0	0	0	0	0	0	0
c6c135ad0dc575f9452d41675a217152	0	0	0	0	0	0	0	0	0	0	0	0	0	0	0	0	0	0	0	0	0	0	0	0	0	0	0	0	0	0	0	0	0	0	0	0	0	0	0	0	0	0	0	0	0	0	0	0	0
c6f8a8dec9579f3e35391456521fd072	0	0	0	0	0	0	0	0	0	0	0	0	0	0	0	0	0	0	0	0	0	0	0	0	0	0	0	0	0	0	0	0	0	0	0	0	0	0	0	0	0	0	0	0	0	0	0	0	0
c706d1bcddd78a67ffb9dadd72f27019	0	0	0	0	0	0	0	0	0	0	0	0	0	0	0	0	0	0	0	0	0	0	0	0	0	0	0	0	0	0	0	0	0	0	0	0	0	0	0	0	0	0	0	0	0	0	0	0	0
c752a6ced2dba3120e5d3ac653b365de	0	0	0	0	0	0	0	0	0	0	0	0	0	0	0	0	0	0	0	0	0	0	0	0	0	0	0	0	0	0	0	0	0	0	0	0	0	0	0	0	0	0	0	0	0	0	0	0	0
c7560aebe7564e2d179c818e94fe4406	0	0	0	0	0	0	0	0	0	0	0	0	0	0	0	0	0	0	0	0	0	0	0	0	0	0	0	0	0	0	0	0	0	0	0	0	0	0	0	0	0	0	0	0	0	0	0	0	0
c75bc38be7d6a08a12dfa52434134d86	0	0	0	0	0	0	0	0	0	0	0	0	0	0	0	0	0	0	0	0	0	0	0	0	0	0	0	0	0	0	0	0	0	0	0	0	0	0	0	0	0	0	0	0	0	0	0	0	0
c780b41040f30dbae8c2fdabd081ccc8	0	0	0	0	0	0	0	0	0	0	0	0	302	0	0	0	0	0	0	0	0	0	354	0	0	0	0	0	0	0	0	0	0	0	0	0	0	0	0	0	0	0	0	0	0	0	0	0	0
c7e42bbcc1109053283d175fdeee4561	0	0	0	0	0	0	0	0	0	0	0	0	0	0	0	0	0	0	0	0	0	0	0	0	0	0	0	0	0	0	0	0	0	0	0	0	0	0	0	0	0	0	0	0	0	0	0	0	0
c7eab11ed9ad96513b3ef3a67aa76b43	0	0	0	0	0	0	0	0	0	0	0	0	0	0	0	0	0	0	0	0	0	0	0	0	0	0	73	0	0	0	0	0	0	0	0	0	0	0	0	0	0	0	0	0	0	0	0	0	0
c7f9bd5c109af4c5e541309ebe822c4e	0	0	0	0	0	0	0	0	0	0	0	0	0	0	0	0	0	0	0	0	0	0	0	0	0	0	0	0	0	0	0	0	0	0	0	0	0	0	0	0	0	0	0	0	0	0	0	0	0
c7fa85ed71f73e63d73d1d3083cc5ffb	0	0	0	0	0	0	0	0	0	0	0	0	0	0	0	0	0	0	0	0	0	0	0	0	0	0	0	0	0	0	0	0	0	0	0	0	0	0	0	0	0	0	0	0	0	0	0	0	0
c800091eaf46297a3418e6265eae0c02	0	0	0	0	0	0	0	0	0	0	0	0	0	0	0	0	0	0	0	0	0	0	0	0	0	0	0	0	0	0	0	0	0	0	0	0	0	0	0	0	0	0	0	0	0	0	0	0	0
c8013e9c944485e419bc00a77ff59ff4	0	0	0	0	0	0	0	0	0	0	0	0	0	0	0	0	0	0	0	0	0	0	0	0	0	0	0	0	0	0	0	0	0	0	0	0	0	0	0	0	0	0	0	0	0	0	0	0	0
c81e8041497363c5881b4df5ade95fea	0	0	0	0	0	0	0	0	0	0	0	0	323	0	0	0	0	0	0	0	0	0	0	0	0	0	0	0	0	0	0	0	0	0	0	0	0	0	0	0	0	0	0	0	0	0	0	0	0
c8397eea369b2f3755915f52f781273f	0	0	0	0	0	0	0	0	0	0	0	0	0	0	0	0	0	0	0	0	0	0	0	0	0	0	0	0	0	0	0	0	0	0	0	0	0	0	0	0	0	0	0	0	0	0	0	0	0
c851e05bc023b04ed6eeb2064a20872e	0	0	0	0	0	0	0	0	0	0	0	0	0	0	0	0	0	0	0	0	0	0	0	0	0	0	0	0	0	0	0	0	0	0	0	0	0	0	0	0	0	0	0	0	0	0	0	0	0
c886439e09f5ccc027aec6efe2bd401c	0	0	0	0	0	0	0	0	0	0	0	0	0	0	0	0	0	0	0	0	0	0	0	0	0	0	0	0	0	0	0	0	0	0	0	0	0	0	0	0	0	0	0	0	0	0	0	0	0
c89265d9f00d6839c7b35ad77348c682	0	0	0	0	0	0	0	0	0	0	0	0	0	0	0	0	0	0	0	0	0	0	0	0	0	0	0	0	0	0	0	0	0	0	0	0	0	0	0	0	0	0	0	0	0	0	0	0	0
c89413927fb27594c980374a4842737f	0	0	0	0	0	0	0	0	0	0	0	0	0	0	0	0	0	0	0	0	0	0	0	0	0	0	0	0	0	0	0	0	0	0	0	0	0	0	0	0	0	0	0	0	0	0	0	0	0
c8a7d9d4edf81838319da1b81f864948	0	0	0	0	0	0	0	0	0	0	0	0	0	0	0	0	0	0	0	0	0	0	0	0	0	0	0	0	0	0	0	0	0	0	0	0	0	0	0	0	0	0	0	0	0	0	0	0	0
c8ed1982b8e2ba92a151c90fb0869157	0	0	0	0	0	0	0	0	0	0	0	0	0	0	0	0	0	0	0	0	0	0	0	0	0	0	0	0	0	0	0	0	0	0	0	0	0	0	0	0	0	0	0	0	0	0	0	0	0
c8f57f7f4b2589c3de01d64a56f537fb	0	0	0	0	0	0	0	0	0	0	0	0	0	0	0	0	0	0	0	0	0	0	0	0	0	0	0	0	0	0	0	0	0	0	0	0	0	0	0	0	0	0	0	0	0	0	0	0	0
c90bbce05878bd71c7f5f106d32cd43e	0	0	0	0	0	0	0	0	0	0	0	0	0	0	0	0	0	0	0	0	0	0	0	0	0	0	0	0	0	0	0	0	0	0	0	0	0	0	0	0	0	0	0	0	0	0	0	0	0
c92b67bac0fe2461156f8c90eaa80dcb	0	0	0	0	0	0	0	0	0	0	0	0	0	0	0	0	0	0	0	0	0	0	0	0	0	0	0	0	0	0	0	0	0	0	0	0	0	0	0	0	0	0	0	0	0	0	0	0	0
c93b690b1ee0b48f09deffa19bbf59f6	0	0	0	0	0	0	0	0	0	0	0	0	0	0	0	0	0	0	0	0	0	0	0	0	0	0	0	0	0	0	0	0	0	0	0	0	0	0	0	0	0	0	0	0	0	0	0	0	0
c9a73cf1f71fdecc6160da9f137c2607	0	0	0	0	0	0	0	0	0	0	0	0	0	0	0	0	0	0	0	0	0	0	0	0	0	0	0	0	0	0	0	0	0	0	0	0	0	0	0	0	0	0	0	0	0	0	0	0	0
c9aead4092d95438625d9a94473dde41	0	0	0	0	0	0	0	0	0	0	0	0	0	0	0	0	0	0	0	0	0	0	0	0	0	0	0	0	0	0	0	0	0	0	0	0	0	0	0	0	0	0	0	0	0	0	0	0	0
c9b1d959f05334ae69f23f6705a3579f	0	0	0	0	0	0	0	0	0	0	0	0	0	0	0	0	0	0	0	0	0	0	0	0	0	0	0	0	0	0	0	0	0	0	0	0	0	0	0	0	0	0	0	0	0	0	0	0	0
c9b7fa010ed098684a5a85609c5ad43d	0	0	0	0	0	0	0	0	0	0	0	0	0	0	0	0	0	0	0	0	0	0	0	0	423	0	112	0	0	0	0	0	0	0	0	0	0	0	0	0	0	0	0	0	0	0	0	0	0
c9cd4c964c9a28a1fac04e0a430a81e2	0	0	0	0	0	0	0	0	0	0	0	0	0	0	0	0	0	0	0	0	0	0	0	0	0	0	0	0	0	0	0	0	0	0	0	0	0	0	0	0	0	0	0	0	0	0	0	0	0
c9f522cbc8a511ced5b060ccf07855af	0	0	0	0	0	0	0	0	0	0	0	0	0	0	0	0	0	0	0	0	0	0	0	0	0	0	0	0	0	0	0	0	0	0	0	0	0	0	0	0	0	0	0	0	0	0	0	0	0
ca2cee20f5172b1cbe74e1fbebae1ced	0	0	0	0	0	0	0	0	0	0	0	0	0	0	0	0	0	0	0	0	0	0	0	0	0	0	0	0	0	0	0	0	0	0	0	0	0	0	0	0	0	0	0	0	0	0	0	0	0
ca7d67cdfe302e34f5445b84902375f5	0	0	0	0	0	0	0	0	0	0	0	0	0	0	0	0	0	0	0	0	0	0	0	0	0	0	0	0	0	0	0	0	0	0	0	0	0	0	0	0	0	0	0	0	0	0	0	0	0
ca846570b97378d14f46b5b893e3cc58	0	0	0	0	0	0	0	0	0	0	0	0	0	0	0	0	0	0	0	0	0	0	0	0	0	0	0	0	0	0	0	0	0	0	0	0	0	0	0	0	0	493	0	0	0	0	0	0	0
ca880dce4a9ddeed63617d45db435a59	0	0	0	0	0	0	0	0	0	0	0	0	0	0	0	0	0	0	0	0	0	0	0	0	0	0	0	0	0	0	0	0	0	0	0	0	0	0	0	0	0	0	0	0	0	0	0	0	0
ca8cfcd28a27c4953ae8a207172c5225	0	0	0	0	0	0	0	0	0	0	0	0	0	0	0	0	0	0	0	0	0	0	0	0	0	0	0	0	0	0	0	0	0	0	0	0	0	0	0	0	0	0	0	0	0	0	0	0	0
cacef4065002ce13185ebfb6a350ee29	0	0	0	0	0	0	0	0	0	0	0	0	0	0	0	0	0	0	0	0	0	0	0	0	0	0	0	0	0	0	0	0	0	0	0	0	0	0	0	0	0	0	0	0	0	0	0	0	0
cad0ee921ab0c91ee65299901b369361	0	0	0	0	0	0	0	0	0	0	0	0	0	0	0	0	0	0	0	0	0	0	0	0	0	0	0	0	0	0	0	0	0	0	0	0	0	0	0	0	0	0	0	0	0	0	0	0	0
caec72b641fe70842b22eae404fc4a66	0	0	0	0	0	0	0	0	0	0	0	0	0	0	0	0	0	0	0	0	0	0	0	0	0	0	0	0	0	0	0	0	0	0	0	0	0	0	0	0	0	0	0	0	0	0	0	0	0
cb1705092335b94e1165dfecce70c0f0	0	0	0	0	0	0	0	0	0	0	0	0	0	0	0	0	0	0	0	0	0	0	0	0	179	0	44	0	0	0	0	0	0	0	0	0	0	0	0	0	0	0	0	0	0	0	0	0	0
cb290a0d50a06004b2a1d8b2ccc54a76	0	0	0	0	0	0	0	0	0	0	0	0	0	0	0	0	0	0	0	0	0	0	0	0	0	0	0	0	0	0	0	0	0	0	0	0	0	0	0	0	0	134	0	0	0	0	0	0	0
cb2a046382bf1c6ea31a8ac96337b00f	0	0	0	0	0	0	0	0	0	0	0	0	0	0	0	0	0	0	0	0	0	0	0	0	0	0	0	0	0	0	0	0	0	0	0	0	0	0	0	0	0	0	0	0	0	0	0	0	0
cb2f2e8febc573b863687e8d97ad7c9e	0	0	0	0	0	0	0	0	0	0	0	0	0	0	0	0	0	0	0	0	0	0	0	0	0	0	0	0	0	0	0	0	0	0	0	0	0	0	0	0	0	0	0	0	0	0	0	0	0
cb39b1cf4f11a6091a4b1ecbd60f3a04	0	0	0	0	0	0	0	0	0	0	0	0	0	0	0	0	0	0	0	0	0	0	0	0	0	0	0	0	0	0	0	0	0	0	0	0	0	0	0	0	0	0	0	0	0	0	0	0	0
cb589a59542576abe6f6963cbbb492c0	0	0	0	0	0	0	0	0	0	0	0	0	0	0	0	0	0	0	0	0	0	0	0	0	0	0	0	0	0	0	0	0	0	0	0	0	0	0	0	0	0	0	0	0	0	0	0	0	0
cb65b310d95830a2eb283b50cda3e75a	0	0	0	0	0	0	0	0	0	0	0	0	0	0	0	0	0	0	0	0	0	0	0	0	0	0	0	0	0	0	0	0	0	0	0	0	0	0	0	0	0	0	0	0	0	0	0	0	0
cbaa6fd1cda71c27e05a3e7ae2b57c7f	0	0	0	0	0	0	0	0	0	0	0	0	0	0	0	0	0	0	0	0	0	0	0	0	0	0	0	0	0	0	0	0	0	0	0	0	0	0	0	0	0	0	0	0	0	0	0	0	0
cbba648dfcce00a86772623c9eaccd03	0	0	0	0	0	0	0	0	0	0	0	0	0	0	0	0	0	0	0	0	0	0	0	0	0	0	0	0	0	0	0	0	0	0	0	0	0	0	0	0	0	0	0	0	0	0	0	0	0
cbc3378c64b9cacf50a6437478da82b6	0	0	0	0	0	0	0	0	0	0	0	0	0	0	0	0	0	0	0	0	0	0	0	0	0	0	0	0	0	0	0	0	0	0	0	0	0	0	0	0	0	0	0	0	0	0	0	0	0
cbd0532f1572a662ac7c1173bb21d5a4	0	0	0	0	0	0	0	0	0	0	0	0	0	0	0	0	0	0	0	0	0	0	0	0	0	0	0	0	0	0	0	0	0	0	0	0	0	0	0	0	0	0	0	0	0	0	0	0	0
cbe2dc2e667f30df7213253951451bc6	0	69	0	0	0	0	0	0	0	0	0	0	0	0	0	0	0	0	0	0	0	0	0	0	0	0	0	0	0	0	0	0	0	0	0	0	0	0	0	0	0	0	0	0	0	0	0	0	0
cbe488dc33b4b4f3d57184322a8e7c18	0	0	0	0	0	0	0	0	0	0	0	0	0	0	0	0	0	0	0	0	0	0	0	0	0	0	0	0	0	0	0	0	0	0	0	0	0	0	0	0	0	0	0	0	0	0	0	0	0
cbeee1898c8d3fa8fedf2c82c5d89152	0	0	0	0	0	0	0	0	0	0	0	0	0	0	0	0	0	0	0	0	0	0	0	0	0	0	0	0	0	0	0	0	0	0	0	0	0	0	0	0	0	0	0	0	0	0	0	0	0
cc5832910d89c30a443932b91ab5a3a5	0	0	0	0	0	0	0	0	0	0	0	0	0	0	0	0	0	0	0	0	0	0	0	0	0	0	0	0	0	0	0	0	0	0	0	0	0	0	0	0	0	0	0	0	0	0	0	0	0
cc602ebd27e8f588b16036f3a326d76c	0	0	0	0	0	0	0	0	0	0	0	0	0	0	0	0	0	0	0	0	0	0	0	0	0	0	0	0	0	0	0	0	0	0	0	0	0	0	0	0	0	0	0	0	0	0	0	0	0
cc874321b491f0874f2abf451d168365	0	0	0	0	0	0	0	0	0	0	0	0	0	0	0	0	0	0	0	0	0	0	0	0	0	0	0	0	0	0	0	0	0	0	0	0	0	0	0	0	0	0	0	0	0	0	0	0	0
cc89f72d93675e09f3c8dfb73caa26dc	0	0	0	0	0	0	0	0	0	0	0	0	0	0	0	0	0	0	0	0	0	0	472	0	0	0	0	0	0	0	0	0	0	0	0	0	0	0	0	0	0	0	0	0	0	0	0	0	0
cc948d7ba0df0f934d00106015b3f86b	0	0	0	0	0	0	0	0	0	0	0	0	0	0	0	0	0	0	0	0	0	0	0	0	0	0	0	0	0	0	0	0	0	0	0	0	0	0	0	0	0	0	0	0	0	0	0	0	0
ccc12908de9b17f2e8551fc6bbde3fa0	0	0	0	0	0	0	0	0	0	0	0	0	0	0	0	0	0	0	0	0	0	0	0	0	0	0	0	0	0	0	0	0	0	0	0	0	0	0	0	0	0	0	0	0	0	0	0	0	0
ccc37f8a4a9c550e613cfadbdfb55ad2	0	0	0	0	0	0	0	0	0	0	0	0	0	0	0	0	0	0	0	0	0	0	0	0	0	0	0	0	0	0	0	0	0	0	0	0	0	0	0	0	0	0	0	0	0	0	0	0	0
ccd6789275551cb72d896bf264f27200	0	0	0	0	0	0	0	0	0	0	0	0	0	0	0	0	0	0	0	0	0	0	0	0	0	0	0	0	0	0	0	0	0	0	0	0	0	0	0	0	0	0	0	0	0	0	0	0	0
cce111e77ba9eb3c7ae628b869a8fc2e	0	0	0	0	0	0	0	0	0	0	0	0	0	0	0	0	0	0	0	0	0	0	0	0	0	0	0	0	0	0	0	0	0	0	0	0	0	0	0	0	0	0	0	0	0	0	0	0	0
cce158d62ab4d15d013a3321cdfe1c4f	0	0	0	0	0	0	0	0	0	0	0	0	0	0	0	0	0	0	0	0	0	0	0	0	0	0	0	0	0	0	0	0	0	0	0	0	0	0	0	0	0	0	0	0	0	0	0	0	0
cce86e3b4a3d151465c2c00d5f3211a6	0	0	0	0	0	0	0	0	0	0	0	0	0	0	0	0	0	0	0	0	0	0	0	0	0	0	0	0	0	0	0	0	0	0	0	0	0	0	0	0	0	0	0	0	0	0	0	0	0
cd18d3f3d55761fc83e28600708597c9	0	0	0	0	0	0	0	0	0	0	0	0	0	0	0	0	0	0	0	0	0	0	0	0	0	0	0	0	0	0	0	0	0	0	0	0	0	0	0	0	0	0	0	0	0	0	0	0	0
cd7607b2f1f9ad31a5f3d67e8bee6ed7	0	0	0	0	0	0	0	0	0	0	0	0	0	0	0	0	0	0	0	0	0	0	0	0	0	0	0	0	0	0	0	0	0	0	0	0	0	0	0	0	0	0	0	0	0	0	0	0	0
cd7e71fa87cbc48537953860a1e6115e	0	0	0	0	0	0	0	0	0	0	0	0	0	0	0	0	0	0	0	0	0	0	0	0	0	0	0	0	0	0	0	0	0	0	0	0	0	0	0	0	0	0	0	0	0	0	0	0	0
cd9bba2ca8c0ac058e777a46345227c7	0	0	0	0	0	0	0	0	0	0	0	0	0	0	0	0	0	0	0	0	0	0	0	0	0	0	0	0	0	0	0	0	0	0	0	0	0	0	0	0	0	0	0	0	0	0	0	0	0
cdd103755edec45d0cf6ed7ab6beca98	0	0	0	0	0	0	0	0	0	0	0	0	0	0	0	0	0	0	0	0	0	0	0	0	0	0	0	0	0	0	0	0	0	0	0	0	0	0	0	0	0	0	0	0	0	0	0	0	0
cdd2d055f1b241a6f8c0505fae0937f9	0	0	0	0	0	0	0	0	0	0	0	0	0	0	0	0	0	0	0	0	0	0	0	0	0	0	0	0	0	0	0	0	0	0	0	0	0	0	0	0	0	0	0	0	0	0	0	0	0
cde5eed320354aa00e4b501e4c76bb72	0	0	0	0	0	0	0	0	0	0	0	0	0	0	0	0	0	0	0	254	0	0	0	0	0	0	0	0	0	0	0	0	0	0	0	0	0	0	0	0	435	0	0	0	68	0	0	0	0
ce0626dba520f15a8e264e50bbdf94cb	0	0	0	0	0	0	0	0	0	0	0	0	0	0	0	0	0	0	0	0	0	0	0	0	0	0	0	0	0	0	0	0	0	0	0	0	0	0	0	0	0	0	0	0	0	0	0	0	0
ce1cd068016ddb23f8c26cc5c6773380	0	0	0	0	0	0	0	0	0	0	0	0	0	0	0	0	0	0	0	0	0	0	0	0	0	0	0	0	0	0	0	0	0	0	0	0	0	0	0	0	0	0	0	0	0	0	0	0	0
ce38276168d3ec10c397c24f3098f2ec	0	0	0	0	0	0	0	0	0	0	0	0	0	0	0	0	70	0	0	0	0	0	0	0	0	0	0	0	0	0	0	0	0	0	0	0	116	0	0	0	0	103	0	0	0	0	0	0	0
ce3952b5ceb78ff51c87d3115d32367b	0	0	0	0	0	0	0	0	0	0	0	0	0	0	0	0	0	0	0	0	0	0	0	0	27	0	0	0	0	0	0	0	0	0	0	0	0	0	0	0	0	0	0	0	0	0	0	0	0
ce3a3a8cf90e9a29e6f36bba58da7981	0	0	0	0	0	0	0	0	0	0	0	0	0	0	0	0	0	0	0	0	0	0	0	0	0	0	0	0	0	0	0	0	0	0	0	0	0	0	0	0	0	0	0	0	0	0	0	0	0
ce5f02f4be537a362b2780fe3661677e	0	0	0	0	0	0	0	0	0	0	0	0	0	0	0	0	0	0	0	0	0	0	0	0	0	0	0	0	0	0	0	0	0	0	0	0	0	0	0	0	0	0	0	0	0	0	0	0	0
ce6a9656807d73afdc5a3c4bbd1ce29e	0	0	0	0	0	0	0	0	0	0	0	0	0	0	0	0	0	0	0	0	0	0	0	0	0	0	0	0	0	0	0	0	0	0	0	0	0	0	0	0	0	0	0	0	0	0	0	0	0
ce781374a91c858a309727927ad0159a	0	0	0	0	0	0	0	0	0	0	0	0	0	0	0	0	0	0	0	0	0	0	0	0	0	0	0	0	0	0	0	0	0	0	0	0	0	0	0	0	0	0	0	0	0	0	0	0	0
ce7914961d73c452fcb4ce6901467a3c	0	0	0	0	0	0	0	0	0	0	0	0	0	0	0	0	0	0	0	0	0	0	0	0	0	0	0	0	0	0	0	0	0	0	0	0	0	0	0	0	0	0	0	0	0	0	0	0	0
ce933cdca6980eb284c548d7de57b600	0	0	0	0	0	0	0	0	0	0	0	0	0	0	0	0	0	0	0	0	0	0	0	0	0	0	0	0	0	0	0	0	0	0	0	0	0	0	0	0	0	0	0	0	0	0	0	0	0
ce9897b121060f94a2f4dbddf478cfd0	0	0	0	0	0	0	0	0	0	0	0	0	0	0	0	0	0	0	0	0	0	0	0	0	0	0	0	0	0	0	0	0	0	0	0	0	0	0	0	0	0	0	0	0	0	0	0	0	0
ceb782ca2e6f4b9a835879e7ecaa31de	0	0	0	0	0	0	0	0	0	0	0	0	0	0	0	0	0	0	0	35	0	0	0	0	0	0	0	0	0	0	0	0	0	0	0	0	0	0	0	0	0	0	0	0	0	0	0	0	0
cefa79552ff60ff0caf75fbb01c641c6	0	0	0	0	0	0	0	0	0	0	0	0	0	0	0	0	0	0	0	0	0	0	0	0	0	0	0	0	0	0	0	0	0	0	0	0	0	0	0	0	0	0	0	0	0	0	0	0	0
cf3e8f4035f37e3bffb72a776d15d386	0	0	0	0	0	0	0	0	0	0	0	0	0	0	0	0	0	0	0	0	0	0	0	0	0	0	0	0	0	0	0	0	0	0	0	0	0	0	0	0	0	0	0	0	0	0	0	0	0
cf6941503559538ac0dc95b9749f7e28	0	0	0	0	0	0	0	0	0	0	0	0	0	0	0	0	0	0	0	0	0	0	0	0	0	0	0	0	0	0	0	0	75	0	0	0	0	378	0	0	0	0	0	0	238	0	0	0	0
cfb8c057287cfc781d3dca6c557ca723	0	0	0	0	0	0	0	0	0	0	0	0	0	0	0	0	0	0	0	0	0	0	0	0	0	0	0	0	0	0	0	0	0	0	0	0	0	0	0	0	0	0	0	0	0	0	0	0	0
cfe4cf2cf6517348a27f8f26eeb5a123	0	0	0	0	0	0	0	0	0	0	0	0	0	0	0	0	0	0	0	0	0	0	0	0	0	0	0	0	0	0	0	0	0	0	0	0	0	0	0	0	0	0	0	0	0	0	0	0	0
cfefbcb167c2f5ae08890ff3c6563fe8	0	0	0	0	0	0	0	0	0	0	0	0	0	0	0	0	0	0	0	0	0	0	0	0	0	0	0	0	0	0	0	0	0	0	0	0	0	0	0	0	0	0	0	0	0	0	0	0	0
d02b68ddbffee4e10dfc370c23422335	0	0	0	0	0	0	0	0	0	0	0	0	0	0	0	0	0	0	0	0	0	0	0	0	0	0	0	0	0	0	0	0	0	0	0	0	0	0	0	0	0	0	0	0	0	0	0	0	0
d03d65a55415fe9cd8da26471e2c40a9	0	0	0	0	0	0	0	0	0	0	0	0	0	0	0	0	0	0	0	0	0	0	0	0	0	0	0	0	0	0	0	0	0	0	0	0	0	0	0	0	0	0	0	0	0	0	0	0	0
d04e4b24fe3e1f1d9203f92b09f26e19	0	0	0	0	0	0	0	0	0	0	0	0	0	0	0	0	0	0	0	0	0	0	0	0	0	0	0	0	0	0	0	0	0	0	0	0	0	0	0	0	0	0	0	0	0	0	0	0	0
d06ca5bbf199e178515fbcf997869057	0	0	0	0	0	0	0	0	0	0	0	0	0	0	0	0	0	0	0	0	0	0	0	0	0	0	0	0	0	0	0	0	0	0	0	0	0	0	0	0	0	0	0	0	0	0	0	0	0
d06f9830423dd9a9ce4426367655e004	0	0	0	0	0	0	0	0	0	0	0	0	0	0	0	0	0	0	0	0	0	0	0	0	0	3	0	0	0	0	0	0	0	0	0	0	0	0	0	0	0	0	0	0	0	0	0	0	0
d0c846bf65a30f22a2085b685171f1a3	0	0	0	0	0	0	0	0	0	0	0	0	0	0	0	0	0	0	0	0	0	0	0	0	0	0	0	0	0	0	0	0	0	0	0	0	0	0	0	0	0	0	0	0	0	0	0	0	0
d0d9e1df7fceba31af5218aa7b607282	0	0	0	0	0	0	0	0	0	0	0	0	0	0	0	0	0	0	0	0	0	0	0	0	0	0	0	0	0	0	0	0	0	0	0	0	0	0	0	0	0	0	0	0	0	0	0	0	0
d0ec23818c18d1ac114ff2365d127cb1	0	0	0	0	0	0	0	0	0	0	0	0	0	0	0	0	0	0	0	0	0	0	0	0	0	0	0	0	0	0	0	0	0	0	0	0	0	0	0	0	0	0	0	0	0	0	0	0	0
d12b354718e50e90368b1bcd558e9f83	0	0	0	0	0	0	0	0	0	0	0	0	0	0	0	0	0	0	0	0	0	0	0	0	0	0	0	0	0	0	0	0	0	0	0	0	0	0	0	0	0	0	0	0	0	0	0	0	0
d1862d32ed8111e47e32e11a9ca589ac	0	0	0	0	0	0	0	0	0	0	0	0	0	0	0	0	0	0	0	0	0	0	0	0	0	0	0	0	0	0	0	0	0	0	0	0	0	0	0	0	0	0	0	0	0	0	0	0	0
d18beca445269b5ced2bbe52c1156cf0	0	0	0	0	0	0	0	0	0	0	0	0	0	0	0	0	0	0	0	0	0	0	0	0	0	0	0	0	0	0	0	0	0	0	0	0	0	0	0	0	0	0	0	0	0	0	0	0	0
d1fd20c9e839074fda34fd536c42d40e	0	0	0	0	0	0	0	0	0	0	0	0	0	0	0	0	0	0	0	0	0	0	0	0	0	0	0	0	0	0	0	0	0	0	0	0	0	0	0	0	0	0	0	0	0	0	0	0	0
d21a5055c212e67f0aa7ef03fdb994ea	0	0	0	0	0	0	0	0	0	0	0	0	0	0	0	0	0	0	0	0	0	0	0	0	55	0	0	0	0	0	0	0	0	0	0	0	0	0	0	0	0	0	0	0	0	0	0	0	0
d225462ff7a5ad786d979646b20d92fe	0	0	0	0	0	0	0	0	0	0	0	0	0	0	0	0	0	0	0	0	0	0	0	0	0	0	0	0	0	0	0	0	0	0	0	0	0	0	0	0	0	0	0	0	0	0	0	0	0
d2335ae67d866522bc2ca1b512eadec1	0	0	0	0	0	0	0	0	0	0	0	0	0	0	0	0	0	0	0	0	0	0	0	0	0	0	0	0	0	0	0	0	0	0	0	0	0	0	0	0	0	0	0	0	0	0	0	0	0
d2619d3792af68a5b74d9ee3c208f12c	0	0	0	0	0	0	0	0	0	0	0	0	0	0	0	0	0	0	0	0	0	0	0	0	0	0	0	0	0	0	0	0	0	0	0	0	0	0	0	0	0	0	0	0	0	0	0	0	0
d27b9ba3441ff3ae8c3cbbafb1f361b9	0	0	0	0	0	0	0	0	0	0	0	0	0	0	0	0	0	0	0	0	0	0	0	0	0	0	0	0	0	0	0	0	0	0	0	0	0	0	0	0	0	0	0	0	0	0	0	0	0
d28bb446b7cd265f6146a669289aabc5	0	0	0	0	0	0	0	0	0	0	0	0	0	0	0	0	0	0	0	0	0	0	0	0	0	0	0	0	0	0	0	0	0	0	0	0	0	0	0	0	0	0	0	0	0	0	0	0	0
d2b32ccce24f94f124fbee494b3ce370	0	0	0	0	0	0	0	0	0	0	0	0	0	0	0	0	0	0	0	0	0	0	0	0	0	0	0	0	0	0	0	0	0	0	0	0	0	0	0	0	0	0	0	0	0	0	0	0	0
d2d142ea54f6be9cebb366a0e7ad803b	0	0	0	0	0	0	0	0	0	0	0	0	0	0	0	0	0	0	0	0	0	0	0	0	0	0	0	0	0	0	0	0	0	0	0	0	0	0	0	0	0	0	0	0	0	0	0	0	37
d2f2257de29f84d9e78a23d9d5285aae	0	0	0	0	0	0	0	0	0	0	0	0	0	0	0	0	0	0	0	0	0	0	0	0	0	0	0	0	0	0	0	0	0	0	0	0	0	0	0	0	0	0	0	0	0	0	0	0	0
d32f70bcac53c810335d3b33193eabb5	0	0	0	0	0	0	0	0	0	0	0	0	0	0	0	0	0	0	0	0	0	0	0	0	0	0	0	0	0	0	0	0	0	0	0	0	0	0	0	0	0	0	0	0	0	0	0	0	0
d37d0b5fafeaf688562f969dd7e67382	0	0	0	0	0	0	0	0	0	0	0	0	0	0	0	0	0	0	0	0	0	0	0	0	0	0	0	0	0	0	0	0	0	0	0	0	0	0	0	0	0	0	0	0	0	0	0	0	0
d3a5201be94f05a1a306234f463adf17	0	0	0	0	0	0	0	0	0	0	0	0	0	0	0	0	0	0	0	0	0	0	0	0	0	0	0	0	0	0	0	0	0	0	0	0	0	0	0	0	0	0	0	0	0	0	0	0	0
d3b13ee585580abe3a0070bdd69dbb1b	0	0	0	0	0	0	0	0	0	0	0	0	0	0	0	0	0	0	0	0	0	0	0	0	363	0	0	0	0	0	1418	0	0	0	0	0	0	0	0	0	0	0	0	0	0	0	0	0	0
d3b4fe8afc13fdb7f283a8f534b4f746	0	0	0	0	0	0	0	0	0	0	0	0	0	0	0	0	0	0	0	0	0	0	0	0	0	0	0	0	0	0	0	0	0	0	0	0	0	0	0	0	0	0	0	0	0	0	0	0	0
d3c53259cc0110ca0cfbdda512766ac4	0	0	0	0	0	0	0	0	0	0	0	0	0	0	0	0	0	0	0	0	0	0	0	62	0	0	0	0	0	0	0	0	0	0	0	0	0	0	0	0	0	0	0	0	0	0	0	0	0
d3d5ccdb52fa87784ff6c4c0293ce5c9	0	0	0	0	0	0	0	0	0	0	0	0	0	0	0	0	0	0	0	0	0	0	0	0	0	0	0	0	0	0	0	0	0	0	0	0	0	0	0	0	0	0	0	0	0	0	0	0	0
d3ea37fa63e329a43408bdd94481f746	0	0	0	0	0	0	0	0	0	0	0	0	0	0	0	0	0	0	0	0	0	0	0	0	0	0	0	0	0	0	0	0	0	0	0	0	0	0	0	0	0	0	0	0	0	0	0	0	0
d404b8d582673ac662c132f7daa14910	0	0	0	0	0	0	0	0	0	0	0	0	0	0	0	0	0	0	0	0	0	0	0	0	0	0	0	0	0	0	0	0	0	0	0	0	0	0	0	0	0	0	0	0	0	0	0	0	0
d420f2f80226a5ab2d6487ae16933865	0	0	0	0	0	0	0	0	0	0	0	0	0	0	0	0	0	0	0	0	0	0	0	0	0	0	0	0	0	0	0	0	0	0	0	0	0	0	0	0	0	0	0	0	0	0	0	0	0
d483a93f5240964237fe47ee3636b0c2	0	0	0	0	0	0	0	0	0	0	0	0	0	0	0	0	0	0	0	0	0	0	0	0	0	0	0	0	0	0	0	0	0	0	0	0	0	0	0	0	0	0	0	0	0	0	0	0	0
d4c1a16105d19ffe827651a0984d0f97	0	0	0	0	0	0	0	0	0	0	0	0	0	0	0	0	0	0	0	0	0	0	0	0	0	0	0	0	0	0	0	0	0	0	0	0	0	0	0	0	0	0	0	0	0	0	0	0	0
d5044756e92aac330d0c673c95b7e1cc	0	0	0	0	0	0	0	0	0	0	0	0	0	0	0	0	0	0	0	0	0	0	0	0	0	0	0	0	0	0	0	0	0	0	0	0	0	0	0	0	0	0	0	0	0	0	0	0	0
d51232e1f41ed9ef50296efc92b39e70	0	0	0	0	0	0	0	0	0	0	0	0	0	0	0	0	0	0	0	0	0	0	0	0	0	0	0	0	0	0	0	0	0	0	0	0	0	0	0	0	0	0	0	0	0	0	63	0	0
d524eaf8aac171ca818d0ba12554705a	0	0	0	0	0	0	0	0	0	0	0	0	0	0	0	0	0	0	0	0	0	0	0	0	0	0	0	0	0	0	0	0	0	0	0	0	0	0	0	0	0	0	0	0	0	0	0	0	0
d55a0b4571eed3819eda18896f98b54a	0	0	0	0	0	0	0	0	0	0	0	0	0	0	0	0	0	0	0	0	0	0	0	0	0	0	0	0	0	0	0	0	0	0	0	0	0	0	0	0	0	0	0	0	0	0	0	0	0
d5703516d8c0d02c2f82435d088298b5	0	0	0	0	0	0	0	0	0	0	0	0	0	0	0	0	0	0	0	0	0	0	0	0	0	0	0	0	0	0	0	0	0	0	0	0	0	0	0	0	0	0	0	0	0	0	0	0	0
d5d0a6518883624e98f842f2000af7b1	0	0	0	0	0	0	0	0	0	0	0	0	0	0	0	0	0	0	0	0	0	0	0	0	0	0	0	0	0	0	0	0	0	0	0	0	0	0	0	0	0	22	0	0	0	0	0	0	0
d5d9eff1f465eed30d03a396c79f67b6	0	0	0	0	0	0	0	0	0	0	0	0	0	0	0	0	0	0	0	0	0	0	0	0	0	0	0	0	0	0	0	0	0	0	0	0	0	0	0	0	0	0	0	0	0	0	0	0	0
d5eba9f19f5117c46994b75d004a0b06	0	0	0	0	0	0	0	0	0	0	0	0	0	0	0	0	0	0	0	0	0	0	0	0	0	0	0	0	0	0	0	0	0	0	0	0	0	0	0	0	0	0	0	0	0	0	0	0	0
d6045b0136671f39aafd093fe09bda5f	0	0	0	0	0	0	0	0	0	0	0	0	0	0	0	0	0	0	0	0	0	0	0	0	0	0	0	0	0	0	0	0	0	0	0	0	0	0	0	0	0	0	0	0	0	0	0	0	0
d6191fb77ca3844c6ffef1ab523c6dd9	0	0	0	0	0	0	0	0	0	0	0	0	0	0	0	0	0	0	0	0	0	0	0	0	0	0	0	0	0	0	0	0	0	0	0	0	0	0	0	0	0	0	0	0	0	0	0	0	0
d6462bb3dfb78494a04d4668cc91742b	0	0	0	0	0	0	0	0	0	0	0	0	0	0	0	0	0	0	0	0	0	0	0	0	188	0	61	0	0	0	0	0	0	0	0	0	0	0	0	0	0	0	0	0	0	0	0	0	0
d649d92b090cd34ed3970d29eae7d4ff	0	0	0	0	0	0	0	0	0	0	0	0	0	0	0	0	0	0	0	0	0	0	0	0	0	0	0	0	0	0	0	0	0	0	0	0	0	0	0	0	0	0	0	0	0	0	0	0	0
d6507d69c0e83439d84598fa6f4846c1	0	0	0	0	0	0	0	0	0	0	0	0	0	0	0	0	0	0	0	0	0	0	0	0	0	0	0	0	0	0	0	0	0	0	0	0	0	0	0	0	0	0	0	0	0	0	0	0	0
d65eefe351692351e591c71e1d05775b	0	0	0	0	0	38	0	0	0	0	0	0	0	0	0	0	0	0	0	0	0	0	0	0	0	0	0	0	0	0	0	0	0	0	0	0	0	0	0	0	0	0	0	0	0	0	0	0	0
d66a909b8a23c88da59e4714d96afe6c	0	0	0	0	0	0	0	0	0	0	0	0	0	0	0	0	0	0	0	0	0	0	0	0	0	0	0	0	0	0	0	0	0	0	0	0	0	0	0	0	0	0	0	0	0	0	0	0	0
d67e35df7a5fa27e9302786d7ac28c3b	0	0	0	0	0	0	0	0	0	0	0	0	0	0	0	0	0	0	0	0	0	0	0	0	0	0	0	0	0	0	0	0	0	0	0	0	0	0	0	0	0	0	0	0	0	0	0	0	0
d6936a02996e5a684567aa03ade7e974	0	0	0	0	0	0	0	0	0	0	0	0	0	0	0	0	0	0	0	0	0	0	37	0	0	31	0	573	33	0	0	0	0	0	0	0	0	0	0	0	0	0	0	0	0	0	0	0	0
d69785867c2b34aecb6bcb2780f5eac9	0	0	0	0	0	0	0	0	0	0	0	0	0	0	0	0	0	301	0	0	0	0	0	0	0	0	0	0	0	0	0	0	0	0	0	0	0	0	0	0	0	0	0	0	0	0	0	0	0
d69787d433889f8393fef174f9738506	0	0	0	0	0	0	0	0	0	0	0	0	0	0	0	0	0	0	0	0	0	0	0	0	0	0	0	0	0	0	0	0	0	0	0	0	0	0	0	0	0	0	0	0	0	0	0	0	0
d69f88f106ec497a1daf5395be6e739e	0	0	0	0	0	0	0	0	0	0	0	0	0	0	0	0	0	0	0	0	0	0	0	0	0	0	0	0	0	0	0	0	0	0	0	0	0	0	0	0	0	0	0	0	0	0	0	0	0
d6b47452107f467b915ebbba2fe62b2f	0	0	0	0	0	0	0	0	0	0	0	0	0	0	0	0	0	0	0	0	0	0	0	0	0	0	0	0	0	0	0	0	0	0	0	0	0	0	0	0	0	0	0	0	0	0	0	0	0
d6e0ebc2bad41c16d9e7feb87b26c2dc	0	0	0	0	0	0	0	0	0	0	0	0	0	0	0	0	0	0	0	0	0	0	0	0	0	0	0	0	0	0	0	0	0	0	0	0	0	0	0	0	0	0	0	0	0	0	0	0	0
d76e128159d6cf317a5dad0124798cb6	0	0	0	0	0	0	0	0	0	0	0	0	0	0	0	0	0	0	0	0	0	0	0	0	0	0	0	0	0	0	0	0	0	0	0	0	0	0	0	0	0	0	0	0	0	0	0	0	33
d7909003da200c496b37c37205e36a06	0	0	0	0	0	0	0	0	0	0	0	0	0	0	0	0	0	0	0	0	0	0	0	0	0	0	0	0	0	0	0	0	0	0	0	0	0	0	0	0	0	0	0	0	0	0	0	0	0
d790963728a4ac4ebb171d51fad7086e	0	0	0	0	0	0	0	0	0	0	0	0	0	0	0	0	0	0	0	0	0	0	0	0	0	0	0	0	0	0	0	0	0	0	0	0	0	0	0	0	0	0	0	0	0	0	0	0	0
d7db9e7d2c12af3ca1048327d17a4325	0	0	0	0	0	425	0	0	0	0	0	0	0	0	0	949	0	0	0	0	0	0	0	0	0	0	0	0	0	0	0	0	0	0	0	0	0	0	413	0	0	0	0	0	0	0	0	0	0
d7f4b2660f1d76f28ccc9d90a90a27a1	0	0	0	0	0	0	0	0	0	0	0	0	0	0	0	0	0	0	0	0	0	0	0	0	0	0	0	0	0	0	0	0	0	0	0	0	0	0	0	0	0	0	0	0	0	0	0	0	0
d873e0eb416b3fa495179150f7d30a1c	0	0	0	0	0	0	0	0	0	0	0	0	0	0	0	0	0	0	0	0	0	0	0	0	0	0	0	0	0	0	0	0	0	0	0	0	0	0	0	0	0	0	0	0	0	0	0	0	0
d8c751689f4541b82167cbc0329ca0e3	0	0	0	0	0	0	0	0	0	0	0	0	0	0	0	0	0	0	0	0	0	0	0	0	0	0	0	0	0	0	0	0	0	0	0	0	0	0	0	0	0	0	0	0	0	0	0	0	0
d8c771a312a1ad29534573881ce48835	0	0	0	0	0	0	0	0	0	0	0	0	0	0	0	0	0	0	0	0	0	0	0	0	0	0	0	0	0	0	0	0	0	0	0	0	0	0	0	0	0	0	0	0	0	0	0	0	0
d8c81556e602cc8c76f47b6966d83075	0	0	0	0	0	0	0	0	0	0	0	0	0	0	0	0	0	0	0	0	0	0	0	0	0	0	0	0	0	0	0	0	0	0	0	0	0	0	0	0	0	0	0	0	0	0	0	0	0
d8cd9366c4e54fefea542c2ed1d97117	0	0	0	0	0	0	0	0	0	0	0	0	0	0	0	0	0	0	0	0	0	0	0	0	0	0	0	0	0	0	0	0	0	0	0	0	0	0	0	0	0	0	0	0	0	0	0	0	0
d8e3945610e5dbd6c75e70a8191fd807	0	0	0	0	0	0	0	0	0	0	0	0	0	0	0	0	0	0	0	0	0	0	0	0	0	0	0	0	0	0	0	0	0	0	0	0	0	0	0	0	0	0	0	0	0	0	0	0	0
d901ab0dce70fc3f7d5d385fc1968b61	0	0	0	0	0	0	0	0	0	0	0	0	0	0	0	0	0	0	0	0	0	0	0	0	0	0	0	0	0	0	0	0	0	0	0	0	0	0	0	0	0	0	0	34	0	0	0	0	0
d962595f139e3bae0f1aa8b055f5a1fb	0	0	0	0	0	0	0	0	0	0	0	0	0	0	0	0	0	0	0	0	0	0	0	0	0	0	0	0	0	0	0	0	0	0	0	0	0	0	0	0	0	0	0	0	0	0	0	0	0
d98d499c93e3717e31f71ca808440d35	0	0	0	0	0	0	0	0	0	0	0	0	0	0	0	0	0	0	0	0	0	0	0	0	0	0	0	0	0	0	0	0	0	0	0	0	0	0	0	0	0	0	0	0	0	0	0	0	0
d9ef62a1ae6128f6762b33415cc69c1f	0	0	0	0	0	0	0	0	0	0	0	0	0	0	0	0	0	0	0	0	0	0	0	0	0	0	0	0	0	0	0	0	0	0	0	0	0	0	0	0	0	0	0	0	0	0	0	0	0
d9f40fa3c0b84ebcbebe8ac0d542cbad	0	0	0	0	0	0	0	0	0	17	0	0	0	0	0	0	0	0	0	0	0	0	0	0	0	0	0	0	0	0	0	0	0	0	0	0	0	0	0	0	0	0	0	0	0	0	0	0	0
d9f49a5500bce521cd75957c25ebd1fc	0	0	0	0	0	0	0	0	0	0	0	0	0	0	0	0	0	0	0	0	0	0	0	0	0	0	0	0	0	0	0	0	0	0	0	0	0	0	0	0	0	0	0	0	0	0	0	0	0
d9fc3ca506b814d8ce5722ee374f66f0	0	0	0	0	0	0	0	0	0	0	0	0	0	0	0	0	0	0	0	0	0	0	0	0	0	0	0	0	0	0	0	0	0	0	0	0	0	0	0	0	0	0	0	63	0	0	0	0	0
da2d532412aa5ffeabdf3e37d39f7c0d	0	0	0	0	0	0	0	0	0	0	0	0	0	0	0	0	0	0	0	0	0	0	0	0	0	0	0	0	0	0	0	0	0	0	0	0	0	0	0	0	0	0	0	0	0	0	0	0	0
da5f432c4c470256886cf5e784a1ad96	0	0	0	0	0	0	0	0	0	0	0	0	0	0	0	0	0	0	0	0	0	0	0	0	0	0	0	0	0	0	0	0	0	0	0	0	0	0	0	0	0	0	0	0	0	0	0	0	0
dab06920d88847329e84f08fe6465fc9	0	0	0	0	0	0	0	0	0	0	0	0	0	0	0	0	0	0	0	0	0	0	0	0	0	0	0	0	0	0	0	0	0	0	0	0	0	0	0	0	0	0	0	0	0	0	0	0	0
dac6acea450ea9b0c57b9777de421e3d	0	0	0	0	0	0	0	0	0	0	0	0	0	0	0	0	0	0	0	0	0	0	0	0	0	0	0	0	0	0	0	0	0	0	0	0	0	0	0	0	0	0	0	0	0	0	0	0	0
db1c5dc5a56ac201c83a09db26dcd0f9	0	0	0	0	0	0	0	0	0	0	0	0	0	0	0	0	0	0	0	0	0	0	0	0	0	0	0	0	0	0	0	0	0	0	0	0	0	0	0	0	0	0	0	0	0	0	0	0	0
db3b00a2f7f85d6e8365c06ced18d0d6	0	0	0	0	0	0	0	0	0	0	0	0	0	0	0	0	0	0	0	0	0	0	0	0	0	0	0	0	0	0	0	0	0	0	0	0	0	0	0	0	0	0	0	0	0	0	0	0	0
db657af0b84c013568f610db192103e6	0	0	0	0	0	0	0	0	0	0	0	0	0	0	0	0	0	0	0	0	0	0	0	0	0	0	0	0	0	0	0	0	0	0	0	0	0	0	0	0	0	0	0	0	0	0	0	0	0
db720a467e75cfd070ba06a52f59d377	0	0	0	0	0	0	0	0	0	0	0	0	0	0	0	0	0	0	0	0	0	0	0	0	0	0	0	0	0	0	0	0	0	0	0	0	0	0	0	0	0	0	0	0	0	0	0	0	0
db94da84940c94f03b10f05c44f71d29	0	0	0	0	0	0	0	0	0	0	0	0	0	0	0	0	0	0	0	0	0	0	0	0	0	0	0	0	0	0	0	0	0	0	0	0	0	0	0	0	0	0	0	0	0	0	0	0	0
dbdfd52bf6438cdca30934bd0316cb6e	0	0	0	0	0	0	0	0	0	0	0	0	0	0	0	0	0	0	0	0	0	0	0	0	0	0	0	0	0	0	0	0	0	0	0	0	0	0	0	0	0	0	0	0	0	0	0	0	0
dbea59fe76b0c93679bd0cc5a094d5bf	0	0	0	0	0	0	0	0	0	0	0	0	0	0	0	0	0	0	0	0	0	0	0	0	0	0	0	0	0	0	0	0	0	0	0	0	0	0	0	0	0	0	0	0	0	0	0	0	0
dbebcca9fc5d890abd2b7d6c20372454	0	0	0	0	0	0	0	0	0	0	0	0	0	0	0	0	0	0	0	0	0	0	0	0	0	0	0	0	0	0	0	0	0	0	0	0	0	0	0	0	0	0	0	0	0	0	0	0	0
dbf6301c2c4469a5d7dde8613835bfc2	0	0	0	0	0	0	0	0	0	0	0	0	0	0	0	0	0	0	0	0	0	0	0	0	0	0	0	0	0	0	0	0	0	0	0	0	0	0	0	0	0	0	0	0	0	0	0	0	0
dbf7930952c102a0e51bbcb3cf6b44e9	0	0	0	0	0	0	0	0	0	0	0	0	0	0	0	0	0	0	0	0	0	0	0	0	0	0	0	0	0	0	0	0	0	0	0	0	0	0	0	0	0	0	0	0	0	0	0	0	0
dc3cb3f965a12d2aec7523e7538658b5	0	0	0	0	0	0	0	0	0	0	0	0	0	0	0	0	0	0	0	0	0	0	0	0	0	0	0	0	0	0	0	0	0	0	0	0	0	0	0	0	0	0	0	0	0	0	0	0	0
dc47f9c418eb09f60bd67587e914ac21	0	0	0	0	0	0	0	0	0	0	0	0	0	0	0	0	0	0	0	0	0	0	0	0	0	0	0	0	0	0	0	0	0	0	0	0	0	0	0	0	0	0	0	0	0	0	0	0	0
dc4da5448410b5507c6976c298f1b2c2	0	0	0	0	0	0	0	0	0	0	0	0	0	0	0	0	0	0	0	0	0	0	0	0	0	0	0	0	0	0	0	0	0	0	0	0	0	0	0	0	0	0	0	0	0	0	0	0	0
dc5fb74bbcb0687f22a5e6315b8cd83c	0	0	0	0	0	0	0	0	0	0	0	0	0	0	0	0	0	0	0	0	0	0	0	0	0	0	0	0	0	0	0	0	0	0	0	0	0	0	0	0	0	0	0	0	0	0	0	0	0
dc642606be61530ab4d5ec35d59329a8	0	0	0	0	0	0	0	0	0	0	0	0	0	0	0	0	0	0	0	0	0	0	0	0	0	0	0	0	0	0	0	0	0	0	0	0	0	0	0	0	0	0	0	0	0	0	0	0	0
dca7d6c5c8c7cc88eb1cc8f0d0e15069	0	0	0	0	0	0	0	0	0	0	0	0	0	0	0	0	0	0	0	0	0	0	0	0	0	0	0	0	0	0	0	0	0	0	0	0	0	0	0	0	0	0	0	0	0	0	0	0	0
dcb303364a2bdb1193909ca9d7bf77de	0	0	0	0	0	0	0	0	0	0	0	0	0	0	0	0	0	0	0	0	0	0	0	0	0	0	0	0	0	0	0	0	0	0	0	0	0	0	0	0	0	0	0	0	0	0	0	0	0
dcedad24550726e7ed0a0344a7e16678	0	0	0	0	0	0	0	0	0	0	0	0	0	0	0	0	0	0	0	0	0	0	0	0	0	0	0	0	0	0	0	0	0	0	0	0	0	0	0	0	0	0	0	0	0	0	0	0	0
dcf75a089a0641ee2afc9064fbbee494	0	0	0	0	0	0	0	0	0	0	0	0	0	0	0	0	0	0	0	0	0	0	0	0	0	0	0	0	0	0	0	0	0	0	0	0	0	0	0	0	0	0	0	0	0	0	0	0	0
dd322cbfaade6aa4bdafcd8a726efb42	0	0	0	0	0	0	0	0	0	0	0	0	0	0	0	0	0	0	0	0	0	0	0	0	0	0	0	0	0	0	0	0	0	0	0	0	0	0	0	0	0	0	0	0	0	0	0	0	0
dd3a4be9a466fd6bbcd74e324c652931	0	0	0	0	0	0	0	0	0	0	0	0	0	0	0	0	0	0	0	0	0	0	0	0	0	0	0	0	0	0	0	0	0	0	0	0	0	0	0	0	0	0	0	0	0	0	0	0	0
dd3f1151d77ceb84e2f77e012d07b5eb	0	0	0	0	0	0	0	0	0	0	0	0	0	0	0	0	0	0	0	0	0	0	0	0	0	0	0	0	0	0	0	0	0	0	0	0	0	0	0	0	0	0	0	0	0	0	0	0	0
dd586a1ae04ed2d129d944286ae71f61	0	0	0	0	0	0	0	0	0	0	0	0	0	0	0	0	0	0	0	0	0	0	0	0	0	0	0	0	0	0	0	0	0	0	0	0	0	0	0	0	0	0	0	0	0	0	0	0	0
dd663b59e32859023dabdf43a9954ade	0	0	0	0	0	0	0	0	0	0	0	0	0	0	0	0	0	0	0	0	0	0	0	0	0	0	0	0	0	0	0	0	0	0	0	0	0	0	0	0	0	0	0	0	0	0	0	0	0
dd7041fc964fa0419ff3b4ce56c3d407	0	0	0	0	0	0	0	0	0	0	0	0	0	0	0	0	0	0	0	0	0	0	0	0	0	0	0	0	0	0	0	0	0	0	0	0	0	0	0	0	0	0	0	0	0	0	0	0	0
dd76106ee06d88fd4b1b16ac277fb5b8	0	0	0	0	0	0	0	0	0	0	0	0	0	0	0	0	0	0	0	0	0	0	0	0	0	0	0	0	0	0	0	0	0	0	0	0	0	0	0	0	0	0	0	0	0	0	0	0	0
dd7b973df2cffad2ba0b4ee8c1bf63f6	0	0	0	0	0	0	0	0	0	0	0	0	0	0	0	0	0	0	0	0	0	0	0	0	0	0	0	0	0	0	0	0	0	0	0	0	0	0	0	0	0	0	0	0	0	0	0	0	0
dd82bcb4e8176c3a751e724f10811623	0	0	0	0	0	0	0	0	0	0	0	0	0	0	0	0	0	0	0	0	0	0	0	0	0	0	0	0	0	0	0	0	0	0	0	0	0	0	0	0	0	0	0	0	0	0	0	0	0
dd8f494dade413ea61d8bde8941463ad	0	0	0	0	0	0	0	0	0	0	0	0	0	0	0	0	0	0	0	0	0	0	0	0	0	0	0	0	0	0	0	0	0	0	0	0	0	0	0	0	0	0	0	0	0	0	0	0	0
ddb1a56c248d7a8c765c94b5338ad6b5	0	0	0	0	0	0	0	0	0	0	0	0	0	0	0	0	0	0	0	0	0	0	0	0	0	0	0	0	0	0	0	0	0	0	0	0	0	0	0	0	0	0	0	0	0	0	0	0	0
ddc4216594be8df859528eb2c779dda0	0	0	0	0	0	0	0	0	0	0	0	0	0	0	0	0	0	0	0	0	0	0	0	0	0	0	0	0	0	0	0	0	0	0	0	0	0	0	0	0	0	0	0	0	0	0	0	0	0
ddd758fa5911134a181cf54375976dbe	0	0	0	0	0	0	0	0	0	0	0	0	0	0	0	0	0	0	0	0	0	0	0	0	0	0	0	0	0	0	0	0	0	0	0	0	0	0	0	0	0	0	0	0	0	0	0	0	0
de063c5bc0f216327499d44174ebbcd2	0	0	0	0	0	0	0	0	0	0	0	0	0	0	0	0	0	0	0	0	0	0	0	0	0	0	0	0	0	0	0	0	0	0	0	0	0	0	0	0	0	0	0	0	0	0	0	0	0
de15bd4c7f036fb22ac9af71cad91685	0	0	0	0	0	0	0	0	0	0	0	0	0	0	0	0	0	0	0	0	0	0	0	0	0	0	0	0	0	0	0	0	0	0	0	0	0	0	0	0	0	0	0	0	0	0	0	0	0
de3ee9accf732b87c8c37cc8e73d36a0	0	0	0	0	0	0	0	0	0	0	0	0	0	0	0	0	0	0	0	0	0	0	0	0	0	0	0	0	0	0	0	0	0	0	0	0	0	0	0	0	0	0	0	0	0	0	0	0	0
de5e7d9497234d5af9114020eaa8615c	0	0	0	0	0	0	0	0	0	0	0	0	0	0	0	0	0	0	0	0	0	0	0	0	0	0	0	0	0	0	0	0	0	0	0	0	0	0	0	232	0	0	0	0	0	0	0	0	0
deb3eb73fb9f1f7bfcffa9170c71de25	0	0	0	0	0	0	0	0	0	0	0	0	0	0	0	0	0	0	0	0	0	0	0	0	0	0	0	0	0	0	0	0	0	0	0	0	0	0	0	0	0	0	0	0	0	0	0	0	0
deb7da3f86c4e1d2df3c7f604e4b148d	0	0	0	168	0	0	0	0	0	0	0	0	0	0	0	0	0	0	0	0	0	0	0	0	0	0	0	0	0	0	0	0	0	0	0	0	0	0	0	0	0	0	0	0	0	0	0	0	0
df2d99c637fc721e0eda0c19e68cca16	0	0	0	0	0	0	0	0	0	0	0	0	0	0	0	0	0	0	0	0	0	0	0	0	0	0	0	0	0	0	0	0	0	0	0	0	0	0	0	0	0	0	0	0	0	0	0	0	0
df3409eb8b5c5764f23b29c8a6ae07b6	0	0	0	0	0	0	0	0	0	0	0	0	0	0	0	0	0	0	0	0	0	0	0	0	0	0	0	0	0	0	0	0	0	0	0	0	0	0	0	0	0	0	0	0	0	0	0	0	0
df5de94fe6125db8d2d3813a8346777d	0	0	0	0	0	0	0	0	0	0	0	0	0	0	0	0	0	0	0	0	0	0	0	0	0	0	0	0	0	0	0	0	0	0	0	0	0	0	0	0	0	0	0	0	0	0	0	0	0
df8c8b4207c403803cb3eacc639efc9e	0	0	0	0	0	0	0	0	0	0	0	0	0	0	0	0	0	0	0	0	0	0	0	0	0	0	0	0	0	0	0	0	0	0	0	0	0	0	0	0	0	0	0	0	0	0	0	0	0
df9ac1d248242a675711721ab2f5b5af	0	0	0	0	0	0	0	0	0	0	0	0	0	0	0	0	0	0	0	0	0	0	0	0	0	0	0	0	0	0	0	0	0	0	0	0	0	0	0	0	0	0	0	0	0	0	0	0	0
dfb12fc9a2143f6d2345dffaf04ea578	0	0	0	0	0	0	0	0	0	0	0	0	0	0	0	0	0	0	0	0	0	0	0	0	744	0	0	0	0	0	0	0	0	0	0	0	0	0	0	0	0	0	0	0	0	0	0	0	0
dfb72c0b0916cbf4a7c4d3c133d1c787	0	0	0	0	0	0	0	0	0	0	0	0	0	0	0	0	0	0	0	0	0	0	0	0	0	0	0	0	0	0	0	0	0	0	0	0	0	0	0	0	0	0	0	0	0	0	0	0	0
dfed45e5395132db2308f013bc2ed901	0	0	0	0	0	0	0	0	0	0	0	0	0	0	0	0	0	0	0	0	0	0	0	0	0	0	0	0	0	0	0	0	0	0	0	0	0	0	0	0	0	0	0	0	0	0	0	0	0
e0182019fac4a89cc209a8c7c8566b09	0	0	0	0	0	0	0	0	0	0	0	0	0	0	0	0	0	0	0	0	0	0	0	0	0	0	0	0	0	0	0	0	0	0	0	0	0	0	0	0	0	0	0	0	0	0	0	0	0
e03e596d3314b39bec1fe86d7fffea07	0	0	0	0	0	0	0	0	0	0	0	0	0	0	0	0	0	0	0	0	0	0	0	0	0	0	0	0	0	0	0	0	0	0	0	0	0	0	0	0	0	0	0	0	0	0	0	0	0
e03e64a1af9a4b813ef20a4165fc3634	0	0	0	0	0	0	0	0	0	0	0	0	0	0	0	0	0	0	0	0	0	0	0	0	0	0	0	0	0	0	0	0	0	0	0	0	0	0	0	0	0	0	0	0	0	0	0	0	0
e0842c5b29854f30d7d41b62d9ad11df	0	0	0	0	0	0	0	0	0	0	0	0	0	0	0	0	0	0	0	0	0	0	0	0	0	0	0	0	0	0	0	0	0	0	0	0	0	0	0	0	0	0	0	0	0	0	0	0	0
e08d39f95342a023c3f60d053b8ac7b8	0	0	0	0	0	0	0	0	0	0	0	0	0	0	0	0	0	0	0	0	0	0	0	0	0	0	0	0	0	0	0	0	0	0	0	0	0	0	0	0	0	0	0	0	0	0	0	0	0
e0a25624b4025af5c94f8a07d736a0e1	0	0	0	0	0	0	0	0	0	0	0	0	0	0	0	0	0	0	0	0	0	0	0	0	0	0	0	0	0	0	0	0	0	0	0	0	0	0	0	0	0	0	0	0	0	0	0	0	0
e0c114e87113535ef119cf5ee39f012b	0	0	0	0	0	0	0	0	0	0	0	0	0	0	0	0	0	0	0	0	0	0	0	0	0	0	0	0	0	0	0	0	0	0	0	0	0	0	0	0	0	0	0	0	0	0	0	0	0
e0ef7caaca5ad54e5bc74261df721f99	0	0	0	0	0	0	0	0	0	0	0	0	0	0	0	0	0	0	0	0	0	0	0	0	0	0	0	0	0	0	0	0	0	0	0	0	0	0	0	0	0	0	0	0	0	0	0	0	0
e0f23945e7b1b359fdf26355a46467e9	0	0	0	0	0	0	0	0	0	0	0	0	0	0	0	0	0	0	0	0	0	0	0	14	0	0	95	0	0	0	0	0	0	0	0	0	18	0	0	0	0	0	0	0	0	0	0	0	0
e0f5cd257b94d7ee5b5cda47f709fd02	0	0	0	0	0	0	0	0	0	0	0	0	0	0	0	0	0	0	0	0	0	0	0	0	0	0	0	0	0	0	0	0	0	0	0	0	0	0	0	0	0	0	0	0	0	0	0	0	0
e0f9d806abacd781d053951564e5ce42	0	0	0	0	0	0	0	0	0	0	0	0	0	0	0	0	0	0	0	0	0	0	0	0	0	0	0	0	0	0	0	0	0	0	0	0	0	0	0	0	0	0	0	0	0	0	0	0	0
e1097f494c836435704dc98ae82ef456	0	0	0	0	0	0	0	0	0	0	0	0	0	0	0	0	0	0	0	0	0	0	0	0	0	0	0	0	5	0	0	0	0	0	0	0	0	0	0	0	0	0	0	0	0	0	0	0	0
e1106769bbde151799459cf18e00700a	0	0	0	0	0	0	0	0	0	0	0	0	0	0	0	0	0	0	0	0	0	0	0	0	0	0	0	0	0	0	0	0	0	0	0	0	0	0	0	0	0	0	0	0	0	0	0	0	0
e1600db4a3eae845997b240975393861	4	0	0	0	0	0	0	0	0	0	0	0	0	0	0	0	0	0	13	0	0	0	0	0	0	0	0	0	0	0	0	0	0	0	0	0	0	0	0	0	0	0	0	0	0	0	0	0	0
e191e715ad80e8aacb0e4a0ebe168d54	0	0	0	0	0	0	0	0	0	0	0	0	0	0	0	0	0	0	0	0	0	0	0	0	0	0	0	0	0	0	0	0	0	0	0	0	0	0	0	0	0	0	0	0	0	0	0	0	0
e1f8a478a15552bb3ad2c040ab198ddf	0	0	0	0	0	0	0	0	0	0	0	0	0	0	0	0	0	0	0	0	0	0	0	0	0	0	0	0	0	0	0	0	0	0	0	0	0	0	0	0	0	0	0	0	0	0	0	0	0
e215558979fc7c4787073c6bd33de8fc	0	0	0	0	0	0	0	0	0	0	0	0	0	0	0	0	0	0	0	0	0	0	0	0	0	0	0	0	0	0	0	0	0	0	0	0	0	0	0	0	0	0	0	0	0	0	0	0	0
e21f48a2a9e9be9809abb97caf1b4d4c	0	0	0	0	0	0	0	0	0	0	0	0	0	0	0	0	0	0	0	0	0	0	0	0	0	0	0	0	0	0	0	0	0	0	0	0	0	0	0	0	0	0	0	0	0	0	0	0	0
e286cbb04df55df3c497969e37333331	0	0	0	0	0	0	0	0	0	0	0	0	0	0	0	0	0	0	0	0	0	0	0	0	0	0	0	0	0	0	0	0	0	0	0	0	0	0	0	0	0	0	0	0	0	0	0	0	0
e28e428428eb89550f2424ebc65b70b4	0	0	0	0	0	0	0	0	0	0	0	0	0	0	0	0	0	0	0	0	0	0	0	0	0	0	0	0	0	0	0	0	0	0	0	0	0	0	0	0	0	0	0	0	0	0	0	0	0
e2ece6576ce194fda308a9f0f17992ec	0	0	0	0	0	0	0	0	0	0	0	0	0	0	0	0	0	0	0	0	0	0	0	0	0	0	0	0	0	0	0	0	0	0	0	0	0	0	0	0	0	0	0	0	0	0	0	0	0
e31738af85dc7a5c0b3a97d92cd289df	0	0	0	0	0	0	0	0	0	0	0	0	0	0	0	0	0	0	0	0	0	0	0	0	0	0	0	0	0	0	0	0	0	0	0	0	0	0	0	0	0	0	0	0	0	0	0	0	0
e331bc3339e687571ff802f7f0241b0a	0	0	0	0	0	0	0	0	0	0	0	0	0	0	0	0	0	0	0	0	0	0	0	0	0	0	0	0	0	0	0	0	0	0	0	0	0	0	0	0	0	0	0	0	0	0	0	0	0
e33c081fcaa4a2fd09ef8c11e8be1915	0	0	0	0	0	0	0	0	0	0	0	0	0	0	0	0	0	0	0	0	0	0	0	0	0	0	0	0	0	0	0	0	0	0	0	0	0	0	0	0	0	0	0	0	0	0	0	0	0
e342240276c93ff6d8621ba9d7e60e64	0	0	0	0	0	0	0	0	0	0	0	0	0	0	0	0	0	0	0	0	0	0	0	0	0	0	0	0	0	0	0	0	0	0	0	0	0	0	0	0	0	0	0	0	0	0	0	0	0
e39029c751a071b030228654a4830c9b	0	0	0	0	0	0	0	0	0	0	0	0	0	0	0	0	0	0	0	0	0	0	0	0	0	0	0	131	0	0	0	0	0	0	0	0	0	0	0	0	0	0	0	0	0	0	2820	0	0
e398e70e79dbe866ab68749f37ec4f4e	0	0	0	0	0	0	0	0	0	0	0	0	0	0	0	0	0	0	0	0	0	0	0	0	0	0	0	0	0	0	0	0	0	0	0	0	0	0	0	0	0	0	0	0	0	0	0	0	0
e3b470a5a397da91ac4dba89420135ef	0	0	0	0	0	0	0	0	0	0	0	0	0	0	0	0	0	0	0	0	0	0	0	0	0	0	0	0	0	0	0	0	0	0	0	0	0	0	0	0	0	0	0	0	0	0	0	0	0
e4065de0ef48eb7c54b4f7b8bf0d429c	0	0	0	0	0	0	0	0	0	0	0	0	0	0	0	0	0	0	0	0	0	0	0	0	0	0	0	0	0	0	0	0	0	0	0	0	0	0	0	0	0	0	0	0	0	0	0	0	0
e411b7bf641ef18188e2e5609d1645d2	0	0	0	0	0	0	0	0	0	0	0	0	0	0	0	0	0	0	0	0	0	0	0	0	0	0	0	0	0	0	0	0	0	0	0	0	0	0	0	0	0	0	0	0	0	0	0	0	0
e43c31da01fa4e3c18f0bd31d568304b	0	0	0	0	0	0	0	0	0	0	0	0	0	0	0	0	0	0	0	0	0	0	0	0	0	0	0	0	0	0	0	0	0	0	0	0	0	0	0	0	0	0	0	0	0	0	0	0	0
e448dce02c3f1f048ccdb0e6309bd7eb	0	0	0	0	0	0	0	0	0	0	0	0	0	0	0	0	0	0	0	0	0	0	0	0	0	0	0	0	0	0	0	0	0	0	0	0	0	0	0	0	0	0	692	0	0	0	0	0	0
e47a9e1a289e2f76a31fe4a5a29ad71c	0	0	0	0	0	0	0	0	0	0	0	0	0	0	0	0	0	0	0	0	0	0	0	0	0	0	0	0	0	0	0	0	0	0	0	0	0	0	0	0	0	0	0	0	0	0	0	0	0
e48b4aa4e4fcb99d8add16c0b3d13aca	0	0	0	0	0	0	0	0	0	0	0	0	0	0	0	0	0	0	0	0	0	0	0	0	0	0	0	0	0	0	0	0	0	0	0	0	0	0	0	0	0	0	0	0	0	0	0	0	0
e4a28d00ca8d608205c7379062f49bda	0	0	0	0	0	0	0	0	0	0	0	0	0	0	0	0	0	0	0	0	0	0	0	0	0	0	0	0	0	0	0	0	0	0	0	0	0	0	0	0	0	0	0	0	0	0	0	0	0
e4a4684d3561052c2901f3c2bf394d6f	0	0	0	0	0	0	0	0	0	0	0	0	0	0	0	0	0	0	0	0	0	0	0	0	0	0	0	0	0	0	0	0	0	0	0	0	0	0	0	0	0	0	0	0	0	0	0	0	0
e4bdbde98b6f6891ef6909499ea4727d	0	0	0	0	0	0	0	0	0	0	0	0	0	0	0	0	0	0	0	0	0	0	0	0	0	0	0	0	0	0	0	0	0	0	0	0	0	0	0	0	0	0	0	0	0	0	0	0	0
e4ede48ba086bfc75f15435ca834970b	0	0	0	0	0	0	0	0	0	0	0	0	0	0	0	0	0	0	0	0	0	0	0	0	0	0	0	0	0	0	0	0	0	0	0	0	0	0	0	0	0	0	0	0	0	0	0	0	0
e4f80f9bd98f9fcbb27ecf3893a1c94f	0	0	0	0	0	0	0	0	0	0	0	0	0	0	0	0	0	0	0	0	0	0	0	0	0	0	0	0	0	0	0	0	0	0	0	0	0	0	0	0	0	0	0	0	0	0	0	0	0
e520cc9f8dfa07d187d7fd0fc467d301	0	0	0	0	0	0	0	0	0	0	0	1068	0	0	0	0	0	325	0	0	74	0	0	0	0	0	0	0	0	0	0	0	0	0	0	0	0	0	0	0	0	0	0	0	0	0	0	0	0
e5211fda917d4005ff654719b9a5be9e	0	0	0	0	0	0	0	0	0	0	0	0	0	0	0	0	0	0	0	0	0	0	0	0	0	0	0	0	0	0	0	0	0	0	0	0	0	0	0	0	9	0	0	0	0	25	0	0	0
e52b0cab790f182b6fdcf580d3b5b79f	0	0	0	0	0	0	0	0	0	0	0	0	0	0	0	0	0	0	0	0	0	0	0	0	0	0	0	0	0	0	0	0	0	0	0	0	0	0	0	0	0	0	0	0	0	0	0	0	0
e553c6a6e99a0b4de2490535cc6b6c4a	0	0	0	0	0	0	0	0	0	0	0	0	0	0	0	0	0	0	0	0	0	0	0	0	0	0	0	0	0	0	0	0	0	0	0	0	0	0	0	0	0	0	4	0	0	0	0	0	0
e5959d8e63a6564c652749511db3907b	0	0	0	0	0	0	0	0	0	0	0	1645	0	0	0	0	0	0	0	0	287	0	0	0	0	0	0	0	0	0	0	0	0	0	0	0	0	0	0	0	0	0	0	0	172	0	0	0	0
e602f10e09e703ff710431cd5334d6eb	0	0	0	0	0	0	0	0	0	0	0	0	0	0	0	0	0	0	0	0	0	0	0	0	0	0	0	0	0	0	0	0	0	0	0	0	0	0	0	0	0	0	0	0	0	0	0	0	0
e60e57fcd3b93481beeeecde7d4d5de9	0	0	0	0	0	0	0	0	0	0	0	0	0	0	0	0	0	0	0	0	0	0	0	75	0	25	0	0	0	0	0	0	0	0	0	0	0	0	0	0	0	0	0	0	0	0	0	0	0
e61555f42bec8f29e046bd5c5470fc95	0	0	0	0	0	0	0	0	0	0	0	0	0	0	0	0	0	0	0	0	0	0	689	0	0	0	0	0	0	0	0	0	0	0	0	0	0	0	0	0	0	0	0	0	0	0	0	0	0
e61816ac9a7bae1d27b217d3c660581d	0	0	0	0	0	0	0	0	0	0	0	0	0	0	0	0	0	0	0	0	0	0	0	0	0	0	0	0	0	0	0	0	0	0	0	0	0	0	0	0	0	0	0	0	0	0	0	0	0
e64b916fa92a449b17bbe5c8508b7582	0	0	0	0	0	0	0	0	0	0	0	0	0	0	0	0	0	0	0	0	0	0	0	0	0	0	0	0	0	0	0	0	0	0	0	0	0	0	0	0	0	0	0	0	0	0	0	0	0
e67b674aab13090a397d0896875735de	0	0	0	0	0	0	0	0	0	0	0	0	0	0	0	0	0	0	0	0	0	0	0	0	0	0	0	0	0	0	0	0	0	0	0	0	0	0	0	0	0	0	0	0	0	0	0	0	0
e68f3b339ec586affc6c9bdc994877bd	0	0	0	0	0	0	0	0	0	0	0	0	0	0	0	0	0	183	0	0	0	0	0	0	0	0	0	0	0	0	0	0	0	0	0	0	0	0	0	0	0	0	0	0	0	0	0	0	0
e6a93a0021950cf32ea5fd4bc93bf0e0	0	0	0	0	0	0	0	0	0	0	0	0	0	0	0	0	0	0	0	0	0	0	0	0	0	0	0	0	0	0	0	0	0	0	0	0	0	0	0	0	0	0	0	0	0	0	0	0	0
e6bb7f2bd190dd77323df06634553264	0	0	0	0	0	0	0	0	0	0	0	0	0	0	0	0	0	0	0	0	0	0	0	0	0	0	0	0	0	0	0	0	0	0	0	0	0	0	0	0	0	0	0	0	0	0	0	0	0
e6c45751b1e515ff03f1dcd02894471c	0	0	0	0	0	0	0	0	0	0	0	0	0	0	0	0	0	0	0	0	0	0	0	0	0	0	0	0	0	0	0	0	0	0	0	0	0	0	0	0	0	0	0	0	0	0	0	0	0
e6e16e018614f418f3989f2fbc36bcbe	0	0	0	0	0	0	0	0	0	0	0	0	0	0	0	0	0	0	0	0	0	0	0	0	0	0	0	0	0	0	0	0	0	0	0	0	0	0	0	0	0	0	0	0	0	0	0	0	0
e7032f9f1b03d5de91a36cac067e9c99	0	0	0	0	0	0	0	0	0	0	0	0	0	0	0	0	0	0	0	0	0	0	0	0	0	0	0	0	0	0	0	0	0	0	0	0	0	0	0	0	0	0	0	0	0	0	0	0	0
e703ad0bf96adc3f540d3aa106699bfa	0	0	0	0	0	0	0	0	0	0	0	0	0	0	0	0	0	0	0	0	0	0	0	0	0	0	0	0	0	0	0	0	0	0	0	0	0	0	0	0	0	0	0	0	0	0	0	0	0
e7471b3d9dee1c0705022bf846559a95	0	0	0	0	0	0	0	0	0	0	0	0	0	0	0	0	0	0	0	0	0	0	0	0	94	0	0	0	0	0	0	0	0	0	0	0	0	0	0	0	0	0	0	0	0	0	0	0	0
e76c11406f7f0dabf5ed16aeb533a62c	0	0	0	0	0	0	0	0	0	0	0	0	0	0	0	0	0	0	0	0	0	0	0	0	0	0	0	0	0	0	0	0	0	0	0	0	0	0	0	0	0	0	0	0	0	0	0	0	0
e7710fd7d820279fc429de84ba551ba8	0	0	0	0	0	0	0	0	0	0	0	0	0	0	0	0	0	0	0	0	0	0	0	0	0	0	0	0	0	0	0	0	0	0	0	0	0	0	0	0	0	0	0	0	0	0	0	0	0
e776206353f2f1c71975f772c97a74fe	0	0	0	0	0	0	0	801	0	0	0	0	789	0	0	0	0	0	0	0	0	0	0	0	54	0	0	0	0	0	0	0	0	0	0	0	0	0	0	1764	0	0	0	0	0	0	0	72	2216
e77c7a4e92c66ca9770dcd0e44d8a81c	0	0	0	0	0	0	0	0	0	0	0	0	0	0	0	0	0	0	0	0	0	0	0	0	0	0	0	0	0	0	0	0	0	0	0	0	0	0	0	0	0	0	0	0	0	0	0	0	0
e7b4ec7552a3ebc82dd70993654e1d4e	0	0	0	0	0	0	0	0	0	0	0	0	0	0	0	0	0	0	0	0	0	0	0	0	0	0	0	0	0	0	0	0	0	0	0	0	0	0	0	0	0	0	0	0	0	0	0	0	0
e7bd1e115f635723c55da2dc52cd9ff3	0	0	0	0	0	0	0	0	0	0	0	0	0	0	0	0	0	0	0	0	0	0	0	0	0	0	0	0	0	0	0	0	0	0	0	0	0	0	0	0	0	0	0	0	0	0	0	0	0
e7cb1e0016ca30ed2f5cd40b46cdf02a	0	0	0	0	0	0	0	0	0	0	0	0	0	0	0	0	0	0	0	0	0	0	0	0	0	0	0	0	0	0	0	0	0	0	0	0	0	0	0	0	0	0	0	0	0	0	0	0	0
e7e74323bd1476d709f1d43cac50c8c1	0	0	0	0	0	0	0	0	0	0	0	0	0	0	0	0	0	0	0	0	0	0	0	0	0	0	0	0	0	0	0	0	0	0	0	0	0	0	0	0	0	0	0	0	0	0	0	0	0
e7ebe855a82b164521b4f7bb81dd211d	0	0	0	0	0	0	0	0	0	0	0	0	0	0	0	0	0	0	0	0	0	0	0	0	0	0	0	0	0	0	0	0	0	0	0	0	0	0	0	0	0	0	0	0	0	0	0	0	0
e81c3af5fe85039df490d37ac9ec9ffe	0	0	0	0	0	0	0	0	0	0	0	0	0	0	0	0	0	0	0	0	0	0	0	532	0	0	0	0	0	0	0	0	0	0	0	0	0	0	0	0	0	0	0	0	0	0	0	0	0
e82e807d153db1d875eddfae1509a7ab	0	0	0	0	0	0	0	0	0	0	0	0	0	0	0	0	0	0	0	0	0	0	0	0	0	0	0	0	0	0	0	0	0	0	0	0	0	0	0	0	0	0	0	0	0	0	0	0	0
e8794d575aed23f6a8b36d6b81a70351	0	0	0	0	0	0	0	0	0	0	0	0	0	0	0	0	0	0	0	0	0	0	0	0	0	0	0	0	0	0	0	0	0	0	0	0	0	0	0	0	0	0	0	0	0	0	0	0	0
e8ab357e1fd01f0bc153169bfa6ec333	0	0	0	0	0	0	0	0	0	0	0	0	0	0	0	0	0	0	0	0	0	0	0	0	0	0	0	0	0	0	0	0	0	0	0	402	0	0	0	0	0	0	0	0	0	0	0	0	0
e8b8d44246e86d9c1fef4868dc7f6248	0	0	0	0	0	0	0	0	0	0	0	0	0	0	0	0	0	0	0	0	0	0	0	0	0	0	0	0	0	0	0	0	0	0	0	0	0	0	0	0	0	0	0	0	0	0	0	0	0
e8c6cda317aaa8eebd8ff8e01910175a	0	0	0	0	0	0	0	0	0	0	0	0	0	0	0	0	0	0	0	0	0	0	0	0	0	0	0	0	0	0	0	0	0	50	0	0	0	0	0	0	0	0	0	0	0	0	0	0	0
e8e011c0e713a97b9695f66d3f574815	0	0	0	0	0	0	0	0	0	0	0	0	0	0	0	0	0	0	0	0	0	0	0	0	0	0	0	0	0	0	0	0	0	0	0	0	0	0	0	0	0	0	0	0	0	0	0	0	0
e91e749b88253e10f576747984873d12	0	0	0	0	2060	0	0	0	0	0	0	0	0	0	0	0	0	0	0	0	0	0	0	0	0	0	0	0	0	0	0	0	0	0	0	0	0	0	0	0	0	0	0	0	0	0	0	0	0
e926165ade67a8024c783e476531a709	0	0	0	0	0	0	0	0	0	0	0	0	0	0	0	0	0	0	0	0	0	0	0	0	0	0	0	0	0	0	0	0	0	0	0	0	0	0	0	0	0	0	0	0	19	0	0	0	0
e92b1abd6ffe7af3248624ff79af1e90	0	0	0	0	0	0	0	0	0	0	0	0	0	0	0	0	0	0	0	0	0	0	0	0	0	0	0	0	0	0	0	0	0	0	0	0	0	0	0	0	0	0	0	0	0	0	0	0	0
e9315ae4b66569b7dd4e83adafbee5c1	0	0	0	0	0	0	0	0	0	0	0	0	0	0	0	0	0	0	0	0	0	0	0	0	0	0	0	0	0	0	0	0	0	0	0	0	0	0	0	0	0	0	0	0	0	0	0	0	0
e93dec5e6c398dc8cdc18e8b5be55eac	0	0	0	0	0	0	0	0	0	0	0	0	0	0	0	0	0	0	0	0	0	0	0	0	0	0	0	0	0	0	0	0	0	0	0	0	0	0	0	0	0	0	0	0	0	0	0	0	0
e959f89b74cbe7e1fcd65f4a8692bd35	0	0	0	102	0	0	0	0	0	0	0	0	0	0	0	0	0	0	0	0	0	0	0	0	0	0	0	0	0	0	0	0	0	0	0	0	0	0	0	0	0	0	0	0	0	0	0	0	0
e98f77e5fc121d8ae393b57a0292ab7e	0	0	0	0	0	0	0	0	0	0	0	0	0	0	0	0	0	0	0	0	0	0	0	0	0	0	0	0	0	0	0	0	0	0	0	0	0	0	0	0	0	0	0	0	0	0	0	0	0
e99316a51e83f3db5caad7b6988a87cc	0	0	0	0	0	0	0	0	0	0	0	0	0	0	0	0	0	0	0	0	0	0	0	0	0	0	0	0	0	0	0	0	0	0	0	0	0	0	0	0	0	0	0	0	0	0	0	0	0
ea0ed84329971b3b544589197e8f87cd	0	0	0	0	0	0	0	0	0	0	0	0	0	0	0	0	0	0	0	0	0	0	0	0	0	0	0	0	0	0	0	0	0	0	0	0	0	0	0	0	0	0	0	0	0	0	0	0	0
ea19a52810a53f0860028d5183068b76	0	0	0	0	0	0	0	0	0	0	0	0	0	0	0	0	0	0	0	0	0	0	0	0	0	0	0	0	0	0	0	0	0	0	0	0	0	0	0	0	0	0	0	0	0	0	0	0	0
ea46612bd70c015a50b61414aa5b2b22	0	0	0	0	0	0	0	0	0	0	0	0	0	0	0	0	0	0	0	0	0	0	0	0	0	0	0	0	0	0	0	0	0	0	0	0	0	0	0	0	0	0	0	0	0	0	0	0	0
ea47271ee179a033c06be45a7d01053a	0	0	0	0	0	0	0	0	0	0	0	0	0	0	0	0	0	0	0	0	0	0	0	0	0	0	0	0	0	0	0	0	0	0	0	0	0	0	0	0	0	0	0	0	0	0	0	0	0
ea48e011c7f83c2065a1bc71fa092ccb	0	0	0	0	0	0	0	0	0	0	0	0	0	0	0	0	0	0	0	0	0	0	0	0	0	0	0	0	0	0	0	0	0	0	0	0	0	0	0	0	0	0	0	0	0	0	0	0	0
ea745c1e6e268ed3717b3f58cba519aa	0	0	0	0	0	0	0	0	0	0	0	0	0	0	0	0	0	0	0	0	0	0	0	0	0	0	0	0	0	0	0	0	0	0	0	0	0	0	0	0	0	0	0	0	0	0	0	0	0
ea897537497b0c5956bf9fc5e5c0c590	0	0	0	0	0	0	0	0	0	0	0	0	0	0	0	0	0	0	0	0	0	0	0	0	0	0	0	0	0	0	0	0	0	0	0	0	0	0	0	0	0	0	0	0	0	0	0	0	0
eaacfe76b996f2853b7b851ff554f90e	0	0	0	0	0	0	0	0	0	0	0	0	0	0	0	0	0	0	0	0	0	0	0	0	0	0	0	0	0	0	0	0	0	0	0	0	0	0	0	0	0	0	0	0	0	0	0	0	0
eab588c4c4cb491dd6f86eb55c2eb0c2	0	0	0	0	0	0	0	0	0	0	0	0	0	0	0	0	0	0	0	0	0	0	0	0	0	0	0	0	0	0	0	0	0	0	0	0	0	0	0	0	0	0	0	0	0	0	0	0	0
eab671e66f5c7e5492b1f1811f2641a5	0	0	0	0	0	0	0	0	0	0	0	0	0	0	0	0	0	0	0	0	0	0	0	0	0	0	0	0	0	0	0	0	0	0	0	0	0	0	0	0	0	0	0	0	0	0	0	0	0
eae1bdfa4dcfcb2d5b8339d1f2b1cd7a	0	0	0	0	0	0	0	0	0	0	0	0	0	0	0	0	0	0	0	0	0	0	0	0	0	0	0	0	0	0	0	0	0	0	0	0	0	0	0	0	0	0	0	0	0	0	0	0	0
eaed9573ba4cb9615dd19d7c4cb1699e	0	0	0	0	0	0	0	0	0	0	0	0	0	0	0	0	0	0	0	0	0	0	0	0	0	0	0	0	0	0	0	0	0	0	0	0	0	0	0	0	0	0	0	0	0	0	0	0	0
eb34054353a23d66a99ab3bad51792b6	0	0	0	0	0	0	0	0	0	0	0	0	0	0	0	0	0	0	0	0	0	0	0	0	0	0	0	0	0	0	0	0	0	0	0	0	0	0	0	0	0	0	0	0	0	0	0	0	0
eb36d818a24c64f2fdd79d5d567c1938	0	0	0	0	0	0	0	0	0	0	0	0	0	0	0	0	0	0	0	0	0	0	0	0	0	0	0	0	0	0	0	0	0	0	0	0	0	0	0	0	0	0	0	0	0	0	0	0	0
eb4860308da5d7625a1f277836c8f01d	0	0	0	0	0	0	0	0	0	0	0	0	0	0	0	0	0	0	0	0	0	0	0	0	0	0	0	0	0	0	0	0	0	0	0	0	0	0	0	0	0	0	0	0	0	0	0	0	0
eb5282cb5f420f9f2885e83b09381833	0	0	0	0	0	0	0	0	0	0	0	0	0	0	0	0	0	0	0	0	0	0	0	0	0	0	0	0	0	0	891	0	0	0	0	0	0	0	0	0	0	0	0	0	0	0	0	0	0
eb92b44bdacb04b3fbf57369acce0f24	0	0	0	0	0	0	0	0	0	0	0	0	0	0	0	0	0	0	0	0	0	0	0	0	0	0	0	0	0	0	0	0	0	0	0	0	0	0	0	0	0	0	0	0	0	0	0	0	0
ebf95481c36b5a2a4be142c153fe679e	0	0	0	0	0	0	0	0	0	0	0	0	0	0	0	0	0	0	0	0	0	0	0	0	0	0	0	0	0	0	0	0	0	0	0	0	0	0	0	0	0	0	0	0	0	0	0	0	0
ec9a3100d5d4ef92e618071163804be9	0	0	0	0	0	0	0	0	0	0	0	0	0	0	0	0	1048	0	0	0	0	0	0	0	0	0	0	0	0	0	0	0	0	0	0	0	0	0	0	1230	0	0	2686	0	0	0	0	0	0
ec9bc3dd3df4a81490739e5d3f73604c	0	0	0	0	0	0	0	0	0	0	0	0	0	0	0	0	0	0	0	0	0	0	0	0	0	0	0	0	0	0	0	0	0	0	0	0	0	0	0	0	0	0	0	0	0	0	0	0	0
ecbddcd71bac38de5f0305ed1a83c23d	0	0	0	0	0	0	0	0	0	0	0	0	0	0	0	0	0	0	0	0	0	0	0	0	0	0	0	0	0	0	0	0	0	0	0	0	0	0	0	0	0	0	0	0	0	0	0	0	0
eccab2704946e4d882323027ad7371f9	0	0	0	0	0	0	0	0	0	0	0	0	0	0	0	0	0	0	0	0	0	0	0	0	0	0	0	0	0	0	0	0	0	0	0	0	0	0	0	0	0	0	0	0	0	0	0	0	0
ecd50333f24621c31eedeacec106bb43	0	0	0	0	0	0	0	0	0	0	0	0	0	0	0	0	0	0	0	0	0	0	0	0	0	0	0	0	0	0	0	0	0	0	0	0	0	0	0	0	0	0	0	0	0	0	0	0	0
ed1d4b2ce8237ce1f826aa6f8d102b13	0	0	0	0	0	0	0	0	0	0	0	0	0	0	0	0	0	0	0	0	0	0	0	0	0	0	0	0	0	0	0	0	0	0	0	0	0	0	0	0	0	10	0	0	0	0	0	0	0
ed5fea962866e4e296fcce81c92210b0	0	0	0	0	0	0	0	0	0	0	0	0	0	0	0	0	0	0	0	0	0	0	0	0	0	0	0	0	0	0	0	0	0	0	0	0	0	0	0	0	0	0	0	0	0	0	0	0	0
ed87c722b5a6b37b612bbd56fe751209	0	0	0	0	0	0	0	0	0	0	0	0	0	0	0	0	0	0	0	0	0	0	0	0	0	0	0	0	0	0	0	0	0	0	0	0	0	0	0	0	0	0	0	0	25	0	0	0	0
ed95616afc8ebfea6e79b48c72436652	0	0	0	0	0	0	0	0	0	0	0	0	0	0	0	0	0	0	0	0	0	0	0	0	0	0	0	0	0	0	0	0	0	0	0	0	0	0	0	0	0	0	0	0	0	0	0	0	0
edb48c6fd4261763ac4ec644089bea3a	0	0	0	0	0	0	0	0	0	0	0	0	0	0	0	0	0	0	0	0	0	0	0	0	0	0	0	0	0	0	0	0	0	0	0	0	0	0	0	0	0	0	0	0	0	0	0	0	0
ee9eb12307e1f2fdb0c6d401a8cc03c6	0	0	0	0	0	52	0	0	0	0	58	0	0	0	0	0	0	0	0	0	0	0	0	0	0	0	0	0	0	0	0	0	0	0	0	0	0	0	0	0	0	0	0	0	0	0	0	0	0
eea5db52a37b78d0325837f009e3af0f	0	0	0	0	0	0	0	0	0	0	0	0	0	0	0	0	0	0	0	0	0	0	0	0	0	0	0	0	0	0	0	0	0	0	0	0	0	0	0	0	0	0	0	0	0	0	0	0	0
eeb8f535da25cfc080460f105f6e0562	0	0	0	0	0	0	0	0	0	0	0	0	0	0	0	0	0	0	0	0	0	0	0	0	0	0	0	0	0	0	0	0	0	0	0	0	0	0	0	0	0	0	0	0	0	0	0	0	0
eecc8cb06b147556edfb11c8b50a5244	0	0	0	0	0	0	0	0	0	0	0	0	0	0	0	0	0	0	0	0	0	0	0	0	0	0	0	0	0	0	0	0	0	0	0	0	0	0	0	0	0	0	0	0	0	0	0	0	0
eefdbdb6ddc1f47594eed73aa7119cec	0	0	0	0	0	0	0	0	0	0	0	0	0	0	0	0	0	0	0	0	0	0	0	0	0	0	0	0	0	0	0	0	0	0	0	0	0	0	0	0	0	0	0	0	0	0	0	0	0
ef407f9dd1a6fae5c1a8a79f53acd11d	0	0	0	0	0	0	0	0	0	0	0	0	0	0	0	0	0	0	0	0	0	0	0	0	32	0	0	0	0	0	0	0	0	0	0	0	0	0	0	0	0	0	0	0	0	0	0	0	0
efa7f551dfbed4d02a45d0d0587387b0	0	0	0	0	0	0	0	0	0	0	0	0	0	0	0	0	0	0	0	0	0	0	0	0	0	0	0	0	0	0	0	0	0	0	0	0	0	0	0	0	0	0	0	0	0	0	0	0	0
eff152f3aa3814750555b91b225e37a3	0	0	0	0	0	400	0	0	0	0	0	0	0	0	0	0	0	0	0	0	0	0	0	0	0	0	0	0	0	0	0	0	0	0	0	0	0	0	0	0	0	0	0	0	0	0	0	0	0
effbe27f568362ae664514099a24e4c0	0	0	0	0	0	0	0	0	0	0	0	0	0	0	0	0	0	0	0	0	0	0	0	0	0	0	0	0	0	0	0	0	0	0	0	0	0	0	0	0	0	0	0	0	0	0	0	0	0
f013e6e64dcdea70ffc1a44071c73243	0	0	0	0	0	0	0	0	0	0	0	0	0	0	0	0	0	0	0	0	0	0	0	0	0	0	0	0	0	0	0	0	0	0	0	0	0	0	0	0	0	0	0	0	0	0	0	0	0
f024306400210f28400ed86006d1c1f4	0	0	0	0	0	0	0	0	0	0	0	0	0	0	0	0	0	0	0	0	0	0	0	0	0	0	0	0	0	0	0	0	0	0	0	0	0	0	0	0	0	0	0	0	0	0	0	0	0
f05213ac4b4ca4a3633bdbb1238c9d50	0	0	0	0	0	0	0	0	0	0	0	0	0	0	0	0	0	0	0	0	0	0	0	0	0	0	0	0	0	0	0	0	0	0	0	0	0	0	0	0	0	0	0	0	0	0	0	0	0
f0b075b8f416643503314d9602e1e2d7	0	0	0	0	0	0	0	0	0	0	0	0	0	0	0	0	0	0	0	0	0	0	0	0	0	0	0	0	0	0	0	0	0	0	0	0	0	0	0	0	0	0	0	0	0	0	0	0	0
f14a7d1bea9a512ef262b8c97bce4dea	0	0	0	0	0	0	0	0	0	0	0	0	0	0	0	0	0	0	0	0	0	0	0	0	0	0	0	0	0	0	0	0	0	0	0	0	0	0	0	0	0	0	0	0	0	0	0	0	0
f162a2c468a744b3b50c921e504eeae0	0	0	0	0	0	0	0	0	0	0	0	0	0	0	0	0	0	0	0	0	0	0	0	0	0	0	0	0	0	0	0	0	0	0	0	0	0	0	0	0	0	0	0	0	0	0	0	0	0
f17024f9098fdddf741982677c225e79	0	0	0	0	0	0	0	0	0	0	0	0	0	0	0	0	0	0	0	0	0	0	0	0	0	0	0	0	0	0	0	0	0	0	0	0	0	0	0	0	0	0	0	0	0	0	0	0	0
f1804d9533488099f0b893ef97d3b08a	0	0	0	228	0	0	0	0	0	0	0	0	0	0	0	0	0	0	0	0	0	0	0	0	0	0	0	0	0	0	0	0	0	0	0	0	0	0	0	0	0	0	0	0	0	0	0	0	0
f18a94bb07c321016423ecc641492caf	0	0	0	0	0	0	0	0	0	0	0	0	0	0	0	0	0	0	0	0	0	0	0	0	0	0	0	0	0	0	0	0	0	0	0	0	0	0	0	0	0	0	0	0	0	0	0	0	0
f1c6ddfe8909dd27012e23f42062a791	0	0	0	0	0	0	0	0	0	0	0	0	0	0	0	0	0	0	0	0	0	0	0	0	0	0	0	0	0	0	0	0	0	0	0	0	0	0	0	0	0	0	0	0	0	0	0	0	0
f1ea31405731c074d1a3ea15a89555be	0	0	0	0	0	0	0	0	0	0	0	0	0	0	0	0	0	0	0	0	0	0	0	0	0	0	0	0	0	0	0	0	0	0	0	0	0	0	0	0	0	0	0	0	0	0	0	0	0
f1f48b8ddb3264e247df4afebce8978f	0	0	0	0	0	0	0	0	0	0	0	0	0	0	0	0	0	0	0	0	0	0	0	0	0	0	0	0	0	0	0	0	0	0	0	0	0	0	0	0	0	0	0	0	0	0	0	0	0
f1f6ee682cd117ce04b6f90c825af374	0	0	0	0	0	0	0	0	0	0	0	0	0	0	0	0	0	0	0	0	0	0	0	0	0	0	0	0	0	0	0	0	0	0	0	0	0	0	0	0	0	0	0	0	0	0	0	0	0
f1f800d1f061b2dac5ebb0a7fbbd7d34	0	0	0	0	0	0	0	0	0	0	0	0	0	0	0	0	0	0	0	0	0	0	0	0	0	0	0	0	0	0	0	0	0	0	0	0	0	0	0	0	0	0	0	0	0	0	0	0	0
f21379f7ab14e3309f3515e1972b6cfd	0	0	0	0	0	0	0	0	0	0	0	0	0	0	0	0	0	0	0	0	0	0	0	0	0	0	0	0	0	0	0	0	0	0	0	0	0	0	0	0	0	0	0	0	0	0	0	0	0
f22d38fa281bff60faae0730d8785ff3	0	0	0	0	0	0	0	0	0	0	0	0	0	0	0	0	0	0	0	0	0	0	0	0	0	0	0	0	0	0	0	0	0	0	0	0	0	0	0	0	0	0	0	0	0	0	0	0	0
f26791f4878e3263d69d5ad62170b0da	0	0	0	0	0	0	0	0	0	0	0	0	0	0	0	0	0	0	0	0	0	0	0	0	0	0	0	0	0	0	0	0	0	0	0	0	0	0	0	0	0	0	0	0	0	0	0	0	0
f2796a147a19be9707e73c2eb2cd3c92	0	0	0	0	0	0	0	0	0	0	0	0	0	0	0	0	0	0	0	0	0	0	0	0	0	0	0	0	0	0	0	0	0	0	0	0	0	0	0	0	0	0	0	0	0	0	0	0	0
f284bf1c6eddf063471968541695354c	0	0	0	0	0	0	0	0	0	0	0	0	0	0	0	0	0	0	0	0	0	0	0	0	0	0	0	0	0	0	0	0	0	0	0	0	0	0	0	0	0	0	0	0	0	0	0	0	0
f2c10b5f38cb1461ee1553b3f925fc0c	0	0	0	0	0	0	0	0	0	0	0	0	0	0	0	0	0	0	0	0	0	0	0	0	0	0	0	0	0	0	0	0	0	0	0	0	0	0	0	0	0	0	0	0	42	0	0	0	0
f2d8dfdf10d3a301cdf75d50d53b4799	0	0	0	0	0	0	0	0	0	0	0	0	0	0	0	0	0	0	0	0	0	0	0	0	115	0	0	0	0	0	0	0	0	0	0	0	0	0	0	0	0	0	0	0	0	0	0	0	0
f2dcc7d4853b450cbe7b119b6c1c9496	0	0	0	0	0	0	0	0	0	0	0	0	0	0	0	0	0	0	0	0	0	0	0	0	0	0	0	0	0	0	0	0	0	0	0	0	0	0	0	0	0	0	0	0	0	0	0	0	0
f2e8f902487b47a398a4c00d10999f29	0	0	0	0	0	0	0	0	0	0	0	0	0	0	0	0	0	0	0	0	0	0	0	0	0	0	0	0	0	0	0	0	0	0	0	0	0	0	0	0	0	0	0	0	0	0	0	0	0
f2fc77db93f1cec78327705a8952535d	0	0	0	0	0	0	0	0	0	0	0	0	0	0	0	0	0	0	0	0	0	0	0	0	0	0	0	0	0	0	0	0	0	0	0	0	0	0	0	0	0	0	0	0	0	0	0	0	0
f315a9fa4585a8cb82a9803e06af392b	0	0	0	0	0	0	0	0	0	0	0	0	0	0	0	0	0	0	0	0	0	0	0	0	0	0	0	0	0	0	0	0	0	0	0	0	0	0	0	0	0	19	0	0	0	0	0	0	0
f346292a63af41affcc6f5e43fdae9bd	0	0	0	0	0	0	0	0	0	0	0	0	0	0	0	0	0	0	0	0	0	0	0	0	0	0	0	0	0	0	0	0	0	0	0	0	0	0	0	0	0	0	0	0	0	0	0	0	0
f34d189f28671f22215e9a392c9af3d1	0	0	0	0	0	0	0	0	0	0	0	0	0	0	0	0	0	0	0	0	0	0	0	0	0	0	0	0	0	0	0	0	0	0	0	0	0	0	0	0	0	0	0	0	0	0	0	0	0
f350a6744df35645ce95fd89b824282a	0	0	0	0	0	0	0	0	0	0	0	0	0	0	0	0	0	0	0	0	0	0	0	0	0	0	0	0	0	0	0	0	0	0	0	0	0	0	0	0	0	0	0	0	0	0	0	0	0
f37e5d9f032f3a3fcb7018a65b857f04	0	0	0	0	0	0	0	0	0	0	0	0	0	0	0	0	0	0	0	0	0	0	0	0	0	0	0	0	0	0	0	0	0	0	0	0	0	0	0	0	0	0	0	0	0	0	0	0	0
f3844c670d71a4fb0489fd76c60a6b1d	0	0	0	0	0	0	0	0	0	0	0	0	0	0	0	0	0	0	0	0	0	0	0	0	0	0	0	0	0	0	0	0	0	0	0	0	0	0	0	0	0	0	0	0	0	0	0	0	0
f3e82d69cf6f77c4d99442acd0e2fb18	0	0	0	0	0	0	0	0	0	0	0	0	0	0	0	0	0	0	0	0	0	0	0	0	0	0	0	0	0	0	0	0	0	0	0	0	0	0	0	0	0	0	0	0	0	0	0	0	0
f3e87d8d354fba4f696da365267e1d64	0	0	0	0	0	0	0	0	0	0	0	0	0	0	0	0	0	0	0	0	0	0	0	0	0	0	0	0	0	0	0	0	0	0	0	0	0	0	0	0	0	0	0	0	0	0	0	0	0
f41d126fb5eeba71a1bc6e8d3291344c	0	0	0	0	0	0	0	0	0	0	0	0	0	0	0	0	0	0	0	0	0	0	0	0	0	0	0	0	0	0	0	0	0	0	0	0	0	0	0	0	0	0	0	0	0	0	0	0	0
f41f38f5c8ba078ddedfb8a72dc9603c	0	0	0	0	0	0	0	0	0	0	0	0	0	0	0	0	0	0	0	0	0	0	0	0	0	0	0	0	0	0	0	0	0	0	0	0	0	0	0	0	0	0	0	0	0	0	0	0	0
f4474e418c3b4a24e5fed3175ddd0898	0	0	0	0	0	0	0	0	0	0	0	0	0	0	0	0	0	0	0	0	0	0	0	0	0	0	0	0	0	0	0	0	0	0	0	0	0	0	0	0	0	0	0	0	0	0	0	0	0
f453e458b6a0c3898bca192fd005629e	0	0	0	0	0	0	0	0	0	0	0	0	0	0	0	0	0	0	0	0	0	0	0	0	0	0	0	0	0	0	0	0	0	0	0	0	0	0	0	0	0	0	0	0	0	0	0	0	0
f47402cb3ca0a884b2e2593864b84ab8	0	0	0	0	0	0	0	0	0	0	0	0	0	0	0	0	0	0	0	0	0	0	0	0	0	0	0	0	0	0	0	0	0	0	0	0	0	0	0	0	0	0	0	0	0	0	0	0	0
f47c05e576d8f7be3e812a9b5a93428e	0	0	0	0	0	0	0	0	0	0	0	0	0	0	0	0	0	0	0	0	0	0	0	0	0	0	0	0	0	0	0	0	0	0	0	0	0	0	0	0	0	0	0	0	0	0	0	0	0
f4ae3aa8a0b266bdabdb80dbc8579c77	0	0	0	0	0	0	0	0	0	0	0	0	0	0	0	0	0	0	0	0	0	0	0	0	0	0	0	0	0	0	0	0	0	0	0	0	0	0	0	0	0	0	0	0	0	0	0	0	0
f4b4e4ba4774a9dfde1a95b998615db5	0	0	0	0	0	0	0	0	0	0	0	0	0	0	0	0	0	0	0	0	0	0	0	0	0	0	0	0	0	0	0	0	0	0	0	0	0	0	0	0	0	0	0	0	0	0	0	0	0
f4c84da5f47c88013d529ea6a975f935	0	0	0	0	0	0	0	0	0	0	0	0	0	0	0	0	0	0	0	0	0	0	0	0	0	0	0	0	0	0	0	0	0	0	0	0	0	0	0	0	0	0	0	0	0	0	154	0	0
f4cee4662598165961a1c47a504d73b0	0	0	0	0	0	0	0	0	0	0	0	0	0	0	0	0	0	0	0	0	0	0	0	0	0	0	0	0	0	0	0	0	0	0	0	0	0	0	0	0	0	0	0	0	0	0	0	0	0
f4dadb0487bab94fe5ae603321668723	0	0	0	0	0	0	0	0	0	0	0	0	0	0	0	0	0	0	0	0	0	0	0	0	0	0	0	0	0	0	0	0	0	0	0	0	0	0	0	0	0	0	0	0	0	0	0	0	0
f53cc22dc878d3c3495bf2350efb0e37	0	0	0	0	0	0	0	0	0	0	0	0	0	0	0	0	0	0	0	0	0	0	0	0	0	0	0	0	0	0	0	0	0	0	0	0	0	0	0	0	0	0	0	0	0	0	0	0	0
f53e7ee36afc97c8b433897640e034c6	0	0	0	0	0	0	0	0	0	0	0	0	0	0	0	0	0	0	0	0	0	0	0	0	0	0	0	0	0	0	0	0	0	0	0	0	0	0	0	0	0	0	0	0	0	0	0	0	0
f542507ce3baf799f41537985a29435a	0	0	0	0	0	0	0	0	0	0	0	0	0	0	0	0	0	0	0	0	0	0	0	0	0	0	0	0	0	0	0	0	0	0	0	0	0	0	0	0	0	0	0	0	0	0	0	0	0
f54c865f88127ba29954a041229ecb38	0	0	0	0	0	0	0	0	0	0	0	0	0	0	0	0	0	0	0	0	0	0	0	0	0	0	0	0	0	0	0	0	0	0	0	0	0	0	0	0	0	0	0	0	0	0	0	0	0
f55a84d3d175ca391d7fd192cdb90db5	0	0	0	0	0	0	0	0	0	0	0	0	0	0	0	0	0	0	0	0	0	0	0	0	0	0	0	0	0	0	0	0	0	0	0	0	0	0	0	0	0	0	0	0	0	0	0	0	0
f5624e34295fbf9f283ce76991b2ff53	0	0	0	0	0	0	0	0	0	0	0	0	0	0	0	0	0	0	0	0	0	0	0	0	0	0	0	0	0	0	0	0	0	0	0	0	0	0	0	0	0	0	0	0	0	0	0	0	0
f57aae5876ce3fc288217ba90f79fa26	0	0	0	0	0	0	0	0	0	0	0	0	0	0	0	0	0	0	0	0	0	0	0	0	0	0	0	0	0	0	0	0	0	0	0	0	0	0	0	0	0	0	0	0	0	0	0	0	0
f57cfbcc1882b4078cc32e19b2af09bc	0	0	0	0	0	0	0	0	0	0	0	0	0	0	0	0	0	0	0	0	0	0	0	0	0	0	0	0	0	0	0	0	0	0	0	0	0	0	0	0	0	0	0	0	0	0	0	0	0
f5909fcd8f7661ccb92a3eea946bbba8	0	0	0	0	0	0	0	0	0	0	0	0	0	0	0	0	0	0	0	0	0	0	0	0	0	0	0	0	0	0	0	0	0	0	0	0	0	0	0	0	0	0	0	0	0	0	0	0	0
f5bae1c646636aa25808ccdf0b634328	0	0	0	0	0	0	0	0	0	0	0	0	0	0	0	0	0	0	0	0	0	0	0	0	0	0	0	0	0	0	0	0	0	0	0	0	0	0	0	0	0	0	0	0	0	0	0	0	0
f646a02f979e346b00f06891b9230ab4	0	0	0	0	0	0	0	0	0	0	0	0	0	0	0	0	0	0	0	0	0	0	0	0	0	0	0	0	0	0	0	0	0	0	0	0	0	0	0	0	0	0	0	0	0	0	0	0	0
f64da07baf7ce264cf07bd01ffc9cabe	0	0	0	0	0	0	0	0	0	0	0	0	0	0	0	0	0	0	0	0	0	0	0	0	0	0	0	0	0	0	0	0	0	0	0	0	0	0	0	0	0	0	0	0	0	0	0	0	0
f66bdf7c8d7eed0a696bfec7496bf633	0	0	0	0	0	0	0	0	0	0	0	0	0	0	0	0	0	0	0	0	0	0	0	0	0	0	0	0	0	0	0	0	0	0	0	0	0	0	0	0	0	0	0	0	0	0	0	0	0
f6935b738aca58b2ae91cfd5afbea379	0	0	0	0	0	0	0	0	0	0	0	0	0	0	0	0	0	0	0	0	0	0	0	0	0	0	0	0	0	0	0	0	0	0	0	0	0	0	0	0	0	0	0	0	0	0	0	0	0
f698847229bf69864df2fc499d2ae806	0	0	0	0	0	0	0	0	0	0	0	0	0	0	0	0	0	0	0	0	0	0	0	0	0	0	0	0	0	0	0	0	0	0	0	0	0	0	0	0	0	0	0	0	0	0	0	0	0
f6a8849740c1a67aefd9d35c55593aea	0	0	0	0	0	0	0	0	0	0	0	0	0	0	0	0	0	0	0	0	0	0	0	0	0	0	0	0	0	0	0	0	0	0	0	0	0	0	0	0	0	0	0	0	0	0	0	0	0
f6b361eac35d1bd3e25e19a559126dae	0	0	0	0	0	0	0	0	0	0	0	0	0	0	0	0	0	0	0	0	0	0	0	0	0	0	0	0	0	0	0	0	0	0	0	0	0	0	0	0	0	0	0	0	0	0	0	0	0
f6d16e77da44ca4b10bfc97de6304b60	0	0	0	0	0	0	0	0	0	0	0	0	0	0	0	0	0	0	0	0	0	0	0	0	0	0	0	0	0	0	0	0	0	0	0	0	0	0	0	0	0	0	0	0	0	0	0	0	0
f6d78a8c4a2da9da18c374b111e0e588	0	0	0	0	0	0	0	0	0	0	0	0	0	0	0	0	0	0	0	0	0	0	0	0	0	0	0	0	0	0	0	0	0	0	0	0	0	0	0	0	0	0	0	0	0	0	0	0	0
f6dc57aa4f44d463540b78cefc7cf873	0	0	0	0	0	0	0	0	0	0	0	0	0	0	0	0	0	0	0	0	0	0	0	0	0	0	0	0	0	0	0	0	0	0	0	0	0	0	0	0	0	0	0	0	0	0	0	0	0
f6ed29135f77823dddd5bde6d54f36f2	0	0	0	0	0	0	0	0	0	0	0	0	0	0	0	0	0	0	0	0	0	0	0	0	0	0	0	0	0	0	0	0	0	0	0	0	0	0	0	0	0	0	0	0	0	0	0	0	0
f6fb2784f2ea20922957e6347d38f5fe	0	0	0	0	0	0	0	0	0	0	0	0	0	0	0	0	0	0	0	0	0	0	0	0	0	0	0	0	0	0	0	0	0	0	0	0	0	0	0	0	0	0	0	0	0	0	0	0	0
f72c9c3a871bc8afb7cbbf2e7f43ca3a	0	0	0	0	0	0	0	0	0	0	0	0	0	0	0	0	0	0	0	0	0	0	0	0	0	0	0	0	0	0	0	0	0	0	0	0	0	0	0	0	0	0	0	0	0	0	0	0	0
f73e6bcb59c4cb75f7efa09d7112fab3	0	0	0	0	0	0	0	0	0	0	0	0	0	0	0	0	0	0	0	0	0	0	0	0	0	0	0	0	0	0	0	0	0	0	0	0	0	0	0	0	0	0	0	0	0	0	0	0	0
f75039e85d43f2741d24261bf2a708e9	0	0	0	0	0	0	0	0	0	0	0	0	0	0	0	0	0	0	0	0	0	0	0	0	0	0	0	0	0	0	0	0	0	0	0	0	0	0	0	0	0	0	0	0	0	0	0	0	0
f7539037bf221e1b9744ae24c60b2d12	0	0	0	0	0	0	0	0	0	0	0	0	0	0	0	0	0	0	0	0	0	0	0	0	0	0	0	0	0	0	0	0	0	0	0	0	0	0	0	0	0	0	0	0	0	0	0	0	0
f77670dd5955d93c995cde307b34511e	0	0	0	0	0	0	0	0	0	0	0	0	0	0	0	0	0	0	0	0	0	0	0	0	0	0	0	0	0	0	0	0	0	0	0	0	0	0	0	0	0	0	0	0	0	0	0	0	0
f77753d53ae02c4ed044650c68dea01d	0	0	0	0	0	0	0	0	0	0	0	0	0	0	0	0	0	0	0	0	0	0	0	0	0	0	0	0	0	0	0	0	0	0	0	0	0	0	0	0	0	0	0	0	0	0	0	0	0
f7b0405ae6cb2e6f501c1ae9710f64ea	0	0	0	0	0	0	0	0	0	0	0	0	0	0	0	0	0	0	0	0	0	0	0	0	0	0	0	0	0	0	0	0	0	0	0	0	0	0	0	0	0	0	0	0	0	0	0	0	0
f844958df6cc2f6ca5c8162d8bb475dc	0	0	0	0	0	0	0	0	0	0	0	0	0	0	0	0	0	0	0	0	0	0	0	0	9	0	0	0	0	0	0	0	0	0	0	0	0	0	0	0	29	0	0	0	0	0	0	0	0
f84b5deb12d3955f2361518972bb25e4	0	0	0	0	0	0	0	0	0	0	0	0	0	0	0	0	0	0	0	0	0	0	0	0	0	0	0	0	0	0	0	0	0	0	0	0	0	0	0	0	0	0	0	0	0	0	0	0	0
f8526f1f23f66dd1fd8baed5db8c8a40	0	0	0	0	0	0	0	0	0	0	0	0	0	0	0	0	0	0	0	0	0	0	0	0	0	0	0	0	0	0	0	0	0	0	0	0	0	0	0	0	0	0	0	0	0	0	0	0	0
f85762a3def1555fe4b2946ed2ed43c2	0	0	0	0	0	0	0	0	0	0	0	0	0	0	0	0	0	0	0	0	0	0	0	0	0	0	0	0	0	0	0	0	0	0	0	0	0	0	0	0	0	0	0	0	0	0	0	0	0
f868e94b6c6c4af574e85130eca905e5	0	0	0	0	0	0	0	0	0	0	0	0	0	0	0	0	0	0	0	0	0	0	0	0	0	0	0	0	0	0	0	0	0	0	0	0	0	0	0	0	0	0	0	0	0	0	0	0	0
f881e0ffcf0b54583d1fcf303977ea8c	0	0	0	0	0	0	0	0	0	0	0	0	0	0	0	0	0	0	0	0	0	0	0	0	0	0	0	0	0	0	0	0	0	0	0	0	0	0	0	0	0	0	0	0	0	0	0	0	0
f88dd091df0c4df2fcfc06ad848e7c60	0	0	0	0	0	0	0	0	0	0	0	0	0	0	0	0	0	0	0	0	0	0	0	0	0	0	0	0	0	0	0	0	0	0	0	0	0	0	0	0	0	0	0	0	0	0	0	0	0
f8e47273efca756e14148c595f0cef21	0	0	0	0	0	0	0	0	0	0	0	0	0	0	0	0	0	0	0	0	0	0	0	0	0	0	0	0	0	0	0	0	0	0	0	0	0	0	0	0	0	0	0	0	0	0	0	0	0
f8ed2e1e96a368602e9e9777b82491e1	0	0	0	0	0	0	0	0	0	0	0	0	0	0	0	0	0	0	0	0	0	0	0	0	0	0	0	0	0	0	0	0	0	0	0	0	0	0	0	0	0	0	0	0	0	0	0	0	0
f907615db17ee9748ed3ba30fdbf5d57	0	0	0	0	0	0	0	0	0	0	0	0	0	0	0	0	0	0	0	0	0	0	0	0	0	0	0	0	0	0	0	0	0	0	0	0	0	0	0	0	0	0	0	0	0	0	0	0	0
f909e4023a15d2e85ba26157e1ebf52b	0	0	0	0	0	0	0	0	0	0	0	0	0	0	0	0	0	0	0	0	0	0	0	0	0	0	0	0	0	0	0	0	0	0	0	0	0	0	0	0	0	0	0	0	0	0	0	0	0
f919f45d1a0dbba63b6f21b0dc966938	0	0	0	0	0	0	0	0	0	0	0	0	0	0	0	0	0	0	0	0	0	0	0	0	0	0	0	0	0	0	0	0	0	0	0	0	0	0	0	0	0	0	0	0	0	0	0	0	0
f944214693e013dbcf36ac2e8adfd2b1	0	0	0	0	0	0	0	0	0	0	0	0	0	0	0	0	0	0	0	0	0	0	0	0	0	0	0	0	0	0	0	0	0	0	0	0	0	0	0	0	0	0	0	0	0	0	0	0	0
f96ad7b1d4ad509497a08d91bd078998	0	0	0	0	0	0	0	0	0	0	0	0	0	0	0	0	0	0	0	0	0	0	0	0	0	0	0	0	0	0	0	0	0	0	0	0	0	0	0	0	0	0	0	0	0	0	0	0	0
f96f442a83c0f5a698dc73e90ab59e82	0	0	0	0	0	0	0	0	0	0	0	0	0	0	0	0	0	0	0	0	0	0	0	0	0	0	0	0	0	0	0	0	0	0	0	0	0	0	0	0	0	0	0	0	0	0	0	0	0
f97637f72213df8cddec044d1bfc4b23	0	0	0	0	0	0	0	0	0	0	0	0	0	0	0	0	0	0	0	0	0	0	0	0	0	0	0	0	0	0	0	0	0	0	0	0	0	0	0	0	0	0	0	0	0	0	0	0	0
f9d372b5f9eaa1c9aabf7cda93e018e8	0	0	0	0	0	0	0	0	0	0	355	0	0	0	0	0	0	0	0	0	0	0	0	622	0	0	0	27	0	0	0	0	0	0	0	0	0	0	0	0	0	0	0	0	0	0	0	0	0
fa0bbe9b1715e05be4f427714be9a378	0	0	0	0	0	0	0	0	0	0	0	0	0	0	0	0	0	0	0	0	0	0	0	0	0	0	0	0	0	0	0	0	0	0	0	0	0	0	0	0	0	0	0	0	0	0	0	0	0
fa0ee14f9e098e222bb44fc0257c0967	0	0	0	0	0	0	0	0	0	0	0	0	0	0	0	0	0	0	0	0	0	0	0	0	0	0	0	0	0	0	0	0	0	0	0	0	0	0	0	0	0	0	0	0	0	0	0	0	0
fa4fe3e1fbfd3e6e23a570f284df31be	0	0	0	0	0	0	0	0	0	0	0	0	0	0	0	0	0	0	0	0	0	0	0	0	0	0	0	0	0	0	0	0	0	0	0	0	0	0	0	0	0	0	0	0	0	0	0	0	0
fa7fae7ab16a29fbe6c70afe0666d728	0	0	0	0	0	0	0	0	0	0	0	0	0	0	0	0	0	0	0	0	0	0	0	0	0	0	0	0	0	0	0	0	0	0	0	0	0	0	0	0	0	0	0	0	0	0	0	0	0
fa858d048a122d0eafef53e553ae430e	0	0	0	0	0	0	0	0	0	0	0	0	0	0	0	0	0	0	0	0	0	0	0	0	0	0	0	0	0	0	0	0	0	0	0	0	0	0	0	0	0	0	0	0	0	0	0	0	0
fa8733fed5f123ae3e22649b943abec2	0	0	0	0	0	0	0	0	0	0	0	0	0	0	0	0	0	0	0	0	0	0	0	0	0	0	0	0	0	0	0	0	0	0	0	0	0	0	0	0	0	0	0	0	0	0	192	0	0
faad71a991d9a1398f7bdc158788bac7	0	0	0	0	0	0	0	0	0	0	0	0	0	0	0	0	0	0	0	0	0	0	0	0	0	0	0	0	0	0	0	0	0	0	0	0	0	0	0	0	0	0	0	0	0	0	0	0	0
faeac6bb0aea68e27e603885cb9e5364	0	0	0	0	0	0	0	0	0	0	0	0	0	0	0	0	0	0	0	0	0	0	0	0	0	0	0	0	0	0	0	0	0	0	0	0	0	0	0	0	0	0	0	0	0	0	0	0	0
fb02cf12a89c8e3e0a3b7946030454ea	0	0	0	0	0	0	0	0	0	0	0	0	0	0	0	0	0	0	0	0	0	0	0	0	0	0	0	0	0	0	0	0	0	0	0	0	0	0	0	0	0	0	0	0	0	0	0	0	0
fb1571bbaf7c3260fd59a7f4c5c3abd9	0	0	0	0	0	0	0	0	0	0	0	0	0	0	0	0	0	0	0	0	0	0	0	0	0	0	0	0	0	0	0	0	0	0	0	0	0	0	0	0	0	0	0	0	0	0	0	0	0
fb1aae50b64febc9a9b1cd9a9efd309e	0	0	0	0	0	0	0	0	0	0	0	0	0	0	0	0	0	0	0	0	0	0	0	0	0	0	0	0	0	0	0	0	0	0	0	0	0	0	0	0	0	0	0	0	13	0	0	0	0
fb542f2d2446c250dd58258f3f46b6f8	0	0	0	0	0	0	0	0	0	0	0	0	0	0	0	0	0	0	0	0	0	0	0	0	0	0	0	0	0	0	0	0	0	0	0	0	0	0	0	0	0	0	0	0	0	0	0	0	0
fb75de1686346979f83835c743c3699e	0	0	0	0	0	0	0	0	0	0	0	0	0	0	0	0	0	0	0	0	0	0	0	0	0	0	0	0	0	0	0	0	0	0	0	0	0	0	0	216	0	0	0	25	0	0	0	0	0
fb7a3e3543f79d87a81864ed04c7b235	0	0	0	0	0	0	0	0	0	0	0	0	0	0	0	0	0	0	0	0	0	0	0	0	0	0	0	0	0	0	0	0	0	0	0	0	0	0	0	0	0	0	0	0	0	0	0	0	0
fb8220ade864807935eed9e737ef1c58	0	0	0	0	0	0	0	0	0	0	0	0	0	0	0	0	0	0	0	0	0	0	0	0	0	0	0	0	0	0	0	0	0	0	0	0	0	0	0	0	0	0	0	0	0	0	0	0	0
fb87dbbea961da3259f69e45843d400b	0	0	0	0	0	0	0	0	0	0	0	0	0	0	0	0	0	0	0	0	0	0	0	0	0	0	0	0	0	0	0	0	0	0	0	0	0	0	0	0	0	0	0	0	0	0	0	0	0
fb93b28c129da2125b4a8653d060f64a	0	0	0	0	0	0	0	0	0	0	0	0	0	0	0	0	0	0	0	0	0	0	0	0	0	0	51	0	0	0	0	0	0	0	0	0	0	0	0	0	0	0	0	0	0	0	0	0	0
fbd571b4a8c617486ae59a277cbe38c9	0	0	0	0	0	0	0	0	0	0	0	0	0	0	0	0	0	0	0	0	0	0	0	0	0	0	0	0	0	0	0	0	0	0	0	0	0	0	0	0	0	0	0	0	0	0	0	0	0
fbd76603736f419d62f09393feff65ae	0	0	0	0	0	0	0	0	0	0	0	0	0	0	0	0	0	0	0	0	0	0	0	0	0	0	0	0	0	0	0	0	0	0	0	0	0	0	0	0	0	0	0	0	0	0	0	0	0
fbdbc4183f5ad53a9f7af7e03218051c	0	0	0	0	0	0	0	0	0	0	0	0	0	0	0	0	0	0	0	0	0	0	0	0	0	0	0	0	0	0	0	0	0	0	0	0	0	0	0	0	0	0	0	0	0	0	0	0	0
fbf518a378bf8c7ccdf29816542642d0	0	0	0	0	0	0	0	0	0	0	0	0	0	0	0	0	0	0	0	0	0	0	0	0	0	0	0	0	0	0	0	0	0	0	0	0	0	0	0	0	0	0	0	0	0	0	0	0	0
fc21976f6df170abbc82f61b61bf4919	0	0	0	0	0	0	0	0	0	0	0	0	0	0	0	0	0	0	0	0	0	0	0	0	0	0	0	0	0	0	0	0	0	0	0	0	0	0	0	0	0	0	0	0	0	0	0	0	0
fc411b3651f060435b24fba950ac703c	0	0	0	0	0	0	0	0	0	0	0	0	0	0	0	0	0	0	0	0	0	0	0	0	0	0	0	0	0	0	0	0	0	0	0	0	0	0	0	0	0	0	0	0	0	0	0	0	0
fc6cc73c88f948abb0c8d81a7baef4e9	0	0	0	0	0	0	0	0	0	0	0	0	0	0	0	0	0	0	0	0	0	0	0	0	0	0	0	0	0	0	0	0	0	0	0	0	0	0	0	0	0	0	0	0	0	0	0	0	0
fc70a0199147093dcf645b4fcaa3828f	0	0	0	0	0	0	0	0	0	0	0	0	0	0	0	0	0	0	0	0	0	0	0	0	0	0	0	0	0	0	0	0	0	0	0	0	0	0	0	0	0	0	0	0	0	0	0	0	0
fc77a8d70ed5b422dd47506f29b2c073	0	0	0	754	0	0	0	0	0	0	0	0	0	0	0	0	0	0	0	0	0	0	0	0	0	0	0	0	0	0	0	0	0	0	0	0	0	0	0	0	0	0	0	0	0	0	0	0	0
fce513f8a1bd86dfa88d96c8bdc6901e	0	0	0	0	0	0	0	0	0	0	0	0	0	0	0	0	0	0	0	0	0	0	0	0	0	0	0	0	0	0	0	0	0	0	0	0	0	0	0	0	0	0	0	0	0	0	0	0	0
fd1026a104a6a21fcef0a3b4efb44cbf	0	0	0	0	0	0	0	0	0	0	0	0	0	0	0	0	0	0	0	0	0	0	0	0	0	0	0	0	0	0	0	0	0	0	0	0	0	0	0	0	0	0	0	0	0	0	0	0	0
fd1cb199e6ce9c8a421061509f17e6b5	0	0	0	0	0	0	0	0	0	0	0	0	0	0	0	0	0	0	0	0	0	0	0	0	0	0	0	0	0	0	0	0	0	0	0	0	0	0	0	0	0	0	0	0	0	0	0	0	0
fd1e620a962b8734ac3453407cbbbd7e	0	0	0	0	0	0	0	0	0	0	0	0	0	0	0	0	0	0	0	0	0	0	0	0	0	0	0	0	0	0	0	0	0	0	0	0	0	0	0	0	0	0	0	0	0	0	0	0	0
fd44efda5be0a2ea771a64df62f4a6db	0	0	0	0	0	0	0	0	0	0	0	0	0	0	0	0	0	0	0	0	0	0	0	0	0	0	0	0	0	0	0	0	0	0	0	0	0	0	0	0	0	0	0	0	0	0	0	0	0
fd7d7140fa40bfce3935e436177a22ae	0	0	0	0	0	0	0	0	0	0	0	0	0	0	0	0	0	0	0	0	0	0	0	0	0	0	0	0	0	0	0	0	0	0	0	0	0	0	0	0	0	0	0	0	0	0	0	0	0
fd84412608680d925bab651c87e265a9	0	0	0	0	0	0	0	0	0	0	0	0	0	0	0	0	0	0	0	0	0	0	0	0	0	0	0	0	0	0	0	0	0	0	0	0	0	0	0	0	0	0	0	0	0	0	0	0	0
fd8cd25a0c6ef0b9c24464c723a7465f	0	0	0	0	0	0	0	0	0	0	0	0	0	0	0	0	0	0	0	0	0	0	0	0	0	0	0	0	0	0	0	0	0	0	0	0	0	0	0	0	0	0	0	0	0	0	0	0	0
fd95e4ff79dca3d7228d47171d327518	0	0	0	0	0	0	0	0	0	0	0	0	0	0	0	0	0	0	0	0	0	0	0	0	0	0	0	0	0	0	0	0	0	0	0	0	0	0	0	0	0	0	0	0	28	0	0	0	0
fdb055eab8a2de832d279737d54d04ae	0	0	0	0	0	0	0	0	0	0	0	0	0	0	0	0	0	0	0	0	0	0	0	0	0	0	0	0	0	0	0	0	0	0	0	0	0	0	0	0	0	0	0	0	0	0	0	0	0
fdfbabe101359da8c8a4a80886c04dd7	0	0	0	0	0	0	0	0	0	0	0	0	0	0	0	0	0	0	0	0	0	0	0	0	0	0	0	0	0	0	0	0	0	0	0	0	0	0	0	0	0	0	0	0	0	0	0	0	0
fe31949e87d4823e410a66bacdd8bdfc	0	0	0	0	0	0	0	0	0	0	0	0	0	0	0	0	0	0	0	0	0	0	0	0	0	0	0	0	0	0	0	0	0	0	0	0	0	0	0	0	0	0	0	0	0	0	0	0	0
feb5f6866b413b1f841f518cdf5d596c	0	0	0	0	0	0	0	0	0	0	0	0	0	0	0	0	0	0	0	0	0	0	0	0	0	0	0	0	0	0	0	0	0	0	0	0	0	0	0	0	0	0	0	0	0	0	0	0	0
feedea93165aef8fa81994b7dc6c22e7	0	0	0	0	0	0	0	0	0	0	0	0	0	0	0	0	0	0	0	0	0	0	0	0	0	0	0	0	0	0	0	0	0	0	0	0	0	0	0	0	0	0	0	0	0	0	0	0	0
ff10e62aee8eb98e6dbbda8604235110	0	0	0	0	0	0	0	0	0	0	0	0	0	0	0	0	0	0	0	0	0	0	0	0	0	0	0	0	0	0	0	0	0	0	0	0	0	0	0	0	0	0	0	0	0	0	0	0	0
ff25b806af3488905d78e2553d1cd8d0	0	0	0	0	0	0	0	0	0	0	0	0	0	0	0	0	0	0	0	0	0	0	0	0	0	0	0	0	0	0	0	0	0	0	0	0	0	0	0	0	0	0	0	0	0	0	0	0	0
ff33bd804fdfab092885c75f297fbcaf	0	0	0	0	0	0	0	0	0	0	0	0	0	0	0	0	0	0	0	0	0	0	0	0	0	0	0	0	0	0	0	0	0	0	0	0	0	0	0	0	0	0	0	0	0	0	0	0	0
ff3807c22fc3bf2968c061a72a71e8df	0	0	0	0	0	0	0	0	0	0	0	0	0	0	0	0	0	0	0	0	0	0	0	0	0	0	0	0	0	0	0	0	0	0	0	0	0	0	0	0	0	0	0	0	0	0	0	0	0
ff5b67490ef3669d5bbccb8c62a3b32a	0	0	0	0	0	0	0	0	0	0	0	0	0	0	0	0	0	0	0	0	0	0	0	0	0	0	0	0	0	0	0	0	0	0	0	0	0	0	0	0	0	0	0	0	0	0	0	0	0
ff5d68eca0ec96c1a6a58a510be024a4	0	0	0	0	0	0	0	0	0	0	0	0	0	0	0	0	0	0	0	0	0	0	0	0	0	0	0	0	0	0	0	0	0	0	0	0	0	0	0	0	0	0	0	0	0	0	0	0	0
ff7c80231c985fc163382ba066f85e93	0	0	0	0	0	0	0	0	0	0	0	0	0	0	0	0	0	0	0	0	0	0	0	0	0	0	0	0	0	0	0	0	0	0	0	0	0	0	0	0	0	0	0	0	0	0	0	0	0
ff8448388d1418498ae9513f73132a1b	0	0	0	0	0	0	0	0	0	0	0	0	0	0	0	0	0	0	0	0	0	0	0	0	0	0	0	0	0	0	0	0	0	0	0	0	0	0	0	0	0	0	0	0	0	0	0	0	0
ffd24e5771b40a20f7086e2603ff2102	0	0	0	0	0	0	0	0	0	0	0	0	0	0	0	0	0	0	0	0	0	0	0	0	0	0	0	0	0	0	0	0	0	0	0	0	0	0	0	0	0	0	0	0	0	0	0	0	0
ffe0fe33605766eb8f13920d097113b9	0	0	0	0	0	0	0	0	0	0	0	0	0	0	0	0	0	0	0	0	0	0	0	0	0	0	0	0	0	0	0	0	0	0	0	0	0	0	0	0	0	0	0	0	0	0	0	0	0
fff8d9bd3a577bed5399993584c8d3bf	0	0	0	0	0	0	0	0	0	0	0	0	0	0	0	0	0	0	0	0	0	0	0	0	0	0	0	0	0	0	0	0	0	0	0	0	0	0	0	0	0	0	0	0	0	0	0	0	0
[truncated: 466 more columns]

## Sheet: S6
sample	depth-1_iter-1	depth-1_iter-2	depth-1_iter-3	depth-1_iter-4	depth-1_iter-5	depth-1_iter-6	depth-1_iter-7	depth-1_iter-8	depth-1_iter-9	depth-1_iter-10	depth-504_iter-1	depth-504_iter-2	depth-504_iter-3	depth-504_iter-4	depth-504_iter-5	depth-504_iter-6	depth-504_iter-7	depth-504_iter-8	depth-504_iter-9	depth-504_iter-10	depth-1007_iter-1	depth-1007_iter-2	depth-1007_iter-3	depth-1007_iter-4	depth-1007_iter-5	depth-1007_iter-6	depth-1007_iter-7	depth-1007_iter-8	depth-1007_iter-9	depth-1007_iter-10	depth-1510_iter-1	depth-1510_iter-2	depth-1510_iter-3	depth-1510_iter-4	depth-1510_iter-5	depth-1510_iter-6	depth-1510_iter-7	depth-1510_iter-8	depth-1510_iter-9	depth-1510_iter-10	depth-2013_iter-1	depth-2013_iter-2	depth-2013_iter-3	depth-2013_iter-4	depth-2013_iter-5	depth-2013_iter-6	depth-2013_iter-7	depth-2013_iter-8	depth-2013_iter-9
B10W1	1	1	1	1	1	1	1	1	1	1	8	8	10	8	8	8	8	9	8	8	9	10	9	9	9	9	8	9	9	9	10	10	9	9	9	9	9	9	10	10	9	9	8	10	9	9	9	9	9
B10W10	1	1	1	1	1	1	1	1	1	1	9	9	9	9	9	9	9	9	8	8	9	9	9	9	9	9	9	9	9	9	9	9	9	9	9	9	9	9	9	9	9	9	9	9	9	9	9	9	9
B10W2	1	1	1	1	1	1	1	1	1	1	10	9	10	9	8	8	10	10	10	10	9	10	11	11	10	9	11	11	10	9	10	11	11	11	11	11	10	11	11	10	11	11	11	11	10	11	11	11	10
B10W3	1	1	1	1	1	1	1	1	1	1	12	11	12	12	13	13	13	12	12	13	13	12	13	13	13	13	13	12	13	12	12	12	13	13	12	12	13	13	13	13	12	13	12	13	13	12	13	14	12
B10W4	1	1	1	1	1	1	1	1	1	1	12	10	9	10	10	10	12	11	10	10	12	12	10	12	11	12	11	11	11	11	10	12	11	11	11	11	12	12	12	11	12	12	12	11	12	12	12	12	11
B10W5	1	1	1	1	1	1	1	1	1	1	14	14	13	13	14	14	14	14	13	12	15	14	15	16	16	15	16	15	15	14	16	16	15	15	15	15	16	14	15	16	16	14	16	16	16	16	16	16	16
B10W6	1	1	1	1	1	1	1	1	1	1	11	11	11	11	11	11	11	10	11	12	11	11	12	11	11	11	11	11	11	11	11	12	11	11	11	12	12	11	11	11	11	12	12	12	12	12	11	11	11
B10W7	1	1	1	1	1	1	1	1	1	1	7	7	7	7	7	7	7	8	7	7	7	8	7	8	8	7	7	8	7	7	7	8	8	7	7	8	8	8	8	8	7	8	7	7	7	7	8	8	8
B10W8	1	1	1	1	1	1	1	1	1	1	7	7	7	6	7	6	7	7	7	7	7	7	7	7	7	6	7	7	7	7	7	7	7	7	7	7	7	7	7	7	7	7	7	7	7	7	7	7	7
B10W9	1	1	1	1	1	1	1	1	1	1	8	10	10	9	9	9	11	8	10	9	12	8	12	9	11	12	11	9	12	10	12	12	10	13	12	13	12	11	13	12	12	11	12	13	13	12	10	12	10
B11W1	1	1	1	1	1	1	1	1	1	1	14	14	13	14	14	15	14	14	14	14	15	15	14	15	14	15	14	15	15	15	15	15	14	15	15	15	15	15	15	15	15	15	15	15	15	14	15	15	15
B11W10	1	1	1	1	1	1	1	1	1	1	14	16	14	15	15	14	16	16	16	15	15	15	16	17	17	16	17	16	16	15	17	17	17	16	16	17	16	17	16	15	17	17	16	17	17	17	16	17	17
B11W2	1	1	1	1	1	1	1	1	1	1	13	12	14	12	13	13	13	12	12	12	14	14	14	13	14	14	14	13	13	14	13	14	14	14	14	14	14	14	14	14	14	14	14	14	14	14	14	14	14
B11W3	1	1	1	1	1	1	1	1	1	1	8	8	8	8	8	8	8	8	8	8	8	8	8	8	9	8	8	8	8	8	8	8	8	8	8	8	8	9	8	8	8	8	9	8	8	8	8	8	8
B11W4	1	1	1	1	1	1	1	1	1	1	8	8	7	7	7	7	7	7	8	7	7	7	7	8	9	7	7	7	8	8	7	7	9	7	7	8	9	7	7	8	8	7	8	8	9	7	8	9	8
B11W6	1	1	1	1	1	1	1	1	1	1	9	8	9	9	9	9	10	9	9	10	9	9	9	10	8	9	10	8	9	9	10	10	10	10	10	9	10	9	9	11	11	11	10	10	11	10	11	9	10
B11W7	1	1	1	1	1	1	1	1	1	1	15	14	15	15	15	14	15	15	14	15	16	15	16	15	16	16	16	16	16	15	16	15	16	16	16	16	16	15	16	16	16	16	16	16	16	16	16	16	16
B11W8	1	1	1	1	1	1	1	1	1	1	22	22	22	21	22	20	20	22	22	22	22	22	23	22	22	22	22	22	21	22	21	22	22	22	22	22	22	23	22	21	22	23	22	22	22	22	22	22	22
B11W9	1	1	1	1	1	1	1	1	1	1	8	9	8	9	9	9	9	8	8	8	9	10	8	9	8	8	9	8	8	9	9	9	8	10	9	10	8	9	9	9	9	9	10	10	10	9	8	10	10
B12W1	1	1	1	1	1	1	1	1	1	1	16	17	17	17	17	15	19	15	17	17	19	18	17	18	20	20	16	17	19	19	19	20	19	18	19	20	20	19	19	20	19	20	19	19	20	21	20	20	20
B12W10	1	1	1	1	1	1	1	1	1	1	16	17	18	18	19	17	19	17	16	19	18	18	19	20	19	18	17	18	17	19	18	20	19	18	20	18	18	18	19	18	19	20	19	20	20	20	20	19	20
B12W2	1	1	1	1	1	1	1	1	1	1	14	14	14	15	14	16	15	16	16	16	15	16	15	16	16	16	16	16	16	16	16	15	16	16	16	15	16	16	16	16	16	16	16	16	16	16	16	16	16
B12W3	1	1	1	1	1	1	1	1	1	1	18	17	16	17	16	17	17	17	17	19	19	19	18	17	19	18	18	19	19	18	19	19	17	19	19	18	20	19	20	19	19	19	19	20	20	19	19	19	20
B12W4	1	1	1	1	1	1	1	1	1	1	19	21	20	20	20	20	18	19	21	20	21	20	21	22	20	22	21	21	21	22	21	21	21	22	22	20	20	22	21	21	22	21	22	20	21	20	22	21	22
B12W5	1	1	1	1	1	1	1	1	1	1	32	36	31	34	32	28	31	30	29	28	31	33	34	33	33	36	33	37	35	36	35	32	38	37	34	31	34	35	38	36	36	34	36	37	37	35	36	37	39
B12W6	1	1	1	1	1	1	1	1	1	1	15	14	12	14	15	13	15	11	14	15	14	16	16	14	15	16	17	15	17	16	16	17	15	17	17	14	15	17	18	16	16	15	17	17	18	16	17	17	17
B12W7	1	1	1	1	1	1	1	1	1	1	26	26	28	26	29	26	27	26	28	29	28	27	29	29	28	27	30	30	28	30	29	30	29	29	30	30	30	30	30	30	30	30	29	30	29	30	30	29	27
B12W8	1	1	1	1	1	1	1	1	1	1	22	22	21	23	22	22	24	23	22	23	22	22	24	24	25	23	23	24	20	26	26	25	24	25	25	25	25	25	25	26	26	24	26	26	24	25	26	25	25
B12W9	1	1	1	1	1	1	1	1	1	1	14	11	12	12	11	12	11	13	11	11	13	13	13	12	12	13	12	13	14	14	13	14	14	13	12	14	14	13	13	13	14	13	14	14	13	14	14	14	13
B13W1	1	1	1	1	1	1	1	1	1	1	9	9	9	9	9	8	10	9	9	8	10	10	10	9	9	10	9	10	10	9	10	10	10	9	9	9	10	10	10	10	10	10	10	10	9	10	9	10	10
B13W10	1	1	1	1	1	1	1	1	1	1	15	15	15	15	15	15	15	15	15	15	15	15	15	15	15	15	15	15	15	15	15	15	15	15	15	15	15	15	15	15	15	15	15	15	15	15	15	15	15
B13W2	1	1	1	1	1	1	1	1	1	1	8	7	7	7	7	8	7	7	6	6	8	7	7	7	7	7	8	7	8	9	9	7	8	8	8	9	9	8	9	8	8	8	8	7	9	8	9	8	7
B13W3	1	1	1	1	1	1	1	1	1	1	16	16	16	16	16	16	16	16	15	16	16	16	16	16	16	16	16	16	16	16	16	16	16	16	16	16	16	16	15	16	16	16	16	16	16	16	16	16	16
B13W4	1	1	1	1	1	1	1	1	1	1	15	16	15	15	15	14	15	16	17	14	14	16	17	17	17	16	16	17	17	15	15	17	17	17	17	17	18	17	18	17	17	17	17	18	15	17	18	18	17
B13W5	1	1	1	1	1	1	1	1	1	1	7	7	7	8	8	9	8	8	9	8	9	7	9	8	9	9	9	9	8	8	9	9	9	10	9	10	9	9	8	8	10	10	8	9	10	9	9	10	10
B13W6	1	1	1	1	1	1	1	1	1	1	19	18	18	19	18	18	19	18	18	18	19	20	20	19	18	18	20	20	19	20	20	20	19	19	19	20	20	20	19	19	20	19	20	20	20	20	20	20	20
B13W7	1	1	1	1	1	1	1	1	1	1	11	11	10	11	10	13	15	12	11	12	14	15	14	14	12	12	12	13	14	12	13	13	13	14	14	12	14	12	12	12	14	13	13	14	14	13	13	12	11
B13W8	1	1	1	1	1	1	1	1	1	1	11	11	10	12	11	11	10	11	9	10	10	12	11	12	11	11	10	10	12	11	10	12	11	12	12	11	12	12	12	11	13	13	11	13	12	13	12	12	12
B13W9	1	1	1	1	1	1	1	1	1	1	13	12	13	13	12	12	12	12	12	12	13	13	13	13	12	13	13	13	13	12	13	12	12	13	12	13	13	12	13	13	12	12	12	13	13	13	13	13	13
B14W1	1	1	1	1	1	1	1	1	1	1	19	20	19	19	19	18	19	19	18	18	19	19	19	21	19	19	20	19	20	20	20	20	19	20	20	20	20	21	20	20	20	21	20	20	20	20	20	20	19
B14W10	1	1	1	1	1	1	1	1	1	1	17	16	18	16	15	16	15	17	15	17	19	20	20	17	19	18	19	18	18	18	20	21	17	21	22	19	19	18	20	20	20	21	23	19	20	22	19	19	21
B14W2	1	1	1	1	1	1	1	1	1	1	19	24	20	21	20	19	22	19	20	18	24	23	24	22	22	18	20	22	21	23	25	29	23	23	24	24	22	25	24	26	27	24	22	26	25	25	24	27	25
B14W3	1	1	1	1	1	1	1	1	1	1	21	19	17	19	20	20	19	19	19	18	20	19	21	22	21	21	20	20	20	21	20	20	21	20	20	22	21	20	22	20	20	21	20	21	21	21	21	20	21
B14W4	1	1	1	1	1	1	1	1	1	1	10	10	9	12	12	12	12	12	11	12	13	11	13	12	11	12	13	13	12	11	12	14	15	12	14	15	14	13	15	13	15	14	13	12	12	15	12	15	13
B14W5	1	1	1	1	1	1	1	1	1	1	23	22	23	24	24	23	26	27	22	21	30	30	26	28	29	25	28	28	26	26	33	30	30	27	33	30	33	31	30	29	30	32	35	33	34	35	32	34	30
B14W6	1	1	1	1	1	1	1	1	1	1	16	17	14	14	14	15	14	14	15	16	15	19	16	16	15	15	17	16	17	18	18	18	15	17	16	17	18	19	18	17	19	18	18	18	18	18	18	18	17
B14W7	1	1	1	1	1	1	1	1	1	1	20	20	21	23	19	21	20	19	23	19	24	19	24	23	24	26	23	23	23	24	25	26	25	24	25	26	23	25	22	25	26	26	25	25	26	26	25	25	26
B14W8	1	1	1	1	1	1	1	1	1	1	12	11	11	11	14	12	12	10	12	11	13	12	13	14	13	13	13	13	14	14	13	13	14	13	12	13	14	13	14	13	13	14	13	13	13	13	14	14	13
B14W9	1	1	1	1	1	1	1	1	1	1	9	11	13	11	12	12	10	8	12	10	13	11	12	14	10	15	10	17	16	12	18	16	15	16	16	16	14	15	17	16	18	15	16	16	21	18	18	18	16
B15W1	1	1	1	1	1	1	1	1	1	1	60	62	58	61	61	60	58	55	64	62	68	66	67	66	68	65	68	64	68	65	72	72	70	71	72	71	71	73	73	73	70	74	74	72	72	67	74	76	72
B15W2	1	1	1	1	1	1	1	1	1	1	20	22	25	21	26	20	26	26	23	22	29	30	31	28	28	28	30	30	27	30	29	32	31	33	30	33	31	30	34	30	35	32	33	32	33	34	33	32	33
B15W3	1	1	1	1	1	1	1	1	1	1	42	42	42	43	42	41	41	43	41	43	43	43	42	44	43	42	44	44	43	43	43	46	44	46	45	45	45	47	45	45	42	44	44	46	47	46	46	47	45
B15W4	1	1	1	1	1	1	1	1	1	1	19	19	20	19	20	19	21	23	21	19	22	21	20	19	21	22	21	23	23	20	22	22	22	23	21	22	22	22	21	21	23	22	22	22	23	23	22	23	22
B15W5	1	1	1	1	1	1	1	1	1	1	27	27	25	21	23	27	25	21	23	26	29	29	27	29	28	28	28	32	28	28	31	30	29	31	29	30	31	29	29	31	31	31	30	30	31	31	29	30	30
B16W1	1	1	1	1	1	1	1	1	1	1	19	19	18	20	20	21	23	20	22	18	20	20	24	22	22	22	21	21	20	21	25	25	24	22	24	26	22	22	25	22	24	26	21	24	22	25	24	24	23
B16W10	1	1	1	1	1	1	1	1	1	1	86	84	75	77	77	80	77	78	83	83	98	95	96	107	107	109	104	98	104	105	112	112	113	107	115	115	112	114	116	114	122	120	119	122	116	118	118	117	123
B16W2	1	1	1	1	1	1	1	1	1	1	53	51	49	55	51	55	54	51	55	50	65	66	69	65	66	61	66	64	62	67	72	67	73	65	65	75	73	70	68	73	76	78	77	72	73	78	75	76	74
B16W3	1	1	1	1	1	1	1	1	1	1	22	25	19	23	24	19	23	21	19	20	28	28	27	29	25	30	26	29	28	26	28	29	26	28	28	29	28	33	28	25	32	30	31	32	29	32	28	28	29
B16W4	1	1	1	1	1	1	1	1	1	1	17	19	18	19	19	20	18	20	19	19	21	21	20	18	19	20	21	19	20	20	21	21	21	21	19	21	20	21	21	22	21	22	22	23	21	23	23	23	22
B16W5	1	1	1	1	1	1	1	1	1	1	22	21	18	20	19	20	24	21	24	22	24	27	26	26	26	24	26	26	25	27	28	27	26	28	29	24	25	28	27	27	29	29	28	26	28	27	27	28	28
B16W6	1	1	1	1	1	1	1	1	1	1	20	24	20	21	21	22	23	20	21	22	24	25	26	24	28	22	24	26	23	26	27	25	25	25	27	26	27	26	26	27	28	27	27	28	27	28	28	27	27
B16W7	1	1	1	1	1	1	1	1	1	1	20	23	19	19	19	20	20	20	19	21	21	20	21	20	21	19	22	22	20	21	20	21	21	20	20	22	21	20	21	21	21	22	21	22	22	21	21	22	20
B16W8	1	1	1	1	1	1	1	1	1	1	23	24	23	27	25	25	22	25	25	23	31	27	36	34	31	33	33	30	31	30	35	36	31	34	36	33	32	36	32	34	32	35	38	36	38	35	39	35	33
B16W9	1	1	1	1	1	1	1	1	1	1	12	14	13	13	11	12	11	11	15	12	13	14	13	13	15	16	16	15	14	15	14	16	15	15	16	16	14	17	15	15	15	16	17	14	17	16	17	17	16
B17W1	1	1	1	1	1	1	1	1	1	1	11	12	12	11	13	13	12	11	10	12	12	11	11	11	13	11	12	12	13	12	11	12	13	14	13	12	13	13	14	13	12	14	12	13	13	13	13	14	13
B17W10	1	1	1	1	1	1	1	1	1	1	8	11	7	10	9	9	8	10	7	8	10	8	10	9	9	11	9	8	10	7	10	12	12	11	13	12	10	12	13	9	10	11	12	14	14	11	15	11	11
B17W2	1	1	1	1	1	1	1	1	1	1	10	11	9	10	9	10	9	9	11	9	11	10	11	11	10	11	11	11	10	11	12	11	12	10	11	10	12	10	10	12	12	11	11	10	13	12	13	12	11
B17W3	1	1	1	1	1	1	1	1	1	1	9	9	9	9	9	9	9	9	9	9	9	9	9	9	9	9	9	9	9	9	9	9	9	9	9	9	9	9	9	9	9	9	9	9	9	9	9	9	9
B17W4	1	1	1	1	1	1	1	1	1	1	20	19	20	18	20	20	17	19	20	20	21	21	19	21	21	22	22	20	21	21	22	21	22	20	22	22	22	22	22	22	22	21	22	22	22	22	21	22	22
B17W5	1	1	1	1	1	1	1	1	1	1	20	19	22	21	20	21	20	19	21	21	22	21	22	21	22	21	22	21	22	22	21	21	21	21	21	21	22	22	22	22	22	22	22	22	21	21	22	22	22
B17W6	1	1	1	1	1	1	1	1	1	1	16	17	16	14	17	14	15	17	16	16	17	17	16	17	17	16	16	16	16	17	17	17	17	17	17	17	16	16	17	17	17	17	16	17	17	17	17	17	17
B17W7	1	1	1	1	1	1	1	1	1	1	13	12	13	12	13	13	13	12	12	12	13	13	13	12	12	13	12	13	13	13	13	13	13	13	13	13	13	13	12	13	13	13	13	13	13	13	13	13	13
B17W8	1	1	1	1	1	1	1	1	1	1	24	21	22	22	24	19	21	23	18	24	25	24	24	26	24	25	25	26	25	25	25	25	25	24	26	25	26	25	26	27	27	26	27	27	26	27	27	26	26
B17W9	1	1	1	1	1	1	1	1	1	1	14	13	14	13	14	14	15	14	13	14	15	15	15	14	15	15	15	14	15	15	15	15	15	15	14	14	15	15	15	15	15	15	15	15	15	15	15	15	15
B18W1	1	1	1	1	1	1	1	1	1	1	10	8	10	10	9	9	10	10	10	10	9	11	10	9	10	11	11	11	11	12	11	10	12	9	10	11	11	12	11	12	11	11	12	12	10	11	11	11	10
B18W10	1	1	1	1	1	1	1	1	1	1	11	13	13	13	13	12	12	12	12	13	13	14	13	13	14	13	14	13	15	14	14	15	14	15	13	15	13	15	14	14	15	14	14	14	14	14	14	14	14
B18W2	1	1	1	1	1	1	1	1	1	1	14	16	19	15	18	16	15	17	18	17	16	21	17	18	20	20	19	18	20	16	19	21	20	20	20	19	21	21	21	20	19	21	22	19	22	21	20	20	20
[truncated: 436 more rows]
[truncated: 51 more columns]

## Sheet: S7
sample	chao1	faith_pd
B10W1	9	2.81031
B10W10	9	2.81173
B10W2	11	2.68427
B10W3	14	3.37646
B10W4	11	2.68055
[truncated: 508 more rows]

## Sheet: S8
sample	Clusters	Cedecea	Rosenbergiella	Undibacterium	Gilliamella	Snodgrassella	Serratia	Lactobacillus	Apibacter	Kluyvera	Enterobacter	Klebsiella	Fructobacillus	Leuconostoc	Hafnia.Obesumbacterium	Bombiscardovia	Pseudomonas	Pantoea	Erwinia	Saccharibacter	Weissella	Sphingomonas	Woesearchaeales	Bartonella	Enterococcus	Corynebacterium	Bifidobacterium	Sandaracinobacter	Escherichia.Shigella	Carnobacterium	Candidatus_Schmidhempelia	Herbaspirillum	Staphylococcus	Vagococcus	Acinetobacter	Providencia	Bacillus	Massilia	Commensalibacter	Allorhizobium.Neorhizobium.Pararhizobium.Rhizobium	Asaia	Ideonella	Bifidobacteriaceae	Brenneria	Wolbachia	Raoultella	Lactococcus	Candidatus_Kinetoplastibacterium	Tatumella
[truncated: 160 more rows]
[truncated: 24 more columns]

[truncated: 1 more sheets: S9]
